# Supplementary material for: Rice LEAFY COTYLEDON1 Hinders Embryo Greening During the Seed Development
Source: Front Plant Sci. 2022 May 10;13:887980. doi: 10.3389/fpls.2022.887980 (PMC9128838; doi:10.3389/fpls.2022.887980)
Supplement: Supplementary file 1 [file Table_1.XLSX]

## Sheet: Table 1
EE up-regulated genes
	baseMean	log2FoldChange	lfcSE	stat	pvalue	padj
Os06g0643500	20010.7	5.44641	0.129791	41.9628	0	0
Os10g0552800	4258.63	5.67702	0.140895	40.2927	0	0
Os03g0115800	4538.35	9.31018	0.276035	33.7282	2.23029e-249	2.15523e-246
Os10g0552300	1793.17	5.54363	0.1648	33.6386	4.5739e-248	4.27264e-245
Os11g0213000	1778.17	6.21739	0.18531	33.5512	8.64078e-247	7.81127e-244
Os02g0268300	10400	3.40573	0.102733	33.1514	5.40087e-241	4.72982e-238
Os02g0587000	44940.8	3.0297	0.0923028	32.8234	2.72742e-236	2.31616e-233
Os12g0269200	18446.3	3.45777	0.108944	31.739	4.50191e-221	3.60461e-218
Os09g0272600	1364.65	5.62198	0.177349	31.7	1.55206e-220	1.20819e-217
Os07g0676900	3034.99	6.21207	0.201591	30.8152	1.6418e-208	1.09547e-205
Os02g0268100	18451.9	3.13494	0.102911	30.4627	8.1378e-204	5.18304e-201
Os11g0701800	2303.56	6.1602	0.20435	30.1453	1.23749e-199	7.3786e-197
Os03g0427300	44600.9	3.0524	0.103226	29.5702	3.61426e-192	2.02572e-189
Os07g0688700	1629.88	6.28185	0.213408	29.4359	1.90563e-190	1.04713e-187
Os07g0219400	5141.53	3.05163	0.104641	29.1628	5.75688e-187	2.98761e-184
Os10g0551900	3812.52	9.64261	0.334121	28.8596	3.83892e-183	1.79303e-180
Os04g0688300	1331.37	6.08851	0.21694	28.0654	2.59312e-173	1.06867e-170
Os10g0493600	1162.55	3.84196	0.137527	27.936	9.76375e-172	3.9655e-169
Os04g0688100	4534.62	3.81716	0.137909	27.6788	1.25663e-168	4.89108e-166
Os02g0249600	28275.4	3.34252	0.122378	27.3131	2.96772e-164	1.1089e-161
Os11g0171300	923.216	5.16317	0.195629	26.3926	1.66455e-153	5.75894e-151
Os07g0209100	786.9	6.05834	0.230394	26.2956	2.15441e-152	7.27413e-150
Os04g0612500	1731.11	7.36095	0.280391	26.2525	6.69502e-152	2.23359e-149
Os10g0370500	1396.32	4.84059	0.187783	25.7776	1.58234e-146	4.98241e-144
Os06g0547400	2043.51	8.23917	0.320891	25.6759	2.17337e-145	6.62029e-143
Os01g0124100	813.336	4.39094	0.173691	25.2802	5.27137e-141	1.5074e-138
Os04g0350100	4047.46	2.86699	0.115933	24.7298	5.1186e-135	1.35324e-132
Os05g0499100	33486.2	3.15412	0.127558	24.7269	5.4995e-135	1.44035e-132
Os02g0249800	907.117	4.18696	0.16953	24.6975	1.13866e-134	2.90089e-132
Os06g0681600	892.772	6.86998	0.280351	24.5049	1.30926e-132	3.24697e-130
Os09g0528200	669.312	5.26165	0.21665	24.2864	2.72807e-130	6.42448e-128
Os07g0220000	2533.8	3.06736	0.126324	24.2818	3.05609e-130	7.13699e-128
Os10g0492900	624.958	4.98983	0.207169	24.0858	3.52359e-128	8.02805e-126
Os07g0141400	703.876	5.26143	0.218717	24.0559	7.24264e-128	1.63684e-125
Os03g0238600	783.307	4.4147	0.183531	24.0543	7.53154e-128	1.68851e-125
Os08g0557600	758.642	4.44895	0.185542	23.9782	4.70071e-127	1.02118e-124
Os02g0236600	848.426	6.25263	0.261269	23.9318	1.43132e-126	3.06192e-124
Os01g0762500	119675	2.88852	0.120846	23.9025	2.88628e-126	6.12765e-124
Os07g0219300	1978.74	3.40142	0.142996	23.7869	4.56625e-125	9.62139e-123
Os07g0206400	18708.2	2.45327	0.105178	23.3249	2.4761e-120	4.95645e-118
Os02g0788800	3213.97	3.87105	0.166205	23.2908	5.48869e-120	1.0832e-117
Os03g0103300	7884.02	2.35652	0.101264	23.271	8.72438e-120	1.70973e-117
Os01g0529800	807.017	6.90521	0.297392	23.2192	2.91335e-119	5.66971e-117
Os11g0591100	2043.94	2.40878	0.104841	22.9756	8.17642e-117	1.54822e-114
Os06g0546500	593.392	4.50742	0.196842	22.8987	4.78507e-116	8.93979e-114
Os10g0400200	81706.1	3.00194	0.131229	22.8757	8.11645e-116	1.50633e-113
Os03g0856700	4732.04	3.43162	0.150859	22.7472	1.53003e-114	2.82089e-112
Os02g0252400	922.053	2.93441	0.129581	22.6453	1.55076e-113	2.82199e-111
Os01g0501800	1305.41	8.47283	0.375157	22.5848	6.11713e-113	1.09889e-110
Os02g0249000	4736.76	3.87537	0.172368	22.4831	6.07618e-112	1.07094e-109
Os08g0159500	747.309	3.41038	0.152027	22.4328	1.88573e-111	3.28234e-109
Os11g0535525	4693.23	2.98897	0.133867	22.328	1.97707e-110	3.3991e-108
Os03g0122300	946.505	5.03372	0.225465	22.3259	2.06864e-110	3.53485e-108
Os07g0577600	535.209	5.3015	0.240318	22.0604	7.58856e-108	1.25095e-105
Os02g0779200	811.106	7.40085	0.335825	22.0378	1.25013e-107	2.02506e-105
Os01g0663400	1300.28	2.42695	0.110199	22.0233	1.72136e-107	2.77238e-105
Os11g0539200	4147.88	3.22527	0.147133	21.9207	1.64871e-106	2.6402e-104
Os06g0675700	9503.47	3.94149	0.181073	21.7674	4.72689e-105	7.40036e-103
Os06g0553200	2121.38	2.82297	0.13081	21.5807	2.72736e-103	4.19953e-101
Os08g0482700	697.003	5.66458	0.266198	21.2796	1.75476e-100	2.65813e-98
Os03g0203200	1920.94	4.51567	0.212272	21.2731	2.01518e-100	3.03621e-98
Os06g0653000	2261.32	3.81686	0.180602	21.1341	3.86371e-99	5.7902e-97
Os05g0550600	2456.27	3.11899	0.148242	21.0398	2.83431e-98	4.18046e-96
Os10g0132300	518.139	3.92019	0.186355	21.0362	3.05971e-98	4.48928e-96
Os10g0361000	1902.41	9.64448	0.45898	21.0129	5.00216e-98	7.30108e-96
Os03g0654700	2507.78	3.42944	0.163778	20.9395	2.3367e-97	3.30726e-95
Os03g0138700	449.301	5.31848	0.254839	20.8699	1.00465e-96	1.40071e-94
Os04g0650000	1841.21	3.58834	0.172845	20.7605	9.85073e-96	1.35322e-93
Os05g0268500	1803.8	3.21264	0.154931	20.7359	1.64328e-95	2.2355e-93
Os01g0668100	405.66	5.09854	0.245996	20.7261	2.01568e-95	2.72885e-93
Os03g0129300	429.619	5.84258	0.282832	20.6574	8.37163e-95	1.11717e-92
Os05g0227600	2466.88	4.27292	0.207137	20.6285	1.52452e-94	2.02479e-92
Os11g0700900	1692.38	9.02265	0.438912	20.5568	6.68352e-94	8.75228e-92
Os04g0505200	1518.3	2.34384	0.11438	20.4917	2.55564e-93	3.33113e-91
Os01g0728100	1437.15	2.82373	0.138509	20.3867	2.19633e-92	2.83641e-90
Os11g0540100	1540.03	2.2049	0.108304	20.3585	3.90474e-92	5.01956e-90
Os01g0263300	684.765	3.31706	0.163164	20.3296	7.0413e-92	9.01029e-90
Os05g0549800	368.826	4.68808	0.233888	20.0441	2.27187e-89	2.84228e-87
Os10g0501900	1643.15	2.72048	0.13588	20.0212	3.59838e-89	4.46199e-87
Os03g0336400	427.801	5.42352	0.274629	19.7485	8.26154e-87	9.97938e-85
Os05g0477600	1384.79	5.59831	0.28348	19.7485	8.2564e-87	9.97938e-85
Os03g0182900	351.571	4.13655	0.211418	19.5657	3.03124e-85	3.59947e-83
Os01g0362100	986.071	2.62827	0.134864	19.4883	1.38066e-84	1.62569e-82
Os01g0895200	990.626	4.23878	0.218127	19.4326	4.08925e-84	4.75507e-82
Os11g0116000	2540.86	2.09719	0.107972	19.4234	4.89507e-84	5.64524e-82
Os10g0450900	3680.92	4.15464	0.214087	19.4063	6.82615e-84	7.80801e-82
Os09g0300800	560.474	7.16854	0.370944	19.3251	3.30201e-83	3.71629e-81
Os07g0216700	4142.35	3.36941	0.176526	19.0874	3.21649e-81	3.57694e-79
Os08g0560900	305.015	4.26033	0.223411	19.0695	4.52408e-81	5.01117e-79
Os01g0600900	631.658	7.69703	0.405482	18.9824	2.38317e-80	2.58024e-78
Os05g0121600	4397.01	4.08702	0.215306	18.9824	2.38468e-80	2.58024e-78
Os02g0453600	56367.7	2.95564	0.155728	18.9795	2.51913e-80	2.71524e-78
Os04g0474800	2036.78	3.66853	0.193395	18.9691	3.07256e-80	3.29906e-78
Os07g0537900	453.037	6.70142	0.353288	18.9687	3.09343e-80	3.30879e-78
Os04g0612700	676.024	4.4307	0.23414	18.9233	7.33795e-80	7.81896e-78
Os01g0220500	390.971	5.62617	0.299112	18.8096	6.30313e-79	6.64056e-77
Os11g0702100	1512.99	9.59618	0.512814	18.7128	3.89305e-78	4.05572e-76
Os03g0273800	831.862	4.38923	0.235161	18.6647	9.58454e-78	9.94804e-76
Os08g0136300	1784.8	10.0084	0.53697	18.6388	1.5584e-77	1.60561e-75
Os03g0599000	391.497	5.94111	0.319042	18.6217	2.14201e-77	2.19882e-75
Os02g0242600	2698.71	4.25632	0.228744	18.6074	2.79932e-77	2.86307e-75
Os06g0194900	403.673	3.32896	0.178994	18.5982	3.32244e-77	3.38575e-75
Os08g0374900	852.455	5.05009	0.271552	18.5971	3.3906e-77	3.44269e-75
Os04g0685400	438.088	4.47499	0.24129	18.5461	8.76422e-77	8.83484e-75
Os10g0555900	631.617	5.60041	0.302307	18.5256	1.28452e-76	1.29023e-74
Os02g0197600	374.144	6.22013	0.335863	18.5198	1.4288e-76	1.41988e-74
Os01g0633100	3597.73	2.84727	0.15481	18.3921	1.52095e-75	1.47996e-73
Os02g0634700	328.909	4.13116	0.224935	18.366	2.46039e-75	2.38581e-73
Os01g0773700	407.43	6.33887	0.346714	18.2827	1.13624e-74	1.09422e-72
Os03g0306800	480.01	3.46203	0.191021	18.1238	2.06705e-73	1.96362e-71
Os01g0895300	584.505	3.48806	0.192708	18.1002	3.17545e-73	3.00638e-71
Os03g0299700	998.758	9.00153	0.497702	18.0862	4.09367e-73	3.86266e-71
Os07g0216600	2349.5	3.42841	0.189866	18.057	6.94975e-73	6.53556e-71
Os01g0132000	325.256	4.61488	0.256074	18.0216	1.31788e-72	1.22699e-70
Os11g0240600	1066.69	3.44043	0.190955	18.0169	1.43437e-72	1.33102e-70
Os11g0242800	315.89	4.25984	0.236694	17.9973	2.04687e-72	1.89312e-70
Os10g0513200	1826.91	2.88082	0.160256	17.9764	2.98377e-72	2.74155e-70
Os07g0440100	534.533	3.60566	0.200638	17.971	3.2892e-72	3.01231e-70
Os06g0513943	2560.05	2.18386	0.121891	17.9165	8.76772e-72	7.97749e-70
Os12g0589100	1569.85	2.24315	0.125359	17.8938	1.31756e-71	1.19492e-69
Os09g0361500	310.377	4.22443	0.236751	17.8433	3.25638e-71	2.9343e-69
Os05g0104200	356.121	3.95976	0.222396	17.8049	6.47077e-71	5.79351e-69
Os07g0537500	339.394	4.21142	0.236542	17.8041	6.56583e-71	5.8599e-69
Os06g0604200	304.866	5.73278	0.322801	17.7595	1.45572e-70	1.27087e-68
Os01g0279100	581.205	3.20199	0.180649	17.725	2.69034e-70	2.32698e-68
Os09g0442300	368.745	3.54448	0.200147	17.7094	3.55061e-70	3.05222e-68
Os09g0272000	486.775	6.46	0.365456	17.6766	6.35506e-70	5.42971e-68
Os03g0705800	271.844	5.26437	0.297858	17.6741	6.63753e-70	5.65381e-68
Os07g0562700	422.095	6.6617	0.381551	17.4595	2.91265e-68	2.37971e-66
Os01g0594300	380.597	4.75517	0.274562	17.3191	3.37587e-67	2.71076e-65
Os10g0171500	892.594	3.90985	0.226701	17.2468	1.18339e-66	9.42139e-65
Os05g0560000	279.759	5.24484	0.304791	17.208	2.3139e-66	1.82661e-64
Os04g0137201	529.958	2.55663	0.14961	17.0887	1.80243e-65	1.41488e-63
Os11g0701100	2308.32	3.59402	0.210841	17.0461	3.73651e-65	2.91677e-63
Os02g0528900	384.827	5.23117	0.307714	17.0001	8.1951e-65	6.36176e-63
Os03g0720300	298.051	4.61892	0.273718	16.8747	6.90229e-64	5.34336e-62
Os07g0215500	13108	2.76973	0.165108	16.7752	3.70381e-63	2.82054e-61
Os03g0183000	723.154	2.31314	0.138015	16.76	4.78283e-63	3.62254e-61
Os07g0617000	335.261	6.26584	0.374776	16.7189	9.54586e-63	7.2106e-61
Os07g0471300	245.671	4.73655	0.283893	16.6843	1.7045e-62	1.28406e-60
Os06g0163300	517.189	3.00419	0.180101	16.6806	1.8145e-62	1.36326e-60
Os02g0628800	482.857	2.9013	0.174756	16.602	6.74038e-62	4.99715e-60
Os01g0393100	1488.58	2.9138	0.175726	16.5815	9.4832e-62	6.99361e-60
Os05g0402900	1923.17	3.73078	0.225989	16.5086	3.17961e-61	2.32045e-59
Os08g0104600	404.539	7.15177	0.433316	16.5047	3.39264e-61	2.46949e-59
Os11g0490600	270.858	4.57221	0.277397	16.4825	4.89834e-61	3.55625e-59
Os09g0346500	974.929	9.33106	0.566482	16.4719	5.83648e-61	4.22639e-59
Os06g0505700	230.807	4.84469	0.294901	16.4282	1.20241e-60	8.6401e-59
Os10g0404900	327.9	5.09529	0.310192	16.4263	1.24069e-60	8.89234e-59
Os06g0329200	284.025	3.13346	0.190885	16.4154	1.48326e-60	1.05768e-58
Os06g0544100	229.699	4.06916	0.247895	16.4149	1.49708e-60	1.06483e-58
Os02g0532300	262.992	4.70158	0.286839	16.391	2.21876e-60	1.57414e-58
Os08g0200100	457.043	2.73381	0.167276	16.3431	4.87231e-60	3.44802e-58
Os12g0249900	277.521	3.8292	0.234335	16.3407	5.06641e-60	3.56737e-58
Os01g0111900	298.055	3.80772	0.233085	16.3362	5.45728e-60	3.83295e-58
Os07g0511100	319.816	5.15292	0.315707	16.3218	6.9015e-60	4.82314e-58
Os07g0539100	3415	11.946	0.734038	16.2743	1.50112e-59	1.0387e-57
Os05g0565400	315.118	3.10624	0.191108	16.2539	2.09748e-59	1.44422e-57
Os03g0186900	1967.54	2.0814	0.128432	16.2063	4.55461e-59	3.10556e-57
Os01g0900800	477.808	4.57442	0.282712	16.1805	6.92272e-59	4.68605e-57
Os07g0206500	33207	2.37309	0.146767	16.1691	8.33307e-59	5.62713e-57
Os06g0220800	296.197	2.85801	0.176854	16.1603	9.61345e-59	6.46061e-57
Os02g0603600	312.716	6.67762	0.413616	16.1445	1.24209e-58	8.32735e-57
Os07g0624700	239.536	3.48129	0.21573	16.1372	1.39692e-58	9.34304e-57
Os12g0242100	378.996	7.06944	0.438364	16.1269	1.65197e-58	1.10226e-56
Os03g0655400	2189.16	3.62451	0.224838	16.1206	1.82971e-58	1.21795e-56
Os02g0202400	1772.9	3.32429	0.206233	16.1191	1.87326e-58	1.24399e-56
Os07g0548800	2203.47	2.0864	0.12981	16.0728	3.96076e-58	2.62403e-56
Os03g0102500	2123.42	2.95998	0.184799	16.0173	9.6768e-58	6.36579e-56
Os03g0170701	289.233	6.28175	0.392697	15.9964	1.35356e-57	8.86266e-56
Os01g0799900	756.906	2.07647	0.130048	15.967	2.17145e-57	1.40863e-55
Os06g0174400	420.461	2.93802	0.184225	15.948	2.94016e-57	1.90289e-55
Os01g0124200	30327.6	2.25227	0.141505	15.9165	4.86638e-57	3.12788e-55
Os05g0563550	405.288	3.07138	0.193067	15.9084	5.54484e-57	3.54769e-55
Os03g0147400	449.998	2.86631	0.181079	15.829	1.96203e-56	1.23838e-54
Os01g0104500	1772.28	2.76115	0.174745	15.801	3.06131e-56	1.91925e-54
Os07g0615500	781.205	2.86005	0.181941	15.7197	1.10916e-55	6.90738e-54
Os03g0857600	237.225	5.31731	0.338536	15.7068	1.35946e-55	8.41007e-54
Os04g0403701	491.507	2.41719	0.154163	15.6795	2.08862e-55	1.28924e-53
Os06g0320500	710.635	8.86939	0.567265	15.6354	4.18162e-55	2.56986e-53
Os11g0440866	308.305	6.64766	0.429414	15.4808	4.67734e-54	2.84261e-52
Os01g0878900	282.02	6.15807	0.398186	15.4653	5.94872e-54	3.60058e-52
Os12g0563600	2540.88	2.19341	0.141974	15.4494	7.61592e-54	4.58986e-52
Os06g0133000	3287.29	3.03682	0.196662	15.4418	8.56341e-54	5.14981e-52
Os02g0214500	1820.76	2.61393	0.170033	15.3731	2.48035e-53	1.47265e-51
Os05g0127200	183.149	4.49564	0.292653	15.3617	2.95774e-53	1.74869e-51
Os09g0568700	818.822	9.30148	0.605735	15.3557	3.24465e-53	1.91427e-51
Os06g0326400	470.495	2.20147	0.144465	15.2388	1.95435e-52	1.13864e-50
Os08g0503000	461.231	7.88751	0.517905	15.2296	2.24875e-52	1.30745e-50
Os07g0213800	4616.61	2.92629	0.192497	15.2017	3.44578e-52	1.99102e-50
Os05g0408900	266.646	3.93064	0.258583	15.2007	3.49914e-52	2.01769e-50
Os11g0512000	2377.33	2.90849	0.191409	15.1952	3.80717e-52	2.18632e-50
Os10g0191900	1077.96	2.32452	0.153406	15.1527	7.26857e-52	4.13173e-50
Os02g0129000	252.319	6.00075	0.396337	15.1405	8.75048e-52	4.96404e-50
Os05g0164900	487.365	2.34464	0.155215	15.1057	1.48434e-51	8.36964e-50
Os03g0243100	1507.65	2.71781	0.180232	15.0795	2.20863e-51	1.23542e-49
Os03g0133400	354.606	3.52345	0.234117	15.05	3.45419e-51	1.92446e-49
Os07g0214300	9751.56	3.14088	0.208914	15.0343	4.37842e-51	2.43454e-49
Os01g0212400	998.614	2.0981	0.13967	15.0218	5.28229e-51	2.92551e-49
Os01g0243700	618.823	2.41595	0.160849	15.02	5.42839e-51	3.0005e-49
Os01g0825000	297.876	3.04847	0.203129	15.0076	6.55184e-51	3.60724e-49
Os03g0721300	342.594	2.89098	0.193492	14.9411	1.78096e-50	9.61651e-49
Os08g0546100	417.802	2.23719	0.150047	14.9099	2.84051e-50	1.52788e-48
Os11g0496500	216.505	5.41895	0.363747	14.8976	3.41575e-50	1.83377e-48
Os07g0435300	187.996	5.19968	0.349687	14.8695	5.1993e-50	2.78595e-48
Os08g0544800	237.883	3.00367	0.202046	14.8663	5.45455e-50	2.91714e-48
Os04g0320700	214.511	5.60833	0.377804	14.8446	7.54507e-50	4.02749e-48
Os03g0611100	1077.58	9.96949	0.672246	14.8301	9.35626e-50	4.98479e-48
Os08g0103500	360.58	2.37249	0.16012	14.8169	1.13888e-49	6.04468e-48
Os05g0563300	232.662	4.06015	0.27419	14.8078	1.30489e-49	6.89968e-48
Os11g0508600	552.404	3.69393	0.249564	14.8015	1.43201e-49	7.55757e-48
Os03g0691800	479.409	2.54083	0.171785	14.7908	1.67981e-49	8.84869e-48
Os03g0170600	205.458	5.61541	0.380304	14.7656	2.44208e-49	1.28399e-47
Os07g0187900	325.991	2.70218	0.183313	14.7408	3.52716e-49	1.84757e-47
Os01g0825800	251.961	3.43932	0.233455	14.7323	4.00084e-49	2.09178e-47
Os10g0556100	2156.71	2.63304	0.17877	14.7286	4.22111e-49	2.20284e-47
Os03g0128000	953.136	2.40069	0.163009	14.7274	4.30123e-49	2.24048e-47
Os06g0608700	213.784	3.8999	0.264966	14.7185	4.90517e-49	2.55032e-47
Os02g0230250	190.92	4.14983	0.282123	14.7093	5.61661e-49	2.91481e-47
Os03g0314500	278.503	3.56326	0.242309	14.7054	5.94872e-49	3.08146e-47
Os01g0294700	355.82	7.09292	0.483173	14.6799	8.67341e-49	4.47631e-47
Os01g0580400	277.722	3.30189	0.225126	14.6669	1.05109e-48	5.41465e-47
Os05g0557100	602.983	2.71242	0.185111	14.6529	1.29008e-48	6.60935e-47
Os01g0720500	398.694	7.84455	0.535688	14.6439	1.47393e-48	7.53748e-47
Os12g0632800	302.748	3.74597	0.255943	14.636	1.65628e-48	8.45457e-47
Os06g0604400	455.643	2.70915	0.185289	14.6212	2.05662e-48	1.04552e-46
Os10g0195000	169.639	4.25387	0.291402	14.5979	2.8947e-48	1.46428e-46
Os03g0251500	446.605	2.16124	0.14808	14.595	3.02062e-48	1.52248e-46
Os02g0799000	1140.93	2.44266	0.167428	14.5893	3.28532e-48	1.64996e-46
Os08g0562600	281.157	3.30013	0.226209	14.5889	3.30676e-48	1.65776e-46
Os07g0683200	196.665	5.22097	0.357923	14.5868	3.40587e-48	1.70439e-46
Os07g0615200	2302.65	3.63746	0.249372	14.5865	3.42483e-48	1.71083e-46
Os08g0395800	432.687	4.62977	0.318258	14.5472	6.08092e-48	3.03224e-46
Os02g0662100	211.588	4.05188	0.278724	14.5373	7.03419e-48	3.50135e-46
Os08g0516600	219.418	3.07349	0.21146	14.5346	7.31129e-48	3.6264e-46
Os09g0452200	581.337	2.40517	0.165528	14.5303	7.79107e-48	3.85755e-46
Os05g0518300	490.203	3.74552	0.257806	14.5285	7.99986e-48	3.95393e-46
Os08g0414500	337.954	2.4159	0.166447	14.5145	9.8006e-48	4.83542e-46
Os01g0948600	337.797	4.44115	0.306119	14.5079	1.07933e-47	5.31586e-46
Os06g0514800	1838.66	2.66831	0.184694	14.4472	2.61021e-47	1.27437e-45
Os07g0607400	261.055	4.02546	0.278726	14.4424	2.80076e-47	1.36502e-45
Os03g0778100	303.824	7.27942	0.50468	14.4238	3.66505e-47	1.78006e-45
Os09g0441400	376.67	2.56938	0.178257	14.4139	4.22928e-47	2.05054e-45
Os07g0214600	1703.45	2.87178	0.199414	14.4011	5.09093e-47	2.46404e-45
Os06g0266800	1363.5	2.93653	0.204658	14.3485	1.08845e-46	5.24102e-45
Os02g0232900	1412.08	2.57512	0.1798	14.3221	1.59183e-46	7.63858e-45
Os02g0611800	219.545	3.25876	0.228111	14.2858	2.68139e-46	1.27795e-44
Os05g0449900	171.532	4.281	0.299682	14.2851	2.70885e-46	1.28884e-44
Os01g0687300	1578.01	3.02046	0.211616	14.2733	3.21151e-46	1.52026e-44
Os03g0766100	27021	2.63101	0.184462	14.2632	3.71236e-46	1.75439e-44
Os01g0757200	266.017	5.17593	0.362958	14.2604	3.86086e-46	1.82149e-44
Os01g0498200	818.134	2.46957	0.173195	14.2588	3.94971e-46	1.86028e-44
Os08g0417000	179.366	4.25505	0.298486	14.2555	4.14524e-46	1.9491e-44
Os06g0675900	341.677	3.05212	0.21455	14.2256	6.35166e-46	2.9716e-44
Os03g0765900	227.631	3.38493	0.237956	14.225	6.41121e-46	2.99446e-44
Os04g0234600	205.932	3.34841	0.235755	14.203	8.78304e-46	4.09544e-44
Os07g0544800	258.46	6.88856	0.485041	14.202	8.90024e-46	4.1432e-44
Os10g0556200	168.891	5.10626	0.360167	14.1775	1.26341e-45	5.85221e-44
Os05g0161500	208.006	5.49498	0.388759	14.1347	2.3227e-45	1.06532e-43
Os12g0165700	275.591	2.70514	0.191503	14.1258	2.6329e-45	1.20563e-43
Os06g0606700	286.483	6.90362	0.491379	14.0495	7.75984e-45	3.50745e-43
Os07g0558500	282.482	2.42722	0.172915	14.037	9.2506e-45	4.16114e-43
Os02g0248800	639.296	2.97441	0.212076	14.0252	1.09279e-44	4.89206e-43
Os04g0398000	382.313	3.74277	0.267034	14.016	1.24358e-44	5.54936e-43
Os10g0471100	156.321	4.30772	0.307614	14.0036	1.4809e-44	6.58743e-43
Os02g0257300	322.435	2.44214	0.175165	13.942	3.52089e-44	1.54654e-42
Os01g0504500	350.971	2.62888	0.188851	13.9204	4.76396e-44	2.08072e-42
Os11g0581700	324.407	2.7506	0.197698	13.9132	5.26918e-44	2.29648e-42
Os03g0333400	204.435	3.31593	0.238497	13.9035	6.03514e-44	2.61809e-42
Os12g0625000	428.227	2.28646	0.164602	13.8908	7.19917e-44	3.10862e-42
Os12g0178100	634.989	2.41592	0.173948	13.8887	7.41344e-44	3.19622e-42
Os03g0601500	405.459	3.37579	0.243104	13.8862	7.67934e-44	3.30577e-42
Os01g0348900	3491.8	2.56549	0.184915	13.8739	9.12227e-44	3.91489e-42
Os06g0711900	291.226	3.51638	0.253472	13.8728	9.2537e-44	3.96523e-42
Os03g0281100	169.312	5.48884	0.396174	13.8546	1.19288e-43	5.10372e-42
Os10g0523700	396.322	2.10703	0.152123	13.8508	1.25856e-43	5.37651e-42
Os01g0187300	275.038	5.90172	0.426099	13.8506	1.2621e-43	5.38343e-42
Os02g0766600	438.153	2.32367	0.167907	13.839	1.48315e-43	6.31668e-42
Os06g0507200	16408.6	2.28537	0.165637	13.7975	2.64026e-43	1.11937e-41
Os11g0701400	2291.89	11.793	0.85486	13.7953	2.72175e-43	1.15218e-41
Os01g0359400	177.866	4.87138	0.354005	13.7608	4.38928e-43	1.8497e-41
Os10g0444700	199.602	4.80888	0.35086	13.706	9.34672e-43	3.90362e-41
Os07g0558400	429.262	8.36507	0.610499	13.702	9.87253e-43	4.11708e-41
Os04g0175900	183.477	4.78468	0.349321	13.6971	1.05684e-42	4.40074e-41
Os01g0888300	155.306	4.11587	0.300588	13.6928	1.12176e-42	4.66412e-41
Os02g0814400	257.604	2.54188	0.18575	13.6845	1.25727e-42	5.21209e-41
Os12g0112000	183.075	5.15261	0.376685	13.6788	1.35873e-42	5.6244e-41
Os07g0537600	180.767	3.22179	0.236251	13.6372	2.40769e-42	9.92251e-41
Os01g0848200	308.545	3.24952	0.238303	13.6361	2.44365e-42	1.00559e-40
Os06g0126500	347.893	2.29105	0.168111	13.6282	2.72097e-42	1.11807e-40
Os01g0234850	481.011	2.2792	0.167308	13.6228	2.92916e-42	1.2001e-40
Os04g0165700	653.117	2.20642	0.162159	13.6065	3.66198e-42	1.49162e-40
Os01g0740500	421.265	3.3478	0.246158	13.6002	3.99174e-42	1.62358e-40
Os02g0129700	512.871	3.07701	0.226377	13.5924	4.44057e-42	1.80352e-40
Os10g0420200	255.151	2.82099	0.207549	13.5919	4.47064e-42	1.8131e-40
Os05g0406300	392.445	2.32525	0.171106	13.5896	4.6175e-42	1.86737e-40
Os11g0441500	433.89	2.90471	0.213896	13.58	5.26137e-42	2.12456e-40
Os08g0102700	193.785	5.60489	0.413196	13.5647	6.48208e-42	2.60623e-40
Os01g0118700	179.965	3.18543	0.234911	13.5602	6.8994e-42	2.77004e-40
Os08g0435900	406.303	8.29176	0.611851	13.5519	7.7172e-42	3.09395e-40
Os05g0542800	194.046	4.58904	0.338927	13.5399	9.08675e-42	3.63263e-40
Os07g0565800	332.103	3.43659	0.253908	13.5348	9.74803e-42	3.89144e-40
Os02g0734300	202.405	3.2901	0.243283	13.5237	1.13258e-41	4.51487e-40
Os03g0197100	185.705	4.37589	0.323615	13.5219	1.16113e-41	4.62207e-40
Os05g0415400	743.059	2.10371	0.155612	13.5189	1.20922e-41	4.8067e-40
Os05g0541400	244.242	3.57319	0.264558	13.5063	1.43624e-41	5.67688e-40
Os07g0296900	180.394	3.15829	0.233919	13.5016	1.5295e-41	6.02005e-40
Os03g0661300	243.948	5.5513	0.411512	13.49	1.79109e-41	7.02989e-40
Os05g0522600	291.377	4.76032	0.354034	13.4459	3.25216e-41	1.26581e-39
Os01g0971800	483.908	2.68042	0.199403	13.4422	3.42125e-41	1.32794e-39
Os03g0421800	295.313	2.36155	0.175775	13.4351	3.76534e-41	1.45746e-39
Os03g0121700	234.518	2.50764	0.186689	13.4322	3.91707e-41	1.5141e-39
Os02g0629800	703.542	3.07772	0.230003	13.3812	7.78418e-41	2.99237e-39
Os01g0356800	543.419	3.41774	0.255562	13.3734	8.64933e-41	3.32039e-39
Os01g0687800	186.948	3.04823	0.228088	13.3643	9.77991e-41	3.74415e-39
Os11g0477400	210.479	3.42551	0.256383	13.3609	1.02352e-40	3.91312e-39
Os02g0506100	165.97	3.45807	0.2591	13.3465	1.24226e-40	4.73004e-39
Os01g0960500	589.997	3.01404	0.226183	13.3257	1.6411e-40	6.22393e-39
Os07g0572100	152.431	5.44184	0.408375	13.3256	1.64307e-40	6.22393e-39
Os06g0324150	400.235	2.83678	0.212898	13.3246	1.66559e-40	6.29913e-39
Os11g0247000	157.255	4.07386	0.306142	13.3071	2.10455e-40	7.91649e-39
Os06g0264500	756.617	2.40937	0.181392	13.2826	2.9196e-40	1.0953e-38
Os10g0419400	578.628	2.38103	0.179315	13.2785	3.08401e-40	1.15543e-38
Os11g0557000	294.462	3.00991	0.226893	13.2658	3.65579e-40	1.36782e-38
Os03g0725800	264.197	2.50647	0.188999	13.2618	3.85565e-40	1.44068e-38
Os01g0219300	181.64	4.64231	0.350122	13.2591	3.99666e-40	1.49138e-38
Os01g0187200	269.13	4.68037	0.353019	13.2581	4.04874e-40	1.5088e-38
Os08g0518800	525.601	3.29402	0.248495	13.2558	4.17368e-40	1.5533e-38
Os08g0480000	147.97	3.77245	0.284733	13.2491	4.56772e-40	1.69769e-38
Os02g0189400	174.682	3.07453	0.23283	13.2051	8.20359e-40	3.03695e-38
Os06g0573600	208.602	3.7549	0.284561	13.1954	9.32442e-40	3.44279e-38
Os06g0247900	190.662	4.28822	0.325909	13.1577	1.53655e-39	5.62881e-38
Os03g0836800	144.492	4.37155	0.33248	13.1483	1.74009e-39	6.3661e-38
Os08g0429800	191.312	4.81109	0.366105	13.1413	1.90948e-39	6.97671e-38
Os07g0110000	527.976	2.21015	0.168233	13.1375	2.00816e-39	7.31816e-38
Os06g0220600	176.762	3.21623	0.245312	13.1108	2.85757e-39	1.03731e-37
Os04g0450701	164.8	3.98339	0.304085	13.0996	3.31057e-39	1.2002e-37
Os08g0127100	170.018	4.56092	0.348188	13.099	3.33485e-39	1.20744e-37
Os12g0420400	213.903	6.76894	0.516797	13.0979	3.38673e-39	1.22464e-37
Os03g0348900	257.071	2.62172	0.200491	13.0765	4.489e-39	1.61904e-37
Os01g0925400	502.748	2.82516	0.21606	13.0758	4.52577e-39	1.62811e-37
Os04g0659800	661.977	3.14524	0.241035	13.0489	6.44614e-39	2.30711e-37
Os04g0497200	337.3	2.30266	0.176941	13.0137	1.02237e-38	3.61753e-37
Os03g0700700	877.827	2.15998	0.166035	13.0092	1.08443e-38	3.83227e-37
Os03g0355700	223.458	2.69984	0.208376	12.9566	2.15627e-38	7.57236e-37
Os05g0203800	157.702	3.64747	0.282307	12.9202	3.46186e-38	1.21421e-36
Os10g0464300	253.181	3.87153	0.299973	12.9063	4.14766e-38	1.4475e-36
Os01g0775400	151.012	3.46248	0.268281	12.9062	4.15557e-38	1.44845e-36
Os12g0269700	416.508	3.7572	0.291179	12.9034	4.30633e-38	1.49914e-36
Os04g0459500	298.068	7.83738	0.608089	12.8885	5.22294e-38	1.81148e-36
Os11g0438700	617.518	2.70811	0.210284	12.8784	5.95859e-38	2.06407e-36
Os07g0510900	261.772	3.11227	0.242111	12.8547	8.09176e-38	2.79265e-36
Os12g0257000	202.64	3.15398	0.24543	12.8508	8.50972e-38	2.93329e-36
Os10g0576900	280.515	2.49537	0.194202	12.8494	8.67077e-38	2.98513e-36
Os05g0331800	302.154	3.42918	0.266961	12.8452	9.14936e-38	3.14603e-36
Os08g0536800	718.425	2.48967	0.194203	12.8199	1.26797e-37	4.3546e-36
Os01g0158200	142.031	3.30947	0.258465	12.8043	1.55084e-37	5.31303e-36
Os01g0738800	223.394	2.9136	0.227877	12.7859	1.96672e-37	6.71319e-36
Os02g0175400	358.042	2.2111	0.173042	12.7778	2.18062e-37	7.41621e-36
Os09g0427125	172.032	2.96603	0.232122	12.7779	2.17965e-37	7.41621e-36
Os03g0215400	399.768	2.77215	0.217149	12.7661	2.53512e-37	8.60098e-36
Os06g0348800	146.333	3.7951	0.297367	12.7624	2.65998e-37	9.01369e-36
Os06g0647400	177.55	4.14763	0.325107	12.7578	2.82193e-37	9.53942e-36
Os01g0662700	273.563	2.6505	0.208002	12.7427	3.42494e-37	1.15639e-35
Os09g0248100	186.335	4.10799	0.322729	12.7289	4.08429e-37	1.3724e-35
Os04g0373400	274.531	2.66544	0.209436	12.7268	4.19926e-37	1.40765e-35
Os02g0791300	138.868	5.10798	0.401405	12.7253	4.28092e-37	1.43332e-35
Os07g0571300	164.955	3.34506	0.263009	12.7184	4.67228e-37	1.56248e-35
Os12g0508200	138.807	3.83354	0.301704	12.7063	5.45465e-37	1.82194e-35
Os03g0817200	390.729	2.6347	0.207563	12.6935	6.42467e-37	2.14339e-35
Os06g0559500	393.088	2.01726	0.159053	12.6829	7.35532e-37	2.44805e-35
Os07g0480800	300.249	4.34111	0.34256	12.6726	8.39073e-37	2.78935e-35
Os09g0327550	151.608	5.83674	0.460883	12.6642	9.33108e-37	3.09827e-35
Os02g0723200	292.408	2.14171	0.169391	12.6436	1.21428e-36	4.01285e-35
Os06g0593800	130.415	3.71028	0.294213	12.6108	1.84004e-36	6.05936e-35
Os03g0103400	140.408	4.8413	0.384312	12.5973	2.18411e-36	7.17682e-35
Os05g0342000	162.39	3.32841	0.264216	12.5973	2.18449e-36	7.17682e-35
Os03g0121200	287.264	2.55357	0.203269	12.5625	3.39515e-36	1.11022e-34
Os09g0376900	1331.47	2.68457	0.213745	12.5597	3.51778e-36	1.14898e-34
Os09g0469600	498.106	2.18742	0.174923	12.505	7.00859e-36	2.27588e-34
Os01g0105900	230.241	3.06669	0.245332	12.5002	7.44895e-36	2.41608e-34
Os01g0596700	240.231	3.33185	0.267011	12.4783	9.80057e-36	3.16783e-34
Os09g0562600	256.016	3.70511	0.296998	12.4752	1.01967e-35	3.28829e-34
Os07g0182000	257.396	2.83927	0.228361	12.4333	1.72462e-35	5.52353e-34
Os01g0920100	421.011	2.41582	0.194454	12.4236	1.94541e-35	6.21643e-34
Os07g0106200	237.213	6.62726	0.533982	12.411	2.27779e-35	7.26199e-34
Os08g0345800	2175.87	2.17386	0.175286	12.4018	2.55521e-35	8.10953e-34
Os09g0481200	135.378	3.91789	0.31642	12.3819	3.27374e-35	1.03431e-33
Os04g0659000	262.543	2.74923	0.222108	12.3779	3.44062e-35	1.08581e-33
Os06g0593100	469.43	2.12124	0.171547	12.3654	4.02341e-35	1.26404e-33
Os07g0656200	562.221	2.04949	0.165816	12.3601	4.29831e-35	1.34738e-33
Os06g0718100	846.503	3.26018	0.263831	12.3571	4.46084e-35	1.39677e-33
Os10g0552700	912.146	10.4604	0.847243	12.3464	5.0931e-35	1.58941e-33
Os11g0634200	263.444	3.77444	0.30587	12.34	5.51408e-35	1.71887e-33
Os03g0290900	385.052	2.56538	0.208113	12.3268	6.49427e-35	2.01545e-33
Os01g0611000	5209.99	2.08951	0.169546	12.3241	6.71692e-35	2.07994e-33
Os02g0572600	228.387	2.73734	0.222477	12.3039	8.63301e-35	2.67032e-33
Os03g0822000	970.442	2.08494	0.169526	12.2986	9.21093e-35	2.84594e-33
Os06g0181700	204.576	3.63195	0.295579	12.2876	1.05615e-34	3.25963e-33
Os10g0561000	467.168	2.20149	0.179324	12.2766	1.20961e-34	3.72099e-33
Os07g0586700	234.701	2.52084	0.205754	12.2517	1.64474e-34	5.04291e-33
Os03g0736700	315.027	2.53921	0.207829	12.2178	2.49833e-34	7.6184e-33
Os01g0914300	139.424	3.58179	0.293364	12.2093	2.77114e-34	8.43197e-33
Os10g0361900	164.574	6.39418	0.523829	12.2066	2.86515e-34	8.70857e-33
Os02g0576400	1407.92	2.24566	0.183974	12.2064	2.87435e-34	8.72706e-33
Os06g0526400	142.195	4.00487	0.329114	12.1686	4.56696e-34	1.38361e-32
Os02g0128200	291.385	2.09272	0.17206	12.1628	4.90766e-34	1.48363e-32
Os08g0556900	434.417	3.1451	0.258684	12.1581	5.19435e-34	1.5686e-32
Os02g0562700	157.287	2.71453	0.223688	12.1353	6.8649e-34	2.06418e-32
Os07g0185000	118.44	4.19924	0.347521	12.0834	1.29231e-33	3.86507e-32
Os07g0694400	340.553	2.00561	0.166082	12.076	1.41435e-33	4.22107e-32
Os04g0495400	249.824	2.40017	0.198962	12.0635	1.64686e-33	4.90976e-32
Os06g0571800	120.897	5.38804	0.446708	12.0616	1.68393e-33	5.01492e-32
Os07g0204500	251.929	2.44778	0.203055	12.0547	1.83145e-33	5.4427e-32
Os03g0327100	156.617	3.47098	0.288814	12.018	2.8577e-33	8.43878e-32
Os06g0324300	405.56	2.97953	0.248334	11.9981	3.63685e-33	1.0717e-31
Os03g0121300	139.397	5.04045	0.420347	11.9912	3.95312e-33	1.16124e-31
Os06g0579600	126.348	3.91351	0.326459	11.9877	4.12041e-33	1.20911e-31
Os03g0116400	380.269	3.05416	0.2552	11.9677	5.24522e-33	1.53597e-31
Os07g0214100	923.689	2.55729	0.213712	11.9661	5.35123e-33	1.56537e-31
Os03g0188900	685.934	2.32131	0.194214	11.9523	6.31666e-33	1.84202e-31
Os04g0218400	1352.32	2.01053	0.168496	11.9322	8.04247e-33	2.34285e-31
Os03g0757900	588.832	2.02846	0.170013	11.9312	8.13785e-33	2.36817e-31
Os05g0304800	315.835	2.35177	0.197267	11.9218	9.11082e-33	2.64856e-31
Os05g0134400	2192.06	8.39176	0.70469	11.9084	1.06971e-32	3.10647e-31
Os01g0102400	172.578	3.35635	0.282036	11.9004	1.17746e-32	3.41231e-31
Os03g0766200	317.385	2.3951	0.2013	11.8982	1.20987e-32	3.49902e-31
Os10g0390900	179.942	3.11515	0.261997	11.89	1.33404e-32	3.85018e-31
Os05g0115100	228.803	2.5903	0.2181	11.8767	1.56467e-32	4.51115e-31
Os05g0202800	1796.83	5.68228	0.478742	11.8692	1.71115e-32	4.91326e-31
Os01g0723400	395.287	2.16824	0.182999	11.8484	2.19438e-32	6.28788e-31
Os03g0800200	152.471	2.72747	0.230436	11.8361	2.53949e-32	7.25451e-31
Os02g0616600	181.254	3.73222	0.316493	11.7924	4.27046e-32	1.21006e-30
Os05g0200400	124.416	4.87159	0.415929	11.7125	1.09948e-31	3.09665e-30
Os01g0707500	245.47	3.11322	0.267001	11.66	2.04112e-31	5.69724e-30
Os06g0683800	111.368	4.63599	0.398285	11.6399	2.584e-31	7.19822e-30
Os07g0222000	447.183	2.6569	0.228271	11.6393	2.60259e-31	7.24279e-30
Os01g0195000	403.511	2.17573	0.187016	11.6339	2.77086e-31	7.70343e-30
Os10g0113000	185.643	2.73514	0.23529	11.6245	3.09229e-31	8.58852e-30
Os08g0502700	118.851	5.48771	0.472595	11.6119	3.58736e-31	9.94382e-30
Os12g0603700	117.505	5.04701	0.435108	11.5995	4.14696e-31	1.14836e-29
Os12g0238900	136.049	3.38109	0.292092	11.5754	5.48828e-31	1.51233e-29
Os01g0620800	102.469	4.84819	0.418962	11.5719	5.71896e-31	1.57434e-29
Os01g0823100	299.069	8.10941	0.701118	11.5664	6.09791e-31	1.67702e-29
Os10g0469900	112.668	3.27037	0.282906	11.5599	6.57617e-31	1.805e-29
Os03g0596600	382.952	2.04267	0.176782	11.5548	6.98425e-31	1.91513e-29
Os11g0672300	584.649	9.81811	0.849827	11.5531	7.12329e-31	1.95135e-29
Os09g0483400	187.126	2.29144	0.198668	11.534	8.8872e-31	2.42271e-29
Os09g0437400	99.291	4.53814	0.393518	11.5322	9.07599e-31	2.47177e-29
Os07g0511400	134.306	2.87728	0.249635	11.5259	9.76757e-31	2.65239e-29
Os02g0792800	144.479	2.9207	0.253604	11.5168	1.0859e-30	2.94591e-29
Os10g0560700	235.285	2.85133	0.248335	11.4818	1.62863e-30	4.39697e-29
Os12g0145100	505.467	2.15563	0.188147	11.4572	2.16493e-30	5.81131e-29
Os11g0673200	162.143	2.77942	0.242829	11.446	2.46292e-30	6.57342e-29
Os01g0557100	98.35	4.31202	0.376941	11.4395	2.65346e-30	7.07522e-29
Os09g0433000	94.859	4.11487	0.359848	11.435	2.79493e-30	7.43829e-29
Os07g0506600	213.934	2.41349	0.211257	11.4244	3.1577e-30	8.39577e-29
Os01g0374000	353.53	3.51175	0.307825	11.4083	3.80237e-30	1.00716e-28
Os03g0694500	130.198	3.182	0.279063	11.4024	4.06544e-30	1.0738e-28
Os04g0649900	306.715	2.39857	0.210543	11.3923	4.56938e-30	1.2035e-28
Os08g0155400	123.502	5.32925	0.468287	11.3803	5.24097e-30	1.37779e-28
Os03g0250000	159.046	3.12718	0.274935	11.3743	5.61724e-30	1.47395e-28
Os01g0555600	118.519	4.00801	0.352945	11.3559	6.93182e-30	1.8121e-28
Os07g0213600	192.459	2.88498	0.25411	11.3533	7.1427e-30	1.86202e-28
Os02g0823100	320.367	8.53403	0.751968	11.3489	7.50709e-30	1.95519e-28
Os08g0369800	179.804	6.67515	0.588251	11.3475	7.63488e-30	1.98663e-28
Os10g0496900	254.135	2.37857	0.209693	11.3431	8.02617e-30	2.08651e-28
Os02g0606200	125.308	5.99955	0.529794	11.3243	9.94638e-30	2.57613e-28
Os03g0854600	119.561	4.27813	0.377912	11.3204	1.03974e-29	2.69046e-28
Os08g0136800	1364.19	13.4755	1.19106	11.3139	1.11977e-29	2.89221e-28
Os07g0192000	157.64	4.40006	0.389058	11.3095	1.17711e-29	3.0375e-28
Os05g0539800	303.319	2.12382	0.187798	11.3091	1.18349e-29	3.04835e-28
Os03g0236200	2140.09	2.93257	0.25933	11.3083	1.19426e-29	3.07326e-28
Os09g0453300	105.356	4.16698	0.369002	11.2926	1.42814e-29	3.65499e-28
Os06g0528300	195.874	3.40284	0.301338	11.2924	1.43055e-29	3.65781e-28
Os07g0556200	498.708	2.18309	0.193908	11.2583	2.10672e-29	5.36228e-28
Os01g0933900	211.168	2.07679	0.184573	11.2519	2.26771e-29	5.76158e-28
Os06g0101600	271.125	8.28884	0.736901	11.2482	2.36255e-29	5.99168e-28
Os09g0367900	117.832	3.97499	0.353431	11.2469	2.39995e-29	6.08103e-28
Os04g0451200	157.872	3.44637	0.306543	11.2427	2.51628e-29	6.37004e-28
Os05g0331532	210.559	3.29793	0.293438	11.2389	2.62565e-29	6.63491e-28
Os04g0554800	144.069	6.0487	0.538795	11.2264	3.02712e-29	7.63564e-28
Os12g0626400	188.426	2.29461	0.204783	11.2051	3.84981e-29	9.69336e-28
Os05g0272800	123.142	3.05923	0.273155	11.1996	4.09523e-29	1.0302e-27
Os04g0655300	116.272	5.00124	0.447685	11.1713	5.63349e-29	1.40832e-27
Os05g0161200	99.6121	4.13143	0.370451	11.1524	6.96822e-29	1.73889e-27
Os08g0160500	629.836	3.05314	0.273905	11.1467	7.43211e-29	1.85136e-27
Os04g0464750	172.604	2.56053	0.229748	11.145	7.57771e-29	1.88595e-27
Os02g0249500	162.918	5.1885	0.466238	11.1284	9.12225e-29	2.25832e-27
Os05g0397300	150.177	3.87408	0.348469	11.1174	1.03192e-28	2.54566e-27
Os11g0283500	138.941	3.09165	0.278652	11.095	1.32596e-28	3.25953e-27
Os11g0306400	264.912	8.25207	0.744113	11.0898	1.40575e-28	3.45265e-27
Os06g0527800	258.117	3.56627	0.321703	11.0856	1.47406e-28	3.61408e-27
Os01g0961200	147.695	3.32685	0.300319	11.0777	1.60939e-28	3.93556e-27
Os10g0109300	505.244	9.61011	0.870385	11.0412	2.41764e-28	5.88974e-27
Os03g0597600	144.092	3.69279	0.334912	11.0261	2.85843e-28	6.94148e-27
Os10g0551800	1080.19	13.1392	1.19225	11.0206	3.04185e-28	7.37412e-27
Os01g0620900	93.0623	4.91035	0.445633	11.0188	3.10105e-28	7.51113e-27
Os09g0432900	128.3	6.39127	0.581585	10.9894	4.29753e-28	1.03644e-26
Os04g0321700	186.32	2.27599	0.207145	10.9874	4.39226e-28	1.05837e-26
Os09g0483100	182.53	6.5423	0.595557	10.9852	4.50413e-28	1.0844e-26
Os02g0272300	120.653	3.85386	0.351484	10.9645	5.65876e-28	1.35424e-26
Os11g0111200	122.615	5.95403	0.543894	10.947	6.86512e-28	1.63595e-26
Os02g0653400	145.483	2.9756	0.272559	10.9173	9.53073e-28	2.26155e-26
Os02g0568200	98.9598	4.45354	0.407968	10.9164	9.6246e-28	2.28189e-26
Os07g0639000	505.007	3.01704	0.276598	10.9077	1.0595e-27	2.50983e-26
Os01g0710700	169.74	2.39472	0.219694	10.9003	1.14915e-27	2.71761e-26
Os07g0589000	97.104	5.32269	0.488446	10.8972	1.18848e-27	2.80354e-26
Os07g0257200	166.899	6.99654	0.643393	10.8744	1.526e-27	3.59064e-26
Os05g0584600	138.435	2.885	0.265567	10.8635	1.71977e-27	4.0398e-26
Os08g0237000	1180.91	2.81311	0.25912	10.8564	1.85946e-27	4.36063e-26
Os08g0475400	209.732	2.34697	0.216295	10.8508	1.97754e-27	4.62979e-26
Os07g0106700	152.02	6.85969	0.632216	10.8502	1.9891e-27	4.65298e-26
Os03g0223400	203.596	3.75005	0.345731	10.8467	2.06658e-27	4.82615e-26
Os07g0684000	136.101	3.50211	0.323569	10.8234	2.66714e-27	6.2183e-26
Os05g0404700	181.617	2.64304	0.244319	10.818	2.82894e-27	6.58458e-26
Os07g0474700	299.318	3.03527	0.280842	10.8077	3.16374e-27	7.34554e-26
Os08g0518900	2975.05	5.35064	0.496214	10.7829	4.14471e-27	9.58343e-26
Os09g0491740	582.503	2.03339	0.188639	10.7793	4.31132e-27	9.95227e-26
Os05g0330150	155.463	6.46952	0.600675	10.7704	4.74835e-27	1.09341e-25
Os11g0227000	161.21	2.66468	0.247662	10.7593	5.35675e-27	1.23249e-25
Os07g0296000	112.426	3.31885	0.308543	10.7565	5.52017e-27	1.26905e-25
Os02g0813600	109.607	4.83627	0.450121	10.7444	6.29883e-27	1.44097e-25
Os01g0758500	85.2927	3.7704	0.351434	10.7286	7.46898e-27	1.7031e-25
Os07g0579000	234.866	2.25884	0.210682	10.7216	8.06213e-27	1.83239e-25
Os03g0594400	87.9261	5.043	0.47082	10.7111	9.02969e-27	2.04639e-25
Os03g0200800	149.586	2.55083	0.238796	10.6821	1.23513e-26	2.78915e-25
Os11g0150400	220.585	2.19757	0.205889	10.6736	1.35322e-26	3.04845e-25
Os08g0492000	204.358	2.83057	0.265533	10.66	1.56676e-26	3.51818e-25
Os08g0200300	206.864	7.89745	0.741027	10.6574	1.60981e-26	3.61195e-25
Os11g0658800	228.044	2.63735	0.24811	10.6297	2.16711e-26	4.84687e-25
Os12g0203200	90.8778	5.22308	0.492007	10.6159	2.51457e-26	5.60608e-25
Os11g0107600	127.468	2.78208	0.262384	10.6031	2.88363e-26	6.40339e-25
Os01g0357900	264.234	2.27827	0.21489	10.602	2.91577e-26	6.46965e-25
Os04g0311400	91.9625	3.99674	0.378065	10.5716	4.03697e-26	8.9221e-25
Os04g0102500	393.857	2.28645	0.216599	10.5561	4.75848e-26	1.05001e-24
Os11g0702200	750.894	12.614	1.19547	10.5515	5.00157e-26	1.10192e-24
Os11g0442380	114.726	4.33199	0.411289	10.5327	6.10451e-26	1.33965e-24
Os06g0676400	139.958	4.21097	0.399866	10.5309	6.22093e-26	1.36413e-24
Os04g0692600	81.0022	4.68671	0.445267	10.5256	6.58259e-26	1.4423e-24
Os01g0896500	141.882	2.40324	0.228806	10.5034	8.33381e-26	1.81325e-24
Os05g0566600	216.979	2.0024	0.19077	10.4964	8.97535e-26	1.94981e-24
Os04g0565200	105.605	3.11221	0.296643	10.4914	9.45877e-26	2.05165e-24
Os07g0148900	89.9091	5.20179	0.496147	10.4844	1.01919e-25	2.20725e-24
Os01g0871600	99.9396	5.84048	0.557575	10.4748	1.12784e-25	2.43877e-24
Os01g0246700	89.5583	3.6757	0.351126	10.4683	1.20749e-25	2.60699e-24
Os06g0714800	1125.41	2.39429	0.228961	10.4572	1.35784e-25	2.92709e-24
Os06g0689600	141.174	2.62495	0.251828	10.4236	1.93504e-25	4.15537e-24
Os03g0124200	140.004	7.00632	0.673151	10.4083	2.27357e-25	4.86742e-24
Os06g0140700	129.678	3.95072	0.380034	10.3957	2.59403e-25	5.54078e-24
Os02g0765600	1260.7	12.3996	1.19403	10.3847	2.91125e-25	6.21361e-24
Os11g0552500	168.843	2.36678	0.22805	10.3783	3.11149e-25	6.62587e-24
Os11g0307550	168.732	2.67458	0.257881	10.3714	3.34659e-25	7.11569e-24
Os09g0450300	616.684	2.14498	0.207126	10.3559	3.93414e-25	8.34597e-24
Os04g0678700	313.69	8.92013	0.861515	10.354	4.01328e-25	8.501e-24
Os11g0517200	139.369	2.33816	0.225847	10.3529	4.06159e-25	8.59683e-24
Os02g0254600	107.21	6.12175	0.591776	10.3447	4.42289e-25	9.3404e-24
Os01g0217500	93.0446	3.21554	0.310851	10.3443	4.44138e-25	9.35829e-24
Os12g0245700	145.356	2.54551	0.246145	10.3415	4.57388e-25	9.63023e-24
Os10g0167250	81.5268	4.50302	0.435459	10.3408	4.60445e-25	9.68732e-24
Os08g0246700	180.463	2.09001	0.202332	10.3296	5.17593e-25	1.0857e-23
Os06g0703300	97.7618	3.86176	0.375335	10.2888	7.91295e-25	1.65117e-23
Os04g0493000	172.663	2.63881	0.256786	10.2763	9.01201e-25	1.87771e-23
Os02g0608500	208.263	2.30404	0.224575	10.2596	1.07187e-24	2.22175e-23
Os11g0701000	591.152	12.2689	1.19653	10.2538	1.13821e-24	2.35752e-23
Os03g0294700	153.197	2.38331	0.232543	10.2489	1.19722e-24	2.47608e-23
Os02g0786900	77.481	4.08952	0.399157	10.2454	1.24145e-24	2.56567e-23
Os03g0220100	99.5048	2.95085	0.288172	10.2399	1.31392e-24	2.71343e-23
Os09g0480600	219.885	2.05603	0.201037	10.2271	1.4994e-24	3.08738e-23
Os02g0148000	259.002	2.6254	0.256723	10.2266	1.50758e-24	3.10194e-23
Os01g0645900	90.2483	5.68404	0.555948	10.2241	1.54736e-24	3.18145e-23
Os03g0267500	80.6494	4.2033	0.411256	10.2207	1.6026e-24	3.2902e-23
Os10g0395200	121.96	3.10771	0.304228	10.2151	1.69745e-24	3.47728e-23
Os07g0418600	125.314	4.95117	0.484729	10.2143	1.71071e-24	3.5019e-23
Os01g0856900	93.2751	3.74045	0.366793	10.1977	2.03035e-24	4.1441e-23
Os12g0209800	78.3646	4.35433	0.427688	10.1811	2.40844e-24	4.90866e-23
Os10g0376900	119.644	5.77208	0.567747	10.1667	2.79349e-24	5.6687e-23
Os01g0854500	144.254	2.53906	0.250018	10.1555	3.13208e-24	6.33744e-23
Os03g0663400	109.863	6.15417	0.608461	10.1143	4.77267e-24	9.59465e-23
Os02g0554100	146.328	2.23745	0.221543	10.0994	5.55855e-24	1.11505e-22
Os06g0556150	119.165	2.7473	0.272083	10.0973	5.68059e-24	1.13872e-22
Os01g0303000	83.7691	5.10424	0.505606	10.0953	5.79651e-24	1.16113e-22
Os08g0398300	176.405	2.51992	0.249802	10.0877	6.26235e-24	1.25175e-22
Os08g0169100	178.279	2.73271	0.270941	10.086	6.37181e-24	1.27273e-22
Os02g0513800	146.481	2.23879	0.222859	10.0458	9.58649e-24	1.8986e-22
Os03g0709300	125.407	3.15896	0.31464	10.0399	1.01766e-23	2.01262e-22
Os01g0241000	112.61	3.12989	0.312202	10.0252	1.18124e-23	2.32628e-22
Os02g0720600	103.119	5.40104	0.5394	10.0131	1.33567e-23	2.62489e-22
Os03g0855100	162.902	2.16855	0.216659	10.009	1.39111e-23	2.73e-22
Os07g0273900	89.5806	3.47905	0.347741	10.0047	1.45312e-23	2.84971e-22
Os07g0429700	114.075	4.46122	0.446661	9.98792	1.7215e-23	3.36191e-22
Os01g0763900	255.406	2.01639	0.201948	9.9847	1.77842e-23	3.46582e-22
Os10g0150400	78.4435	5.30102	0.531472	9.97422	1.97649e-23	3.83847e-22
Os03g0198600	90.2308	5.67499	0.570178	9.95302	2.44633e-23	4.73453e-22
Os07g0580800	278.505	2.22898	0.224222	9.94093	2.7624e-23	5.33887e-22
Os03g0603200	78.9866	4.66697	0.469961	9.93054	3.06576e-23	5.90886e-22
Os10g0451700	550.977	8.675	0.875823	9.90497	3.96085e-23	7.60787e-22
Os03g0792800	173.537	2.45265	0.248277	9.87872	5.14882e-23	9.809e-22
Os09g0331900	157.526	3.35907	0.340284	9.87136	5.54068e-23	1.05412e-21
Os11g0289700	203.704	3.06999	0.311343	9.86047	6.17622e-23	1.17344e-21
Os09g0567800	686.669	2.76893	0.281085	9.85088	6.7946e-23	1.28918e-21
Os07g0597200	165.137	2.51857	0.256297	9.82679	8.63286e-23	1.63575e-21
Os02g0628200	83.6189	4.7358	0.48261	9.81289	9.90874e-23	1.87497e-21
Os06g0141400	322.891	2.09538	0.213788	9.80119	1.11265e-22	2.09973e-21
Os01g0913300	125.629	2.62507	0.267901	9.79862	1.1413e-22	2.15233e-21
Os07g0158300	123.014	2.3488	0.239811	9.79437	1.19031e-22	2.24176e-21
Os01g0756200	100.54	3.2182	0.329131	9.77785	1.40152e-22	2.63069e-21
Os12g0118200	273.65	2.0562	0.210463	9.76989	1.51618e-22	2.84019e-21
Os02g0487300	86.3977	3.4679	0.356104	9.73844	2.06711e-22	3.86192e-21
Os01g0834900	292.958	2.41427	0.248067	9.73233	2.19514e-22	4.09292e-21
Os04g0350700	103.979	2.82324	0.290308	9.72498	2.35944e-22	4.38758e-21
Os05g0588300	103.469	2.886	0.296782	9.7243	2.37526e-22	4.41408e-21
Os07g0668600	131.746	2.33872	0.24079	9.71271	2.66169e-22	4.94308e-21
Os07g0432201	98.3916	3.61097	0.37268	9.6892	3.35137e-22	6.19925e-21
Os05g0588250	78.3262	3.13196	0.323361	9.68564	3.47021e-22	6.41486e-21
Os01g0873200	73.6127	3.49031	0.360759	9.67492	3.85394e-22	7.1195e-21
Os05g0148700	105.055	3.33251	0.344976	9.66012	4.45337e-22	8.19443e-21
Os09g0535900	86.2483	3.24027	0.335493	9.65825	4.53554e-22	8.34015e-21
Os02g0609200	72.8494	4.5149	0.467755	9.65227	4.80782e-22	8.81769e-21
Os01g0667900	110.731	3.4212	0.354905	9.63976	5.43147e-22	9.92252e-21
Os08g0196900	68.9695	3.68213	0.382046	9.63793	5.52933e-22	1.00947e-20
Os07g0491900	70.8604	4.4728	0.464102	9.63754	5.55039e-22	1.01266e-20
Os06g0351500	89.9368	6.09346	0.632339	9.63638	5.61331e-22	1.02347e-20
Os01g0214800	75.6225	5.42249	0.562876	9.63354	5.77077e-22	1.0515e-20
Os10g0563900	139.983	7.33176	0.761386	9.62949	6.00264e-22	1.09303e-20
Os11g0670900	105.051	6.58595	0.684258	9.62495	6.27378e-22	1.14092e-20
Os07g0168300	185.598	2.38171	0.247538	9.62158	6.48269e-22	1.17815e-20
Os05g0369900	89.2777	3.58947	0.373188	9.6184	6.68607e-22	1.21433e-20
Os01g0159800	122.647	2.68429	0.279138	9.61637	6.81969e-22	1.23699e-20
Os01g0856500	165.743	2.81854	0.293255	9.61121	7.17025e-22	1.29638e-20
Os07g0645500	123.877	2.57085	0.267531	9.60952	7.28909e-22	1.31702e-20
Os03g0426350	137.354	6.99413	0.728166	9.60513	7.60604e-22	1.37252e-20
Os02g0596000	76.1541	5.44331	0.567439	9.59277	8.57529e-22	1.54443e-20
Os02g0815200	121.919	2.23688	0.233251	9.59001	8.80776e-22	1.58427e-20
Os05g0140100	154.042	2.59766	0.271051	9.58364	9.36823e-22	1.68184e-20
Os09g0494600	92.1946	5.92066	0.618002	9.58033	9.67342e-22	1.7333e-20
Os12g0460400	621.717	7.27904	0.759822	9.57992	9.71161e-22	1.73903e-20
Os09g0425900	89.012	5.86024	0.612478	9.56807	1.08915e-21	1.94659e-20
Os04g0634700	75.8684	3.26854	0.341692	9.56576	1.11384e-21	1.98818e-20
Os02g0185200	124.104	2.47602	0.258937	9.56224	1.1523e-21	2.05551e-20
Os05g0461600	85.0806	3.65118	0.381931	9.55981	1.17976e-21	2.10315e-20
Os04g0489600	82.9616	5.74709	0.601728	9.55098	1.2848e-21	2.2875e-20
Os09g0334500	141.735	7.35189	0.770253	9.54477	1.36409e-21	2.42559e-20
Os02g0532500	65.2401	4.59692	0.481643	9.54426	1.37087e-21	2.43611e-20
Os04g0676800	79.2339	4.02265	0.421736	9.53832	1.45165e-21	2.57638e-20
Os01g0670100	98.0114	5.64729	0.59364	9.51299	1.85257e-21	3.27756e-20
Os02g0809800	193.122	3.07256	0.323174	9.50746	1.95373e-21	3.45217e-20
Os02g0618100	70.5561	4.85069	0.511344	9.48616	2.39691e-21	4.21135e-20
Os02g0744650	99.3955	2.4826	0.262107	9.47168	2.75367e-21	4.82607e-20
Os02g0695800	518.853	2.12618	0.224677	9.46326	2.98475e-21	5.22127e-20
Os06g0656300	113.598	2.79713	0.295577	9.46328	2.98431e-21	5.22127e-20
Os09g0542100	79.7009	4.9058	0.518471	9.46206	3.01932e-21	5.27845e-20
Os11g0439600	96.6163	6.46393	0.683433	9.45803	3.13788e-21	5.47887e-20
Os03g0297600	234.387	2.87527	0.304533	9.44157	3.6724e-21	6.40022e-20
Os11g0210100	129.238	3.03498	0.321545	9.43873	3.77325e-21	6.56779e-20
Os07g0537400	142.741	2.51486	0.266611	9.43271	3.99637e-21	6.95185e-20
Os04g0604000	109.656	4.68466	0.497533	9.41577	4.69644e-21	8.12928e-20
Os12g0270900	564.35	2.09493	0.222786	9.40335	5.28507e-21	9.12e-20
Os03g0732100	73.1726	3.64817	0.388066	9.4009	5.40982e-21	9.32952e-20
Os03g0592500	534.459	11.1613	1.18774	9.39715	5.60624e-21	9.66232e-20
Os12g0599625	87.3256	4.67383	0.49815	9.38239	6.44965e-21	1.10818e-19
Os07g0694300	103.696	2.86562	0.305429	9.3823	6.45485e-21	1.1084e-19
Os03g0392600	114.391	2.87117	0.306513	9.36718	7.44959e-21	1.2753e-19
Os03g0802500	156.688	2.91643	0.312054	9.34589	9.11183e-21	1.55228e-19
Os07g0469100	70.3576	3.54699	0.379594	9.34417	9.26169e-21	1.57685e-19
Os10g0114300	80.4504	5.93206	0.635989	9.32731	1.08593e-20	1.84549e-19
Os03g0243900	74.1044	4.1059	0.440417	9.32277	1.13346e-20	1.9251e-19
Os07g0613500	252.347	2.44512	0.262517	9.31416	1.22923e-20	2.08271e-19
Os02g0181300	290.743	2.51678	0.270233	9.31335	1.23865e-20	2.09614e-19
Os05g0156900	179.233	2.21095	0.237466	9.31061	1.271e-20	2.14569e-19
Os10g0568900	101.458	2.77056	0.297844	9.30204	1.37782e-20	2.32044e-19
Os07g0675100	335.736	2.23339	0.240183	9.2987	1.42174e-20	2.39153e-19
Os11g0471200	165.723	7.99466	0.859922	9.29695	1.44526e-20	2.42818e-19
Os05g0423500	221.261	2.17226	0.234224	9.27427	1.78838e-20	2.99926e-19
Os01g0604500	77.7156	3.24131	0.350171	9.25635	2.11542e-20	3.53925e-19
Os08g0409500	173.292	2.39711	0.259006	9.25502	2.1419e-20	3.58142e-19
Os11g0208850	118.748	2.84792	0.307806	9.25233	2.1966e-20	3.67069e-19
Os04g0517100	206.038	2.79399	0.302199	9.24552	2.34091e-20	3.90719e-19
Os11g0704800	95.1873	3.26367	0.35327	9.23845	2.50101e-20	4.16944e-19
Os04g0429400	106.448	3.08612	0.334282	9.23208	2.65439e-20	4.41988e-19
Os10g0536100	90.3515	6.36698	0.691054	9.21343	3.15874e-20	5.24101e-19
Os07g0538000	240.939	10.9738	1.19123	9.21212	3.1975e-20	5.30217e-19
Os07g0105600	80.226	3.06086	0.332562	9.20387	3.45288e-20	5.70876e-19
Os02g0580600	65.2139	3.53042	0.383827	9.19796	3.64826e-20	6.01809e-19
Os10g0150700	69.1307	3.64696	0.39663	9.19487	3.75448e-20	6.18188e-19
Os07g0663800	78.2262	5.88591	0.64089	9.18396	4.15512e-20	6.8255e-19
Os11g0178800	101.861	2.74955	0.299498	9.18054	4.28938e-20	7.0378e-19
Os09g0432300	156.99	2.58441	0.281607	9.17735	4.4183e-20	7.24509e-19
Os07g0519100	79.5053	2.93297	0.319651	9.17554	4.49317e-20	7.36355e-19
Os06g0513781	79.7001	4.19359	0.457975	9.15679	5.34616e-20	8.71052e-19
Os03g0168500	277.682	2.33839	0.255918	9.13725	6.40601e-20	1.04071e-18
Os03g0758000	208.088	3.00515	0.329289	9.12619	7.09557e-20	1.15073e-18
Os07g0267200	231.652	2.66382	0.292171	9.11731	7.70134e-20	1.24537e-18
Os10g0442000	72.4488	3.23054	0.354417	9.11508	7.8611e-20	1.27047e-18
Os01g0659400	160.653	3.00266	0.329441	9.11441	7.90987e-20	1.27761e-18
Os05g0196700	67.9948	3.46416	0.380316	9.10862	8.34329e-20	1.34607e-18
Os10g0330000	102.716	3.56625	0.391723	9.10402	8.70463e-20	1.40195e-18
Os05g0410200	66.4686	5.42688	0.596936	9.09122	9.79346e-20	1.57369e-18
Os03g0161500	158.137	2.23145	0.245539	9.08798	1.00901e-19	1.61857e-18
Os08g0395700	819.49	2.30371	0.253649	9.08228	1.06324e-19	1.70459e-18
Os12g0560400	88.4469	2.79371	0.308313	9.06128	1.28932e-19	2.0588e-18
Os01g0766900	157.2	2.44336	0.269804	9.05605	1.35261e-19	2.15373e-18
Os11g0588300	156.413	2.38479	0.263547	9.04881	1.44536e-19	2.2975e-18
Os08g0246001	87.0761	2.94197	0.325144	9.0482	1.45349e-19	2.30911e-18
Os03g0298300	141.507	2.39212	0.264658	9.03856	1.58745e-19	2.51763e-18
Os02g0548100	64.4977	3.33278	0.368779	9.03734	1.60531e-19	2.54309e-18
Os10g0195600	75.5099	5.60758	0.620529	9.03677	1.61365e-19	2.55486e-18
Os05g0469600	241.805	3.15918	0.349822	9.03082	1.70385e-19	2.69614e-18
Os01g0594500	82.8029	4.04998	0.448933	9.02135	1.85794e-19	2.93665e-18
Os03g0103200	205.725	10.7464	1.19158	9.01867	1.90381e-19	3.00577e-18
Os02g0306401	108.043	2.56153	0.284053	9.01778	1.91936e-19	3.02861e-18
Os12g0244800	137.099	2.84627	0.315719	9.01518	1.9654e-19	3.09777e-18
Os02g0662000	310.178	9.48409	1.05225	9.01312	2.00267e-19	3.15474e-18
Os01g0297200	57.4236	4.16338	0.462267	9.00644	2.12845e-19	3.34349e-18
Os07g0677200	386.804	6.78971	0.754104	9.00368	2.18271e-19	3.42296e-18
Os01g0839100	77.066	3.37426	0.374873	9.00107	2.23522e-19	3.50139e-18
Os01g0965900	100.067	2.78163	0.309419	8.98985	2.47558e-19	3.86493e-18
Os03g0145900	115.02	2.48097	0.276322	8.97855	2.74346e-19	4.27082e-18
Os05g0417700	194.056	2.41817	0.269558	8.97089	2.94132e-19	4.56916e-18
Os01g0740350	91.8519	2.67894	0.299159	8.9549	3.40053e-19	5.26209e-18
Os04g0665200	78.3822	2.84579	0.317834	8.9537	3.43777e-19	5.31678e-18
Os02g0811800	533.164	10.29	1.14961	8.95086	3.52737e-19	5.45235e-18
Os04g0188433	207.283	10.7584	1.20204	8.95009	3.55177e-19	5.48704e-18
Os04g0359100	103.803	2.36179	0.263966	8.94732	3.6423e-19	5.62378e-18
Os10g0529300	96.6308	2.67682	0.299181	8.94715	3.64794e-19	5.6294e-18
Os02g0552700	75.1912	2.85818	0.319475	8.94649	3.66961e-19	5.65973e-18
Os01g0869800	130.394	7.64643	0.855004	8.94315	3.7822e-19	5.83016e-18
Os12g0638200	222.257	2.09833	0.235312	8.91725	4.78015e-19	7.32416e-18
Os07g0184633	191.108	10.6401	1.19361	8.91428	4.91014e-19	7.51922e-18
Os07g0502900	69.8068	3.18682	0.357507	8.91403	4.92126e-19	7.53213e-18
Os12g0637200	60.6383	3.87962	0.435547	8.90748	5.22072e-19	7.98174e-18
Os01g0288200	66.9618	4.91675	0.552169	8.90442	5.36654e-19	8.19129e-18
Os07g0200900	592.193	4.77434	0.537051	8.88992	6.11536e-19	9.30889e-18
Os02g0206100	66.2401	3.6709	0.412945	8.88955	6.13583e-19	9.33499e-18
Os12g0484600	73.6914	3.32464	0.374279	8.88278	6.52114e-19	9.91043e-18
Os11g0151700	62.7045	3.67791	0.414149	8.88064	6.64796e-19	1.00977e-17
Os06g0539400	60.3636	5.08215	0.572814	8.87226	7.16741e-19	1.0869e-17
Os01g0141000	568.078	2.00469	0.22608	8.86716	7.50347e-19	1.13725e-17
Os02g0275200	212.473	10.792	1.21732	8.86544	7.62038e-19	1.15372e-17
Os01g0740300	278.91	9.33944	1.05351	8.86511	7.64293e-19	1.15651e-17
Os10g0491000	189.366	10.6268	1.19936	8.86036	7.97556e-19	1.20554e-17
Os06g0240800	104.93	2.66277	0.300636	8.85713	8.20999e-19	1.24031e-17
Os01g0871900	112.345	3.1675	0.357991	8.84801	8.90958e-19	1.34454e-17
Os01g0974200	112.623	6.42249	0.726897	8.83548	9.96678e-19	1.49924e-17
Os11g0604900	67.7002	4.42011	0.501079	8.82117	1.13269e-18	1.69837e-17
Os01g0915900	66.2773	5.40772	0.613173	8.81924	1.1524e-18	1.727e-17
Os07g0580700	58.8401	4.12565	0.467836	8.81858	1.15915e-18	1.73619e-17
Os02g0157600	59.7377	3.76747	0.427294	8.81705	1.17519e-18	1.75927e-17
Os10g0465700	58.7784	3.73685	0.423952	8.81432	1.20413e-18	1.80163e-17
Os09g0439200	90.087	2.47589	0.281005	8.81084	1.24211e-18	1.8545e-17
Os05g0486100	69.7186	3.32649	0.377691	8.80744	1.28036e-18	1.90958e-17
Os04g0175600	66.326	4.35724	0.49533	8.79665	1.40958e-18	2.09894e-17
Os02g0750100	115.737	2.08239	0.236799	8.79391	1.44442e-18	2.14853e-17
Os12g0575000	56.2139	4.65664	0.53243	8.74601	2.21037e-18	3.25504e-17
Os01g0625300	54.7588	4.45145	0.50903	8.74497	2.23077e-18	3.28336e-17
Os08g0528500	67.7925	3.41027	0.390437	8.7345	2.44742e-18	3.59467e-17
Os11g0707000	101.215	2.4091	0.276014	8.72818	2.588e-18	3.79718e-17
Os01g0601675	107.495	2.62813	0.301287	8.723	2.70931e-18	3.97101e-17
Os05g0112800	87.0516	6.63759	0.761379	8.71785	2.83529e-18	4.14914e-17
Os10g0555600	701.852	4.13467	0.474344	8.7166	2.86671e-18	4.19293e-17
Os06g0264800	88.6451	6.66955	0.765364	8.71422	2.92758e-18	4.27974e-17
Os07g0534700	54.7207	4.44784	0.510576	8.71142	3.00096e-18	4.38472e-17
Os05g0386201	136.103	2.76123	0.317932	8.68497	3.7883e-18	5.51211e-17
Os02g0518000	154.395	2.51981	0.290202	8.68296	3.85601e-18	5.60772e-17
Os03g0293100	66.5556	3.12355	0.360746	8.65856	4.77742e-18	6.91541e-17
Os04g0530200	56.0771	4.12199	0.476387	8.65259	5.03423e-18	7.26838e-17
Os01g0855400	97.6702	2.80228	0.324224	8.64303	5.47427e-18	7.8915e-17
Os05g0169300	72.6394	2.8642	0.33167	8.63571	5.83638e-18	8.39193e-17
Os10g0420266	77.4973	3.09451	0.358342	8.63563	5.84025e-18	8.39319e-17
Os02g0782900	110.773	7.41301	0.86038	8.61598	6.93474e-18	9.91526e-17
Os07g0538700	84.036	6.5845	0.764974	8.60748	7.46821e-18	1.06617e-16
Os11g0491600	56.1735	4.22357	0.490724	8.60682	7.51169e-18	1.07183e-16
Os07g0162450	521.976	12.0898	1.4047	8.60672	7.51787e-18	1.07217e-16
Os05g0594200	64.1806	2.95821	0.343796	8.60456	7.66115e-18	1.09204e-16
Os08g0372900	111.033	3.98343	0.463317	8.59763	8.13795e-18	1.15824e-16
Os07g0555000	186.624	2.27689	0.265225	8.58473	9.10513e-18	1.29196e-16
Os03g0665700	111.743	3.04678	0.355228	8.57698	9.73995e-18	1.37924e-16
Os08g0419000	71.1525	2.77852	0.324309	8.56748	1.0577e-17	1.49627e-16
Os11g0683600	58.0913	4.18192	0.488613	8.55876	1.14088e-17	1.60987e-16
Os11g0120300	80.0784	6.51327	0.761293	8.55554	1.17321e-17	1.65466e-16
Os06g0232300	126.835	2.62477	0.307377	8.53927	1.3507e-17	1.8983e-16
Os10g0516100	55.3361	3.73424	0.437451	8.53637	1.38504e-17	1.94558e-16
Os12g0292400	107.84	7.37582	0.864642	8.53049	1.45729e-17	2.04298e-16
Os05g0209500	67.9396	2.9879	0.350766	8.51822	1.62019e-17	2.26569e-16
Os09g0471100	61.7821	4.64595	0.545836	8.51162	1.71513e-17	2.39366e-16
Os02g0210100	136.924	10.158	1.19602	8.49316	2.01089e-17	2.79253e-16
Os12g0570700	56.296	5.1684	0.608593	8.49237	2.02465e-17	2.81024e-16
Os03g0844600	188.21	2.23568	0.263346	8.4895	2.07529e-17	2.87911e-16
Os01g0942300	59.8659	4.74294	0.558973	8.4851	2.15539e-17	2.9858e-16
Os11g0674400	135.746	10.1476	1.1966	8.48037	2.24486e-17	3.10667e-16
Os11g0621000	120.401	2.03367	0.239825	8.4798	2.25574e-17	3.12018e-16
Os09g0364800	156.832	3.15399	0.371953	8.47954	2.26087e-17	3.12573e-16
Os02g0681700	173.054	2.21788	0.262201	8.45871	2.70358e-17	3.71762e-16
Os12g0210500	100.859	3.18758	0.377119	8.45245	2.85262e-17	3.91679e-16
Os07g0617100	74.8145	6.42254	0.76005	8.45015	2.9093e-17	3.98876e-16
Os01g0223200	222.241	2.00838	0.237811	8.4453	3.03262e-17	4.15174e-16
Os01g0858350	68.34	3.70411	0.438637	8.4446	3.05093e-17	4.17305e-16
Os07g0646800	63.8096	3.29237	0.390186	8.43797	3.22906e-17	4.40776e-16
Os10g0522000	52.5162	4.70878	0.558621	8.42929	3.4776e-17	4.73549e-16
Os05g0119100	59.1014	5.23332	0.620891	8.42872	3.4946e-17	4.75633e-16
Os04g0640700	476.556	2.55388	0.30301	8.42836	3.50533e-17	4.76861e-16
Os12g0555500	141.778	3.275	0.389664	8.40469	4.29007e-17	5.7884e-16
Os12g0578200	93.4917	3.52887	0.419928	8.40351	4.33334e-17	5.84396e-16
Os03g0348500	61.4854	3.95408	0.470573	8.40269	4.36371e-17	5.87925e-16
Os01g0922600	63.6367	3.14989	0.375184	8.39559	4.63571e-17	6.23673e-16
Os11g0701200	146.074	10.2515	1.22207	8.38866	4.91735e-17	6.60613e-16
Os05g0137200	135.135	2.18416	0.26042	8.38707	4.98424e-17	6.69278e-16
Os12g0610300	115.341	2.15586	0.257391	8.37581	5.48432e-17	7.3502e-16
Os04g0276200	73.0616	2.91174	0.347804	8.37177	5.67593e-17	7.59973e-16
Os02g0616100	68.6582	3.28572	0.392867	8.36345	6.09108e-17	8.14391e-16
Os05g0195700	105.332	2.60457	0.311688	8.35633	6.4699e-17	8.62982e-16
Os01g0932550	72.685	6.37112	0.763174	8.34819	6.93184e-17	9.23718e-16
Os01g0962700	103.341	2.32139	0.278127	8.3465	7.03184e-17	9.35709e-16
Os09g0471800	90.4482	3.3119	0.396936	8.34367	7.20221e-17	9.57925e-16
Os09g0461700	61.2073	5.80626	0.696056	8.34166	7.32557e-17	9.73869e-16
Os10g0397900	76.4643	2.64026	0.316665	8.33771	7.57417e-17	1.00501e-15
Os02g0727200	51.5783	4.68848	0.562421	8.33624	7.66906e-17	1.01712e-15
Os03g0434800	57.2872	3.86685	0.464021	8.33335	7.85857e-17	1.04078e-15
Os10g0392400	325.842	2.4464	0.293629	8.3316	7.97601e-17	1.05533e-15
Os12g0260500	143.744	2.05123	0.246442	8.32337	8.54993e-17	1.12914e-15
Os12g0467200	53.6166	3.57989	0.430356	8.31843	8.91365e-17	1.17551e-15
Os01g0882000	57.4375	5.4408	0.654142	8.31746	8.9871e-17	1.18464e-15
Os08g0488800	49.8055	3.96761	0.477134	8.3155	9.13691e-17	1.20326e-15
Os05g0560300	164.56	2.04556	0.246212	8.30812	9.72268e-17	1.2768e-15
Os04g0419100	129.693	10.0824	1.21406	8.3047	1.0007e-16	1.3129e-15
Os04g0684800	72.5926	3.39565	0.40905	8.3013	1.02974e-16	1.34974e-15
Os01g0311800	251.253	11.0348	1.32952	8.29981	1.04275e-16	1.36551e-15
Os01g0937900	55.8955	4.34082	0.52334	8.29445	1.09086e-16	1.42652e-15
Os08g0514300	59.3547	4.88433	0.589085	8.29137	1.11949e-16	1.46259e-15
Os11g0128300	98.4596	2.72157	0.328604	8.28221	1.20906e-16	1.57374e-15
Os04g0414700	213.728	9.83793	1.18955	8.2703	1.33618e-16	1.73598e-15
Os04g0347200	61.7413	5.53622	0.669416	8.27023	1.33702e-16	1.73627e-15
Os06g0118700	79.2179	6.507	0.787248	8.26551	1.39102e-16	1.80388e-15
Os03g0629800	164.406	8.56815	1.03685	8.26366	1.41278e-16	1.83126e-15
Os01g0665500	115.668	2.35748	0.285612	8.25412	1.53029e-16	1.97991e-15
Os05g0179950	133.823	2.63872	0.319954	8.24717	1.62192e-16	2.09556e-15
Os05g0337400	77.297	2.44525	0.297039	8.23206	1.84029e-16	2.36678e-15
Os12g0124500	60.4075	2.99872	0.365077	8.21394	2.14053e-16	2.74787e-15
Os02g0658800	93.8661	7.17003	0.873135	8.21182	2.17855e-16	2.79285e-15
Os03g0808300	108.128	2.34585	0.285765	8.20902	2.23002e-16	2.85622e-15
Os05g0200280	208.696	2.07879	0.253444	8.20216	2.36107e-16	3.0215e-15
Os09g0502500	53.0034	3.83635	0.46777	8.20135	2.37708e-16	3.04041e-15
Os04g0598800	67.3231	5.92496	0.722586	8.19965	2.41083e-16	3.07936e-15
Os01g0819700	51.0314	3.9739	0.484647	8.19959	2.41207e-16	3.07954e-15
Os08g0163400	61.4786	5.79447	0.707056	8.1952	2.50178e-16	3.18826e-15
Os05g0556400	58.759	5.75198	0.702353	8.18959	2.62121e-16	3.33743e-15
Os01g0971000	66.4327	3.19339	0.389938	8.18948	2.62364e-16	3.339e-15
Os11g0665600	68.2864	3.59549	0.439413	8.18249	2.78041e-16	3.53371e-15
Os04g0405900	48.3744	4.56934	0.558526	8.18107	2.81341e-16	3.57403e-15
Os03g0368300	115.902	9.91713	1.2137	8.171	3.05849e-16	3.88009e-15
Os05g0448700	118.854	2.01415	0.246839	8.15976	3.3568e-16	4.24892e-15
Os10g0530900	71.5799	3.06888	0.376185	8.15789	3.40939e-16	4.31158e-15
Os01g0144100	101.851	2.19458	0.269337	8.14807	3.6978e-16	4.66159e-15
Os04g0174200	58.7678	3.90561	0.479722	8.14139	3.90751e-16	4.9127e-15
Os09g0314500	62.6051	2.95985	0.363672	8.13878	3.99276e-16	5.01763e-15
Os09g0437100	51.3579	4.24585	0.521712	8.13831	4.00836e-16	5.03497e-15
Os10g0344800	116.694	9.9276	1.2204	8.1347	4.12948e-16	5.18247e-15
Os08g0136700	103.536	9.75545	1.19969	8.13161	4.23624e-16	5.31407e-15
Os07g0686600	80.5065	3.4576	0.42525	8.13076	4.26623e-16	5.3493e-15
Os08g0384500	120.957	2.39572	0.295341	8.11171	4.99109e-16	6.23307e-15
Os02g0766700	210.308	2.21801	0.27374	8.10259	5.37997e-16	6.69784e-15
Os08g0512500	141.89	2.30982	0.285094	8.10196	5.40815e-16	6.72993e-15
Os01g0853700	84.6238	2.37619	0.293294	8.10173	5.41836e-16	6.73964e-15
Os12g0158600	69.5667	2.62132	0.323874	8.09366	5.78981e-16	7.17618e-15
Os09g0572500	464.199	2.17044	0.26823	8.0917	5.88372e-16	7.28937e-15
Os05g0589200	337.911	2.083	0.258105	8.07037	7.00868e-16	8.66011e-15
Os03g0327800	60.3762	2.81357	0.349174	8.05778	7.76945e-16	9.57481e-15
Os06g0556000	95.4735	2.22514	0.27639	8.0507	8.23229e-16	1.01229e-14
Os11g0111800	64.807	6.20479	0.771248	8.04512	8.61582e-16	1.0576e-14
Os07g0538400	142.141	8.35868	1.039	8.04493	8.62945e-16	1.05834e-14
Os01g0517800	67.8976	2.81527	0.350068	8.04206	8.83375e-16	1.08103e-14
Os09g0458300	61.2042	3.05589	0.380088	8.03994	8.98792e-16	1.09942e-14
Os09g0568500	98.5561	9.68633	1.20546	8.0354	9.32721e-16	1.13894e-14
Os07g0625400	45.2124	4.17992	0.520307	8.03357	9.46737e-16	1.15555e-14
Os04g0674500	62.8926	5.1781	0.645134	8.0264	1.00373e-15	1.22192e-14
Os03g0111400	62.7841	4.81968	0.600802	8.02209	1.03964e-15	1.26453e-14
Os02g0648100	49.2287	4.4575	0.556836	8.00504	1.1943e-15	1.44888e-14
Os02g0575700	68.4835	3.2615	0.407486	8.00396	1.20483e-15	1.46102e-14
Os02g0752701	98.8434	2.47321	0.309112	8.00102	1.23396e-15	1.4957e-14
Os11g0448700	103.156	2.21734	0.27714	8.00079	1.23621e-15	1.49777e-14
Os02g0744000	56.5002	3.11541	0.389463	7.99926	1.25174e-15	1.51594e-14
Os02g0797100	61.6591	4.1023	0.513098	7.99515	1.29419e-15	1.56599e-14
Os08g0269500	98.3483	2.29162	0.286832	7.98942	1.35579e-15	1.63629e-14
Os03g0407100	88.2495	2.33557	0.292526	7.98412	1.41527e-15	1.70587e-14
Os05g0103800	57.3036	5.4335	0.680949	7.9793	1.47162e-15	1.77227e-14
Os06g0542200	104.613	2.08312	0.261083	7.97874	1.47837e-15	1.77905e-14
Os01g0750600	64.5018	3.17001	0.397379	7.97728	1.49591e-15	1.7992e-14
Os06g0589700	50.8919	3.14525	0.394891	7.96485	1.65418e-15	1.98615e-14
Os04g0615200	61.8459	5.54648	0.696711	7.96095	1.70718e-15	2.04715e-14
Os02g0166600	82.7136	2.38461	0.299882	7.95183	1.83778e-15	2.20094e-14
Os04g0391500	89.7857	3.12073	0.392553	7.94982	1.86782e-15	2.23596e-14
Os03g0277700	148.32	8.4155	1.05882	7.94797	1.89598e-15	2.2687e-14
Os03g0854000	70.9528	2.38237	0.300109	7.93834	2.049e-15	2.44971e-14
Os04g0438600	95.1177	2.48132	0.313023	7.92696	2.24568e-15	2.67685e-14
Os05g0584300	128.121	2.30971	0.291557	7.922	2.33716e-15	2.78236e-14
Os01g0871500	282.168	2.16985	0.273907	7.92186	2.33989e-15	2.78442e-14
Os09g0368900	63.752	2.66723	0.336952	7.91575	2.45771e-15	2.91842e-14
Os04g0617050	78.3659	2.93905	0.371371	7.91405	2.49154e-15	2.95421e-14
Os04g0429300	63.3137	3.00007	0.379295	7.90959	2.58239e-15	3.05612e-14
Os11g0591200	59.1265	3.41187	0.431398	7.90887	2.59741e-15	3.0726e-14
Os04g0179700	48.5736	4.60601	0.582596	7.906	2.65786e-15	3.14278e-14
Os03g0347700	86.5591	3.24788	0.411307	7.89647	2.8691e-15	3.38257e-14
Os09g0537700	182.792	9.61279	1.21783	7.8934	2.94055e-15	3.46389e-14
Os01g0946700	89.197	9.54086	1.21012	7.8842	3.16562e-15	3.7212e-14
Os06g0163900	44.0228	4.28455	0.543532	7.88279	3.20139e-15	3.76166e-14
Os10g0167200	47.7714	3.60659	0.457643	7.88078	3.25346e-15	3.81965e-14
Os09g0509500	345.596	5.18761	0.659088	7.87089	3.52133e-15	4.13067e-14
ENSRNA049472788	87.2816	9.511	1.2092	7.86556	3.67442e-15	4.30664e-14
Os05g0209600	51.1797	5.26349	0.670028	7.85564	3.97745e-15	4.65403e-14
Os12g0610600	45.803	4.67389	0.595272	7.85168	4.10507e-15	4.79735e-14
Os07g0146700	63.4435	2.70649	0.344737	7.85088	4.13114e-15	4.82581e-14
Os04g0650300	93.0831	2.60622	0.332789	7.83146	4.82247e-15	5.61934e-14
Os12g0165600	50.2046	5.50519	0.703761	7.82253	5.17739e-15	6.02288e-14
Os02g0249900	929.087	5.01785	0.641551	7.82144	5.22241e-15	6.07273e-14
Os05g0517400	47.8923	3.48182	0.445171	7.82131	5.22744e-15	6.07606e-14
Os04g0618700	79.7551	2.89647	0.370411	7.81962	5.29829e-15	6.15075e-14
Os03g0112900	93.1551	2.96693	0.379802	7.81178	5.63866e-15	6.53236e-14
Os09g0482800	655.413	6.35237	0.813201	7.81156	5.64841e-15	6.54095e-14
Os07g0538350	80.9303	9.39916	1.20386	7.80749	5.83374e-15	6.7472e-14
Os02g0553200	49.7963	4.60836	0.590486	7.80435	5.9809e-15	6.9117e-14
Os05g0594100	109.844	2.35594	0.302031	7.80031	6.1753e-15	7.1246e-14
Os11g0167800	54.6426	4.49878	0.578062	7.78252	7.10937e-15	8.16863e-14
Os02g0765400	123.889	8.15352	1.04788	7.78097	7.19699e-15	8.26592e-14
Os02g0710500	54.6422	2.96769	0.381559	7.77781	7.37897e-15	8.46799e-14
Os08g0136500	87.8214	9.51708	1.22366	7.77754	7.3949e-15	8.47932e-14
Os09g0530000	53.8177	3.10765	0.39986	7.77183	7.73591e-15	8.86309e-14
Os01g0257100	45.2429	5.08788	0.654792	7.77021	7.83557e-15	8.9736e-14
Os01g0587400	54.5042	2.98057	0.38364	7.76917	7.90028e-15	9.04032e-14
Os01g0383700	93.8685	2.15859	0.277847	7.769	7.91063e-15	9.04847e-14
Os11g0212900	116.896	8.07873	1.04117	7.75928	8.54119e-15	9.72606e-14
Os01g0209700	70.0231	6.73672	0.868267	7.75881	8.57283e-15	9.75813e-14
Os05g0119200	73.8855	2.50153	0.322427	7.75843	8.59884e-15	9.78376e-14
Os10g0508700	81.0313	2.58114	0.332849	7.75469	8.8559e-15	1.0064e-13
Os01g0348800	77.374	9.33451	1.20404	7.75269	8.99651e-15	1.02113e-13
Os02g0536500	48.6243	4.95879	0.63973	7.75138	9.08999e-15	1.03133e-13
Os02g0752800	48.9421	3.21871	0.41555	7.74565	9.50918e-15	1.07758e-13
Os02g0720450	44.695	4.61957	0.597	7.73797	1.01016e-14	1.14148e-13
Os01g0952500	101.809	2.07273	0.267971	7.73491	1.03478e-14	1.16836e-13
Os11g0667000	67.6828	6.267	0.811392	7.72376	1.12945e-14	1.27217e-13
Os05g0328800	1111.26	3.43417	0.44527	7.71256	1.23319e-14	1.38568e-13
Os01g0713200	324.263	8.50156	1.10262	7.71032	1.25501e-14	1.4085e-13
Os07g0531400	51.1018	5.54522	0.719204	7.71022	1.25603e-14	1.40908e-13
Os01g0207400	267.364	2.61909	0.340288	7.69668	1.39648e-14	1.56353e-13
Os05g0480000	52.4244	3.65135	0.47456	7.69419	1.42389e-14	1.5923e-13
Os05g0361000	56.9689	3.15529	0.410552	7.68547	1.52433e-14	1.70056e-13
Os08g0269000	47.2554	5.14708	0.669826	7.68422	1.53935e-14	1.71662e-13
Os12g0278700	98.9719	2.04859	0.266755	7.67968	1.59491e-14	1.77787e-13
Os06g0214800	45.4865	3.53076	0.460345	7.66981	1.72247e-14	1.9155e-13
Os02g0698000	50.1583	3.05726	0.399374	7.65512	1.93138e-14	2.14017e-13
Os09g0425500	62.6021	6.15127	0.803781	7.65291	1.96477e-14	2.17631e-13
Os06g0638700	80.9137	2.15028	0.280991	7.65248	1.97137e-14	2.18276e-13
Os05g0142400	81.0464	9.40284	1.23178	7.63351	2.28445e-14	2.51748e-13
Os01g0244400	50.7282	3.05776	0.400753	7.63005	2.34668e-14	2.58301e-13
Os09g0481800	40.8825	4.31584	0.565676	7.62952	2.35631e-14	2.59258e-13
Os11g0300650	108.098	7.95965	1.04359	7.62721	2.39886e-14	2.63734e-13
Os06g0725200	58.6439	2.67328	0.350695	7.62281	2.48221e-14	2.72044e-13
Os02g0211100	64.9376	5.21553	0.684645	7.61787	2.57903e-14	2.82103e-13
Os07g0510833	64.0264	2.94019	0.38623	7.61253	2.6878e-14	2.93771e-13
ENSRNA049467742	191.597	10.6438	1.39936	7.60622	2.82226e-14	3.08347e-13
Os06g0222400	75.1283	2.91193	0.383299	7.59701	3.03044e-14	3.30705e-13
Os03g0661600	125.704	8.17055	1.07575	7.59523	3.07243e-14	3.35157e-13
Os11g0659200	62.6706	3.72978	0.492306	7.57613	3.56004e-14	3.86842e-13
Os03g0856000	44.6191	5.07843	0.671	7.56846	3.77688e-14	4.09611e-13
Os06g0112100	67.1461	2.97278	0.39297	7.56489	3.88192e-14	4.20676e-13
Os09g0459450	103.243	7.89213	1.04336	7.56413	3.90467e-14	4.22978e-13
Os05g0245700	77.2345	3.04563	0.403124	7.55507	4.18636e-14	4.52968e-13
Os05g0200340	45.513	3.83274	0.507486	7.5524	4.27324e-14	4.61833e-13
Os03g0757000	80.4217	2.61312	0.346002	7.55233	4.27531e-14	4.61839e-13
Os06g0651000	62.8868	6.59146	0.873	7.55036	4.34067e-14	4.68579e-13
Os12g0580400	73.7637	2.32539	0.308657	7.53389	4.9251e-14	5.30034e-13
Os01g0290600	53.8172	3.34651	0.44442	7.53005	5.07214e-14	5.45649e-13
Os11g0539000	132.23	2.37494	0.315545	7.52649	5.21238e-14	5.59876e-13
Os06g0274300	50.0586	3.47464	0.461939	7.52185	5.40049e-14	5.79638e-13
Os02g0744682	84.0928	2.2083	0.293773	7.51705	5.60246e-14	6.00625e-13
Os01g0218500	117.625	8.97528	1.19542	7.50806	6.00093e-14	6.41871e-13
Os05g0469800	64.4855	9.07138	1.20836	7.50719	6.04123e-14	6.45934e-13
Os07g0602000	46.0063	3.59914	0.480127	7.49623	6.56806e-14	7.00393e-13
Os07g0539900	77.883	9.343	1.24715	7.49145	6.81175e-14	7.25551e-13
Os04g0457000	98.3435	7.82536	1.04552	7.48464	7.17413e-14	7.62701e-13
Os01g0259933	132.263	3.27619	0.43787	7.4821	7.31453e-14	7.76742e-13
Os10g0450800	123.79	9.04961	1.21024	7.47756	7.57154e-14	8.03427e-13
Os10g0452300	142.794	9.25602	1.2388	7.47179	7.91119e-14	8.38515e-13
Os03g0823000	63.641	2.96279	0.396773	7.46722	8.19098e-14	8.66203e-13
Os02g0636700	111.986	2.31709	0.310739	7.45671	8.87103e-14	9.37059e-13
Os04g0652600	88.4653	2.13775	0.286831	7.453	9.1238e-14	9.63396e-13
Os01g0832100	97.3187	2.31202	0.310423	7.44796	9.47941e-14	1.00019e-12
Os06g0132400	43.4578	3.62057	0.486333	7.44462	9.72204e-14	1.02463e-12
Os07g0148200	60.4701	8.97899	1.20704	7.43887	1.01553e-13	1.06869e-12
Os04g0228400	113.859	8.92777	1.20102	7.43347	1.05786e-13	1.11199e-12
Os06g0109500	78.0095	2.18698	0.29465	7.42228	1.15121e-13	1.20694e-12
Os05g0519000	78.6001	2.47244	0.333262	7.41891	1.18088e-13	1.23712e-12
Os08g0545000	66.9728	3.18515	0.430404	7.40039	1.35788e-13	1.4199e-12
Os08g0511400	49.8417	2.85198	0.38541	7.39985	1.36338e-13	1.42511e-12
Os10g0389300	58.4008	8.92956	1.20677	7.39953	1.3667e-13	1.42805e-12
Os10g0361300	63.6787	9.05364	1.22413	7.39595	1.40397e-13	1.4659e-12
Os10g0531900	72.9339	3.42932	0.46508	7.3736	1.66077e-13	1.72567e-12
Os06g0726200	294.177	6.52233	0.884698	7.37238	1.67611e-13	1.74032e-12
Os04g0404900	45.3526	3.09294	0.419763	7.3683	1.72821e-13	1.79126e-12
Os12g0169000	51.2864	2.80926	0.381678	7.36029	1.83504e-13	1.89901e-12
Os07g0619500	95.8324	2.16933	0.294767	7.35947	1.84635e-13	1.91001e-12
Os03g0162800	64.1546	2.97343	0.404272	7.35502	1.909e-13	1.97337e-12
Os05g0401100	56.5905	8.88513	1.20809	7.35466	1.91409e-13	1.97789e-12
Os04g0507100	41.911	4.05539	0.551872	7.34842	2.0056e-13	2.0694e-12
Os01g0711500	115.331	2.33707	0.318126	7.34637	2.03665e-13	2.10067e-12
Os06g0166500	46.2958	3.56631	0.486622	7.32871	2.32375e-13	2.38712e-12
Os04g0395100	63.1354	2.30393	0.314872	7.31704	2.53507e-13	2.59754e-12
Os08g0176900	42.6382	4.40247	0.601692	7.31682	2.53916e-13	2.60078e-12
Os05g0490900	41.2772	3.43639	0.470321	7.30647	2.74251e-13	2.80087e-12
Os11g0199801	73.2587	2.87164	0.393566	7.29645	2.95455e-13	3.01085e-12
Os08g0414900	64.4951	2.38309	0.326641	7.29575	2.96997e-13	3.02511e-12
Os10g0580001	79.1951	2.22294	0.304692	7.29572	2.97071e-13	3.02511e-12
Os06g0570000	57.7222	8.91109	1.22144	7.29554	2.97467e-13	3.02805e-12
Os03g0633800	123.468	2.4269	0.332801	7.29235	3.04594e-13	3.09722e-12
Os10g0468600	81.9925	2.41565	0.331285	7.29175	3.05965e-13	3.1089e-12
Os12g0111400	55.7446	8.8642	1.21593	7.29004	3.09872e-13	3.14746e-12
Os01g0670600	199.775	2.20194	0.302143	7.28775	3.15175e-13	3.20016e-12
Os01g0877400	41.3464	3.89689	0.534902	7.28524	3.21103e-13	3.25918e-12
Os01g0810300	100.402	2.2771	0.312752	7.28085	3.31726e-13	3.36091e-12
Os11g0226933	48.312	4.7378	0.650933	7.27848	3.37603e-13	3.41922e-12
Os07g0624600	66.017	2.32767	0.320249	7.26829	3.64062e-13	3.6832e-12
Os01g0296450	53.478	8.80169	1.21114	7.26727	3.66816e-13	3.70973e-12
Os02g0744600	46.521	2.93267	0.404548	7.24926	4.1905e-13	4.22123e-12
Os04g0596900	50.418	5.2234	0.722055	7.23408	4.68697e-13	4.70275e-12
Os10g0451900	186.63	2.26819	0.313585	7.23307	4.72185e-13	4.73605e-12
Os04g0339800	40.2608	4.45065	0.615366	7.23252	4.74112e-13	4.75368e-12
Os02g0131100	63.8165	3.04464	0.421049	7.23108	4.79167e-13	4.79959e-12
Os07g0656900	53.5917	6.359	0.879399	7.23107	4.79205e-13	4.79959e-12
Os07g0559700	140.008	2.40893	0.33353	7.22251	5.10351e-13	5.10606e-12
Os07g0664200	50.383	3.1977	0.442797	7.22159	5.13836e-13	5.1391e-12
Os08g0162600	78.5621	2.11004	0.292253	7.21991	5.20204e-13	5.19537e-12
Os05g0429500	41.4799	4.95685	0.686958	7.21565	5.36773e-13	5.35512e-12
Os08g0167000	73.655	2.82549	0.391672	7.2139	5.43717e-13	5.42054e-12
Os10g0155100	93.8524	2.12794	0.295021	7.21283	5.47994e-13	5.46123e-12
Os12g0574700	43.3636	4.81074	0.668936	7.19163	6.40232e-13	6.36011e-12
Os10g0450000	51.7786	2.69955	0.375634	7.18665	6.64011e-13	6.59399e-12
Os10g0100300	55.2761	6.39752	0.890883	7.1811	6.91515e-13	6.8574e-12
Os05g0329700	725.209	4.18381	0.583708	7.16764	7.62989e-13	7.54215e-12
Os11g0701600	425.021	7.16155	0.999447	7.16551	7.74997e-13	7.65546e-12
Os11g0673600	50.1298	8.70916	1.21554	7.16485	7.78715e-13	7.68947e-12
Os02g0720900	39.2193	3.80245	0.531632	7.15241	8.52695e-13	8.39632e-12
Os08g0465700	44.8062	3.06263	0.428213	7.15211	8.54571e-13	8.41183e-12
Os06g0228200	51.1814	3.29536	0.460786	7.15161	8.57662e-13	8.4393e-12
Os07g0111400	37.167	3.7292	0.521606	7.14945	8.71267e-13	8.56415e-12
Os03g0341600	59.4878	2.62035	0.366868	7.14249	9.1656e-13	8.99358e-12
Os02g0771400	40.9419	3.36869	0.471669	7.14207	9.19389e-13	9.01503e-12
Os02g0463500	107.422	2.28874	0.320811	7.13422	9.73377e-13	9.52109e-12
Os05g0409500	99.5776	2.81391	0.394843	7.12665	1.0284e-12	1.00383e-11
Os01g0787600	56.4487	6.44526	0.904596	7.12502	1.04066e-12	1.01473e-11
Os11g0628000	49.4257	8.68903	1.21955	7.12478	1.04251e-12	1.01618e-11
Os06g0554700	43.3926	3.54324	0.497914	7.11616	1.10973e-12	1.07983e-11
Os12g0210400	44.7613	5.35243	0.752634	7.1116	1.14706e-12	1.11538e-11
Os10g0181600	47.1247	8.62061	1.21389	7.10165	1.23277e-12	1.19582e-11
Os02g0729400	47.8873	8.64546	1.21768	7.09995	1.24798e-12	1.21015e-11
Os02g0718100	41.8188	5.56189	0.784209	7.09236	1.31846e-12	1.27629e-11
Os06g0234700	54.6539	8.8315	1.24607	7.0875	1.36559e-12	1.32009e-11
Os01g0623600	36.6743	4.78597	0.675579	7.08426	1.39794e-12	1.35089e-11
Os05g0588225	52.5139	2.80377	0.395887	7.08224	1.41845e-12	1.37024e-11
Os08g0276100	37.179	4.35671	0.615415	7.07931	1.44878e-12	1.39905e-11
Os02g0513100	154.741	2.06731	0.292489	7.06799	1.57193e-12	1.51484e-11
Os12g0514000	39.9407	4.29836	0.60827	7.06654	1.58848e-12	1.52922e-11
Os05g0586500	69.3919	2.23193	0.316291	7.05655	1.70687e-12	1.64139e-11
Os06g0507100	59.5099	2.66253	0.37745	7.05399	1.7386e-12	1.66915e-11
Os03g0191400	37.2056	4.16123	0.59084	7.04289	1.88288e-12	1.80396e-11
Os03g0267300	44.2348	5.67489	0.805803	7.04252	1.88792e-12	1.80755e-11
Os08g0357300	42.675	3.3349	0.473952	7.03637	1.97312e-12	1.88784e-11
Os05g0218100	95.7242	2.08941	0.297106	7.03254	2.0281e-12	1.93912e-11
ENSRNA049469250	38.4891	4.86351	0.692347	7.02467	2.1458e-12	2.04816e-11
Os12g0561900	54.5375	6.36684	0.906834	7.02096	2.20353e-12	2.10183e-11
Os12g0291100	89.0171	8.57397	1.2217	7.01807	2.24953e-12	2.14352e-11
Os09g0450600	46.8767	3.11939	0.444716	7.01435	2.31021e-12	2.19984e-11
Os09g0110300	45.579	8.57273	1.22233	7.01346	2.32498e-12	2.21315e-11
Os04g0493400	63.5389	6.61208	0.943122	7.01084	2.36893e-12	2.2527e-11
Os03g0309300	70.9429	7.34742	1.05006	6.99712	2.61278e-12	2.47701e-11
Os10g0409400	88.2954	7.68353	1.10119	6.97749	3.0049e-12	2.8382e-11
Os09g0394600	46.3919	8.59901	1.23256	6.97655	3.02517e-12	2.85638e-11
Os12g0528801	82.7686	2.30645	0.330951	6.96916	3.18838e-12	3.00643e-11
Os06g0501900	66.8666	2.5277	0.362849	6.96624	3.25512e-12	3.0673e-11
Os07g0677100	167.432	10.4495	1.50072	6.96301	3.33085e-12	3.13549e-11
Os03g0205800	44.4337	2.77837	0.399677	6.95155	3.6129e-12	3.39417e-11
Os01g0223900	49.5179	6.24804	0.899377	6.94708	3.72925e-12	3.49643e-11
Os01g0378100	43.2173	8.49757	1.22409	6.94193	3.86779e-12	3.62269e-11
Os03g0331700	78.3073	3.00909	0.433522	6.94104	3.8923e-12	3.64252e-11
Os03g0105500	48.6198	8.66779	1.24919	6.93875	3.95598e-12	3.69911e-11
Os03g0802600	37.698	5.10373	0.73661	6.92868	4.24797e-12	3.96553e-11
Os03g0233900	89.9517	2.76505	0.399103	6.92815	4.2638e-12	3.9779e-11
Os06g0139800	42.4241	3.07586	0.443966	6.92814	4.26407e-12	3.9779e-11
Os02g0182700	63.8709	2.24294	0.32425	6.91733	4.60243e-12	4.28358e-11
Os09g0546900	38.9159	4.60101	0.665527	6.91334	4.73385e-12	4.40297e-11
Os04g0554500	44.1768	8.52492	1.23377	6.90964	4.85899e-12	4.51337e-11
Os05g0149500	39.8219	5.17703	0.749647	6.90595	4.98692e-12	4.63067e-11
Os02g0773600	58.4961	2.35247	0.341076	6.8972	5.30382e-12	4.91678e-11
Os04g0641700	38.0231	3.64401	0.528441	6.89578	5.35698e-12	4.96278e-11
Os08g0529501	45.1095	3.16398	0.459189	6.89037	5.56485e-12	5.15194e-11
Os01g0958200	801.855	3.56506	0.517832	6.88458	5.79568e-12	5.36211e-11
Os12g0538700	48.0379	8.64629	1.25613	6.88325	5.8501e-12	5.41067e-11
Os01g0128000	55.0024	2.9154	0.423638	6.88182	5.90911e-12	5.46344e-11
Os01g0845950	70.1624	7.32623	1.06498	6.87921	6.01859e-12	5.56283e-11
Os05g0329200	47.7334	5.44603	0.791816	6.87791	6.07389e-12	5.60839e-11
Os06g0689700	45.2004	6.09626	0.886857	6.874	6.24241e-12	5.75452e-11
Os04g0452100	74.7208	2.07296	0.301602	6.87316	6.27959e-12	5.78689e-11
Os06g0226500	52.9234	3.51195	0.511027	6.87235	6.31544e-12	5.81801e-11
Os04g0463000	49.1508	2.56983	0.374195	6.86763	6.52754e-12	6.00551e-11
Os03g0811300	34.1228	4.45123	0.648246	6.86657	6.57619e-12	6.04233e-11
Os08g0533300	59.0404	2.47825	0.361078	6.86347	6.72093e-12	6.17127e-11
Os07g0119400	66.3061	2.52008	0.367191	6.86311	6.73766e-12	6.18259e-11
Os04g0322100	72.4001	8.27221	1.20573	6.86075	6.84998e-12	6.27948e-11
Os08g0118500	38.4445	4.59168	0.669614	6.85721	7.02179e-12	6.42437e-11
Os12g0159000	41.7882	3.37155	0.491922	6.85384	7.18941e-12	6.5713e-11
Os11g0549615	105.708	2.23775	0.326932	6.84469	7.66432e-12	6.9917e-11
Os08g0526200	109.765	2.10225	0.30716	6.84417	7.69214e-12	7.01251e-11
Os05g0153300	47.9385	8.64565	1.26361	6.84202	7.80834e-12	7.10919e-11
Os01g0566500	73.8118	7.40391	1.08244	6.84004	7.91722e-12	7.19897e-11
Os07g0538300	40.6442	8.4075	1.22973	6.83688	8.09337e-12	7.35437e-11
Os07g0489800	79.1921	2.10575	0.308164	6.83321	8.30336e-12	7.54273e-11
Os05g0551500	70.0695	2.74878	0.402469	6.82979	8.50418e-12	7.71765e-11
Os06g0646600	80.1349	2.25738	0.330634	6.82743	8.64487e-12	7.84026e-11
Os12g0506100	36.194	4.1469	0.607552	6.82559	8.75648e-12	7.93891e-11
Os03g0573001	38.0572	8.31172	1.2186	6.82072	9.05845e-12	8.19677e-11
Os01g0687400	45.2679	3.0794	0.451716	6.81712	9.28844e-12	8.39675e-11
Os04g0380800	70.3254	2.1878	0.32156	6.80369	1.01973e-11	9.19459e-11
Os12g0211500	42.8511	3.00125	0.441336	6.80037	1.0435e-11	9.40295e-11
Os02g0555600	76.4971	2.00404	0.294975	6.79391	1.09133e-11	9.81807e-11
Os07g0438600	44.2801	6.07954	0.895277	6.79068	1.11605e-11	1.00244e-10
Os12g0573600	67.7595	7.28626	1.07339	6.78808	1.13638e-11	1.02038e-10
Os01g0191200	33.7158	4.91273	0.724028	6.78527	1.15866e-11	1.03905e-10
Os11g0435300	38.0508	3.3297	0.490745	6.78499	1.16092e-11	1.04041e-10
Os05g0403300	1785.59	2.74164	0.404363	6.78014	1.20062e-11	1.07412e-10
Os04g0545100	46.0271	2.74777	0.405335	6.779	1.21014e-11	1.0821e-10
Os01g0874300	59.3461	2.73717	0.403981	6.77549	1.23987e-11	1.10798e-10
Os03g0103100	38.4415	8.32689	1.2298	6.77094	1.27946e-11	1.14117e-10
Os06g0649700	42.658	3.17735	0.469766	6.76369	1.34521e-11	1.19791e-10
Os07g0510800	35.8342	3.97211	0.587758	6.75807	1.3984e-11	1.24409e-10
Os02g0256200	38.7385	5.45858	0.807858	6.75685	1.4102e-11	1.25419e-10
Os08g0460000	40.4559	4.67203	0.691509	6.75629	1.41575e-11	1.25872e-10
Os05g0155400	44.0379	3.12644	0.463013	6.75239	1.45427e-11	1.29175e-10
Os12g0189400	69.5412	8.21642	1.21826	6.7444	1.53659e-11	1.36356e-10
Os03g0628800	43.5835	6.05651	0.89855	6.74031	1.58045e-11	1.4016e-10
Os03g0393700	37.3894	4.01971	0.596469	6.73918	1.59286e-11	1.41171e-10
Os03g0359700	71.035	2.1243	0.316119	6.71993	1.81809e-11	1.60524e-10
Os08g0452900	37.3238	3.47221	0.51683	6.71829	1.83869e-11	1.62291e-10
Os07g0176400	38.9511	3.80171	0.566872	6.70648	1.9938e-11	1.75705e-10
Os07g0538200	40.784	5.95066	0.887677	6.70363	2.03303e-11	1.7905e-10
Os02g0258800	37.2016	5.05642	0.755021	6.69707	2.12643e-11	1.86748e-10
Os01g0914100	63.0282	8.07382	1.2063	6.69304	2.18588e-11	1.91668e-10
Os01g0524500	81.5686	2.12069	0.316884	6.69232	2.19666e-11	1.92553e-10
Os07g0180700	33.4558	4.02579	0.602292	6.68413	2.32306e-11	2.03315e-10
Os01g0788400	35.895	8.22643	1.23076	6.68402	2.3247e-11	2.03395e-10
Os12g0119800	99.5485	2.15109	0.321843	6.68365	2.33064e-11	2.03851e-10
Os05g0571300	82.2375	2.31371	0.346219	6.68277	2.34462e-11	2.04946e-10
Os11g0512600	44.9456	2.81851	0.422134	6.6768	2.44217e-11	2.13339e-10
Os01g0297700	106.586	2.00618	0.300699	6.67172	2.52822e-11	2.20581e-10
Os05g0217800	34.3738	8.16422	1.2238	6.67121	2.53705e-11	2.21283e-10
Os02g0717200	73.8689	2.6117	0.391797	6.66594	2.6298e-11	2.29088e-10
Os12g0508400	35.3743	3.80039	0.570165	6.66542	2.63905e-11	2.29822e-10
Os01g0959100	36.2265	3.33624	0.501022	6.65886	2.75957e-11	2.40019e-10
Os03g0673400	31.3512	4.30999	0.648765	6.64338	3.06566e-11	2.65982e-10
Os05g0557400	35.6284	5.31016	0.80054	6.63322	3.28433e-11	2.84426e-10
Os05g0330600	59.9361	3.57139	0.538523	6.63182	3.31574e-11	2.87057e-10
Os02g0198500	44.9582	3.47499	0.524329	6.6275	3.41419e-11	2.95191e-10
Os07g0601100	42.5886	2.71873	0.410264	6.62678	3.43077e-11	2.96466e-10
Os01g0692300	35.6115	5.34595	0.807398	6.62121	3.56272e-11	3.07584e-10
Os07g0503500	39.014	2.84872	0.430347	6.61961	3.60156e-11	3.1065e-10
Os11g0137200	31.6996	3.62621	0.547992	6.61727	3.65901e-11	3.15314e-10
Os10g0438300	82.3017	2.44251	0.36916	6.61639	3.68086e-11	3.17002e-10
Os08g0331900	40.9448	5.95765	0.900646	6.61487	3.71875e-11	3.20167e-10
Os12g0640700	38.4423	8.32489	1.25871	6.61382	3.74531e-11	3.22354e-10
Os10g0457200	213.183	2.01354	0.304609	6.61025	3.83681e-11	3.30027e-10
Os06g0600301	34.6028	3.17887	0.481209	6.60602	3.94797e-11	3.3938e-10
Os06g0696600	73.7113	8.29907	1.25751	6.59963	4.12192e-11	3.5379e-10
Os02g0829000	45.1128	4.30268	0.652275	6.59642	4.21213e-11	3.61313e-10
Os04g0401700	40.4472	3.15363	0.478858	6.58574	4.52631e-11	3.8755e-10
Os09g0447300	35.4407	5.31061	0.806682	6.58327	4.60201e-11	3.93551e-10
Os01g0670200	66.05	2.19831	0.33402	6.58139	4.66071e-11	3.98449e-10
Os08g0101500	42.1761	3.57379	0.5432	6.57913	4.73201e-11	4.04052e-10
Os04g0412100	39.6317	5.92574	0.900905	6.57754	4.78304e-11	4.0816e-10
Os03g0301950	145.256	2.14366	0.32604	6.57483	4.87081e-11	4.15145e-10
Os06g0328400	33.5318	8.12664	1.23626	6.57355	4.91288e-11	4.18603e-10
Os03g0582200	49.7069	2.4355	0.370799	6.56827	5.0904e-11	4.33202e-10
Os02g0534400	59.7415	7.99837	1.21883	6.56231	5.29816e-11	4.49926e-10
Os04g0125700	37.2167	5.40014	0.823861	6.55468	5.57631e-11	4.72688e-10
Os10g0139300	33.1759	3.3267	0.507538	6.55458	5.57979e-11	4.72839e-10
Os05g0495600	43.0867	2.81335	0.429258	6.55399	5.60188e-11	4.74568e-10
Os10g0395000	115.514	8.04261	1.22764	6.5513	5.70389e-11	4.82917e-10
Os03g0251000	32.4777	8.0857	1.23481	6.54815	5.82561e-11	4.92628e-10
Os01g0641800	31.4073	4.29253	0.656248	6.54102	6.11018e-11	5.15602e-10
Os03g0310000	36.3785	3.47982	0.532188	6.53871	6.20535e-11	5.23476e-10
Os04g0316200	31.0434	8.01821	1.22654	6.53726	6.26558e-11	5.28398e-10
Os04g0150300	98.6074	2.29372	0.351494	6.52562	6.77213e-11	5.69916e-10
Os08g0419100	77.0459	2.18251	0.334984	6.51527	7.25614e-11	6.08821e-10
Os11g0470500	45.1141	2.81978	0.433531	6.50421	7.81012e-11	6.53931e-10
Os04g0685000	31.3202	4.3136	0.663369	6.50256	7.89628e-11	6.60553e-10
Os03g0343900	31.0268	8.01813	1.23338	6.50096	7.98103e-11	6.67245e-10
Os03g0785900	37.1293	3.35746	0.516591	6.49926	8.07149e-11	6.74405e-10
Os02g0728850	54.3276	7.85953	1.21004	6.49528	8.28795e-11	6.91872e-10
Os10g0505700	51.975	2.49873	0.384992	6.49036	8.56315e-11	7.13995e-10
Os01g0358100	56.0612	7.02246	1.08252	6.48716	8.74681e-11	7.28658e-10
Os01g0222600	47.6052	2.94567	0.455072	6.47297	9.60939e-11	7.98459e-10
Os09g0535400	31.6898	8.04746	1.24558	6.46081	1.04147e-10	8.61454e-10
Os01g0854000	53.9333	2.86804	0.443938	6.46045	1.04392e-10	8.63049e-10
Os05g0103400	37.0063	4.38537	0.679353	6.45522	1.08063e-10	8.92001e-10
Os03g0145050	30.0249	7.97227	1.23561	6.45209	1.10316e-10	9.09531e-10
Os09g0413600	79.0463	2.10172	0.32586	6.44976	1.12024e-10	9.23341e-10
Os01g0712700	87.9888	2.08758	0.324003	6.44311	1.17052e-10	9.62519e-10
Os08g0541400	41.4008	2.53993	0.394287	6.44182	1.18047e-10	9.70416e-10
Os01g0910500	53.9605	7.84968	1.21891	6.43992	1.1954e-10	9.82399e-10
Os02g0594651	94.0272	2.48239	0.385527	6.43895	1.20306e-10	9.88121e-10
Os01g0599550	72.3598	2.43133	0.377764	6.43609	1.2259e-10	1.0057e-09
Os01g0699900	34.9471	3.08011	0.479398	6.42495	1.31917e-10	1.07905e-09
Os03g0678800	48.453	2.67441	0.416698	6.41811	1.37978e-10	1.12633e-09
Os02g0612900	45.7735	2.43255	0.379077	6.41704	1.38947e-10	1.13358e-09
Os03g0229500	75.1685	2.25425	0.351325	6.41642	1.3952e-10	1.13793e-09
Os06g0193300	68.956	2.35481	0.367279	6.4115	1.44095e-10	1.17353e-09
Os08g0496700	31.7374	5.14538	0.80258	6.41105	1.44518e-10	1.17629e-09
Os11g0147150	42.621	3.24079	0.505945	6.40542	1.49957e-10	1.21738e-09
Os04g0537800	53.7382	7.84302	1.22647	6.3948	1.60754e-10	1.30127e-09
Os03g0816800	92.528	2.25433	0.352815	6.38956	1.66367e-10	1.34359e-09
Os07g0108100	29.2521	4.71781	0.738549	6.38794	1.68137e-10	1.35555e-09
Os06g0726100	53.1025	6.93155	1.08555	6.38532	1.71043e-10	1.37699e-09
Os12g0138800	64.5504	2.13283	0.334404	6.37801	1.79402e-10	1.44221e-09
Os01g0218100	33.0838	4.92637	0.772713	6.37542	1.82464e-10	1.46557e-09
Os07g0598000	31.9427	4.56457	0.716398	6.37156	1.87117e-10	1.5015e-09
Os08g0300300	62.7129	2.1594	0.338949	6.37087	1.87956e-10	1.50752e-09
Os05g0130600	88.921	2.29597	0.360798	6.36358	1.97102e-10	1.57636e-09
Os11g0591800	50.2176	6.8583	1.0778	6.36326	1.97522e-10	1.57927e-09
Os08g0371608	29.6426	3.6881	0.5797	6.36209	1.99029e-10	1.58996e-09
Os03g0251350	27.5757	7.84597	1.23388	6.35881	2.03329e-10	1.62292e-09
Os11g0516400	60.0659	2.2373	0.352006	6.35586	2.07265e-10	1.6534e-09
Os08g0124100	27.5938	7.84776	1.23488	6.35508	2.08324e-10	1.66137e-09
Os04g0149400	47.8464	2.94815	0.464025	6.35344	2.10552e-10	1.67818e-09
Os02g0709300	29.1429	3.97574	0.62585	6.35255	2.11781e-10	1.68702e-09
Os03g0833100	29.6497	3.53916	0.557283	6.35074	2.14284e-10	1.70454e-09
Os04g0602500	2653.1	2.88387	0.454394	6.34662	2.20091e-10	1.74875e-09
Os04g0527000	44.5336	2.45897	0.387514	6.34551	2.21683e-10	1.7604e-09
Os02g0628900	28.6918	4.68666	0.739783	6.33517	2.37076e-10	1.87891e-09
Os01g0111100	31.5414	3.34956	0.528901	6.33306	2.40347e-10	1.9043e-09
Os01g0740400	29.5638	3.67892	0.581425	6.32742	2.49293e-10	1.9735e-09
Os10g0106600	26.9826	7.8153	1.2367	6.31948	2.62443e-10	2.07175e-09
Os01g0126900	29.5645	7.94941	1.25808	6.31868	2.63802e-10	2.08131e-09
Os03g0108500	29.2283	4.7285	0.748495	6.31734	2.66105e-10	2.09829e-09
Os12g0638300	29.2703	4.20811	0.666151	6.31705	2.66598e-10	2.101e-09
Os07g0541400	79.0319	2.07319	0.328454	6.31197	2.75498e-10	2.16627e-09
Os05g0583000	38.2036	3.4336	0.544948	6.30078	2.96151e-10	2.32344e-09
Os11g0526000	33.5816	3.14299	0.498858	6.30036	2.9696e-10	2.32914e-09
Os09g0471200	29.5564	7.94896	1.26345	6.29149	3.14431e-10	2.46066e-09
Os01g0847100	38.0595	4.01551	0.638659	6.28741	3.22813e-10	2.52344e-09
Os05g0477800	71.7324	2.06264	0.328144	6.28578	3.2621e-10	2.54762e-09
Os02g0460200	47.4115	6.76163	1.07681	6.27932	3.40049e-10	2.6493e-09
Os04g0688200	28.0167	3.91663	0.623984	6.27682	3.45573e-10	2.68935e-09
Os05g0553400	42.9375	3.35592	0.535005	6.2727	3.54851e-10	2.75619e-09
Os04g0557800	49.9049	7.73625	1.23379	6.27032	3.60296e-10	2.79462e-09
Os04g0168300	37.4572	5.81032	0.926953	6.2682	3.65253e-10	2.83228e-09
Os03g0654900	120.888	2.12208	0.338891	6.26184	3.80473e-10	2.94378e-09
Os02g0285700	30.3649	4.03546	0.644505	6.26134	3.81694e-10	2.95079e-09
Os02g0639300	31.3422	4.79492	0.766345	6.25687	3.92775e-10	3.0306e-09
Os04g0690800	28.6183	3.80639	0.609289	6.24726	4.17724e-10	3.21867e-09
Os09g0506000	32.531	5.61428	0.899788	6.23956	4.38793e-10	3.37437e-09
Os01g0730400	48.7839	6.81828	1.09323	6.23682	4.46548e-10	3.42945e-09
Os01g0129600	35.867	4.51787	0.724894	6.23245	4.59189e-10	3.52267e-09
Os01g0201100	31.821	3.15544	0.506421	6.23086	4.63877e-10	3.55669e-09
Os07g0219250	579.485	3.79091	0.608964	6.22518	4.80993e-10	3.68188e-09
Os07g0630800	44.6136	7.57048	1.21633	6.22401	4.846e-10	3.70847e-09
Os03g0185400	46.3531	2.31186	0.371469	6.22357	4.8597e-10	3.71794e-09
Os06g0692100	33.8087	4.00571	0.643888	6.22113	4.93573e-10	3.77405e-09
Os02g0605900	25.6713	7.74384	1.24487	6.22062	4.95207e-10	3.78344e-09
Os06g0306300	42.6237	6.61394	1.06351	6.21896	5.00454e-10	3.82145e-09
Os01g0721400	44.4613	2.63006	0.42309	6.21631	5.08975e-10	3.88229e-09
Os02g0789700	29.5386	7.94346	1.27801	6.21549	5.11645e-10	3.90053e-09
Os10g0562000	39.4386	2.63784	0.424475	6.21435	5.15385e-10	3.9269e-09
Os01g0180900	31.9925	3.17452	0.510846	6.21425	5.15719e-10	3.92838e-09
Os03g0158600	40.9666	2.64793	0.426221	6.21257	5.21248e-10	3.96726e-09
Os02g0240100	41.619	2.75406	0.443717	6.2068	5.40758e-10	4.10683e-09
Os05g0403000	398.272	8.75678	1.41121	6.20516	5.46427e-10	4.14876e-09
Os05g0475550	28.1464	7.87857	1.26988	6.20417	5.49858e-10	4.17368e-09
Os01g0119000	56.8576	3.19274	0.514695	6.20317	5.53371e-10	4.19921e-09
Os01g0118400	47.5908	6.77427	1.09239	6.20135	5.59809e-10	4.24461e-09
Os09g0483300	33.4362	8.12307	1.31049	6.19851	5.70003e-10	4.31957e-09
Os02g0720500	25.0191	7.70592	1.24472	6.19086	5.98361e-10	4.52713e-09
Os11g0705200	26.5915	7.79776	1.2596	6.19064	5.992e-10	4.53225e-09
Os09g0526700	51.6813	2.41308	0.390023	6.18702	6.13105e-10	4.63117e-09
Os08g0202400	24.642	7.68583	1.24269	6.18484	6.21658e-10	4.69452e-09
Os07g0437000	35.1949	3.4954	0.565463	6.18149	6.35011e-10	4.7889e-09
Os01g0136400	71.9235	2.33976	0.378748	6.17761	6.50812e-10	4.90015e-09
Os05g0494200	48.6543	2.70435	0.437963	6.17483	6.62337e-10	4.98558e-09
Os01g0872300	26.8718	4.57878	0.741657	6.17372	6.67032e-10	5.01958e-09
Os01g0581300	35.4607	5.73699	0.929395	6.17282	6.70824e-10	5.0454e-09
Os06g0679200	59.0176	3.00308	0.486776	6.16931	6.85874e-10	5.15306e-09
Os07g0168600	38.8535	2.77978	0.450644	6.16846	6.89572e-10	5.17946e-09
Os05g0491000	28.047	4.62633	0.75123	6.15834	7.35094e-10	5.50957e-09
Os07g0691300	28.2214	3.92265	0.637114	6.15691	7.41785e-10	5.55526e-09
Os08g0478466	39.5033	2.85819	0.46493	6.14757	7.86811e-10	5.87206e-09
Os04g0577200	41.5834	2.57453	0.418826	6.14702	7.89507e-10	5.89062e-09
Os07g0517100	27.7524	3.9134	0.636759	6.14582	7.95534e-10	5.934e-09
Os04g0110200	28.525	4.98386	0.812081	6.13714	8.40191e-10	6.26044e-09
Os02g0198700	44.5957	6.67025	1.08766	6.13269	8.6406e-10	6.42462e-09
Os01g0931600	24.6457	7.68827	1.25405	6.13074	8.74701e-10	6.5003e-09
Os08g0509400	41.4623	2.59461	0.423229	6.13052	8.75935e-10	6.50602e-09
Os06g0137400	29.4766	4.21845	0.688161	6.13003	8.78634e-10	6.52434e-09
Os03g0309250	24.2634	7.65977	1.25002	6.1277	8.91605e-10	6.61364e-09
Os10g0552600	83.3236	9.44264	1.54252	6.12157	9.26571e-10	6.85486e-09
Os08g0171600	26.7133	4.05327	0.662226	6.12067	9.31806e-10	6.89177e-09
Os10g0403800	26.6298	3.8703	0.632438	6.11965	9.37833e-10	6.93086e-09
Os01g0730700	32.885	5.62725	0.920994	6.10998	9.96453e-10	7.33974e-09
Os03g0243950	27.3766	4.59795	0.752855	6.10736	1.01295e-09	7.45257e-09
Os04g0453500	41.9845	2.34414	0.383883	6.1064	1.01901e-09	7.49519e-09
Os07g0154900	50.9974	2.22052	0.363874	6.10245	1.04454e-09	7.67899e-09
Os05g0499300	38.1573	3.2619	0.534717	6.10024	1.05908e-09	7.78178e-09
Os04g0497700	23.1426	7.59519	1.24661	6.09266	1.11053e-09	8.147e-09
Os02g0596300	30.0756	5.5034	0.90418	6.08662	1.15319e-09	8.44447e-09
Os06g0232700	382.829	7.74328	1.27225	6.0863	1.15547e-09	8.45893e-09
Os11g0502700	56.3343	2.16786	0.356204	6.08601	1.15757e-09	8.47212e-09
Os07g0497500	39.2481	2.60084	0.42776	6.08013	1.20084e-09	8.7842e-09
Os01g0850700	43.2543	6.62384	1.08998	6.07701	1.22443e-09	8.9521e-09
Os03g0760500	27.1903	4.32949	0.712587	6.07573	1.23422e-09	9.01896e-09
Os12g0538600	23.1876	7.59457	1.25017	6.07481	1.24132e-09	9.0685e-09
Os02g0186900	43.5048	7.53556	1.24178	6.06836	1.29224e-09	9.42443e-09
Os03g0689833	27.1372	4.94009	0.814117	6.06803	1.29485e-09	9.43989e-09
Os04g0422300	22.923	7.58195	1.24984	6.06633	1.30869e-09	9.53584e-09
Os07g0176500	38.8461	3.21284	0.529716	6.06521	1.31779e-09	9.59713e-09
Os02g0517700	42.812	6.61124	1.0918	6.05537	1.40096e-09	1.01632e-08
Os04g0460600	44.908	2.3056	0.380783	6.05488	1.40519e-09	1.01912e-08
Os10g0190900	58.7026	2.16142	0.357039	6.05374	1.41521e-09	1.02586e-08
Os01g0975300	109.868	9.84159	1.62612	6.05219	1.42888e-09	1.03551e-08
Os02g0703300	38.9224	2.59988	0.429624	6.05152	1.43484e-09	1.03955e-08
Os10g0525000	22.2154	7.53659	1.24622	6.04757	1.4705e-09	1.06429e-08
Os09g0463600	38.5605	6.45794	1.06946	6.0385	1.55557e-09	1.12354e-08
Os01g0959200	28.4267	4.99939	0.828064	6.03745	1.56572e-09	1.13029e-08
Os04g0103601	49.6225	2.86813	0.475752	6.02862	1.65371e-09	1.19074e-08
Os05g0135200	36.5816	2.76163	0.458092	6.02854	1.65451e-09	1.19081e-08
Os08g0114300	21.8161	7.50941	1.24599	6.02687	1.67164e-09	1.20272e-08
Os05g0580500	45.7055	2.15714	0.357984	6.02581	1.68269e-09	1.20974e-08
Os11g0282700	35.3732	2.84123	0.471671	6.02375	1.70417e-09	1.22487e-08
Os02g0200300	29.3478	3.48313	0.579742	6.00806	1.87758e-09	1.34399e-08
Os03g0162300	28.6698	5.43264	0.906245	5.99467	2.03902e-09	1.45657e-08
Os11g0544000	38.5758	3.50208	0.584215	5.9945	2.04108e-09	1.4573e-08
Os09g0561600	24.2315	7.66099	1.27893	5.99016	2.09632e-09	1.49484e-08
Os01g0357400	21.2848	7.47419	1.24847	5.98667	2.14176e-09	1.52569e-08
Os07g0578333	26.1819	7.77247	1.29855	5.98552	2.15705e-09	1.5358e-08
Os07g0582400	35.331	3.65851	0.611278	5.98501	2.16374e-09	1.54017e-08
Os07g0537701	27.5375	3.53117	0.590334	5.98165	2.20889e-09	1.57e-08
Os02g0119600	36.1904	2.65654	0.444159	5.98106	2.21694e-09	1.57524e-08
Os07g0250900	32.9072	2.81429	0.471068	5.97428	2.31116e-09	1.63969e-08
Os05g0502000	22.0494	7.52194	1.25914	5.97387	2.31692e-09	1.64336e-08
Os11g0679700	25.9516	3.61655	0.606412	5.96384	2.46376e-09	1.74355e-08
Os12g0117700	20.9023	7.44796	1.24929	5.96176	2.49533e-09	1.7641e-08
Os07g0144500	29.1194	3.20954	0.538484	5.96034	2.51721e-09	1.77823e-08
Os11g0701900	22.7268	7.56513	1.27047	5.9546	2.60704e-09	1.83929e-08
Os04g0444300	25.211	4.22776	0.710488	5.9505	2.67322e-09	1.88416e-08
Os12g0157000	42.6393	2.43917	0.410108	5.94764	2.72037e-09	1.91691e-08
Os02g0653000	56.2244	2.26112	0.380273	5.94604	2.74712e-09	1.93333e-08
Os08g0473900	24.7997	7.69018	1.29344	5.94551	2.75605e-09	1.93913e-08
Os05g0146100	33.7192	2.94243	0.495086	5.94327	2.79394e-09	1.96431e-08
Os10g0478300	21.6503	7.49793	1.26203	5.94115	2.83026e-09	1.98835e-08
Os01g0972800	52.9748	2.61334	0.439937	5.94027	2.84559e-09	1.99862e-08
Os05g0534500	27.1092	4.05026	0.681883	5.93982	2.85331e-09	2.00304e-08
Os04g0175750	42.5797	2.6418	0.444966	5.9371	2.90114e-09	2.03407e-08
Os03g0275100	38.0742	3.06008	0.515449	5.93673	2.90772e-09	2.03816e-08
Os09g0287000	37.0872	2.99973	0.505289	5.93667	2.90868e-09	2.03816e-08
Os07g0560400	46.0351	2.58444	0.435548	5.93377	2.96064e-09	2.07267e-08
Os07g0515200	49.171	2.07308	0.349474	5.93201	2.99256e-09	2.09397e-08
Os06g0594600	31.5331	3.23964	0.54636	5.9295	3.03855e-09	2.12403e-08
Os01g0509700	37.2205	2.54943	0.430472	5.92242	3.17246e-09	2.21447e-08
Os04g0340100	24.3262	4.1719	0.705088	5.91686	3.28148e-09	2.28586e-08
Os04g0379700	45.075	2.29205	0.387565	5.91399	3.3392e-09	2.32491e-08
Os02g0213100	28.147	4.62863	0.783024	5.91123	3.39566e-09	2.36305e-08
Os03g0180100	27.1222	4.62424	0.782347	5.91073	3.40597e-09	2.36905e-08
Os01g0747300	30.2504	3.31736	0.561304	5.9101	3.419e-09	2.37752e-08
Os06g0648500	41.4298	2.58875	0.438105	5.90897	3.44257e-09	2.39157e-08
Os07g0273700	97.7568	2.00712	0.339998	5.90333	3.5624e-09	2.47172e-08
Os06g0694800	25.1235	4.19078	0.709941	5.903	3.5695e-09	2.47542e-08
Os12g0486900	21.9424	7.52024	1.27642	5.89166	3.8233e-09	2.64358e-08
Os03g0581400	23.6074	7.62027	1.29393	5.88926	3.87931e-09	2.68098e-08
Os04g0565500	35.8037	6.36652	1.08117	5.88852	3.8966e-09	2.69178e-08
Os01g0731201	31.7837	2.74889	0.466966	5.8867	3.93973e-09	2.71871e-08
Os07g0524000	58.9016	2.15327	0.365914	5.88464	3.98919e-09	2.75081e-08
Os01g0233000	52.6722	2.68635	0.457284	5.87459	4.23888e-09	2.92156e-08
Os08g0233900	65.8729	2.21587	0.377211	5.87436	4.2447e-09	2.92413e-08
Os12g0630500	25.933	4.84218	0.824943	5.86972	4.36534e-09	3.00355e-08
Os05g0410900	37.7431	2.4483	0.4174	5.8656	4.4751e-09	3.0768e-08
Os10g0425400	27.7803	3.04918	0.520879	5.85392	4.8012e-09	3.29212e-08
Os02g0682300	31.0103	4.04646	0.691273	5.85364	4.80933e-09	3.29688e-08
Os01g0166100	23.5837	4.11281	0.703603	5.84535	5.05507e-09	3.45942e-08
Os04g0644400	34.7065	7.20677	1.23365	5.84181	5.16367e-09	3.52943e-08
Os01g0778100	34.5917	2.79376	0.478417	5.83959	5.23285e-09	3.57323e-08
Os01g0813800	19.7573	7.36907	1.2621	5.83873	5.26016e-09	3.59101e-08
Os08g0242800	65.3384	2.77375	0.475411	5.83443	5.39745e-09	3.68025e-08
Os02g0592833	39.6097	2.84586	0.488	5.83168	5.48707e-09	3.73954e-08
Os05g0573800	27.5922	3.74803	0.642737	5.83136	5.49781e-09	3.74594e-08
Os01g0174600	49.7956	2.18801	0.375315	5.8298	5.54925e-09	3.77916e-08
Os06g0670300	20.0293	7.38752	1.26748	5.82849	5.59311e-09	3.80718e-08
Os05g0444200	19.3529	7.33486	1.25871	5.82727	5.63403e-09	3.8341e-08
Os11g0592200	26.9046	5.34763	0.919258	5.81733	5.97935e-09	4.06219e-08
Os11g0129000	32.3626	2.69886	0.464621	5.80873	6.29481e-09	4.27236e-08
Os02g0731900	35.3801	2.76813	0.476646	5.80753	6.3401e-09	4.30102e-08
Os01g0393400	28.1903	3.18124	0.548091	5.80422	6.4668e-09	4.38272e-08
Os03g0277600	34.0746	7.17961	1.23698	5.80413	6.47014e-09	4.38392e-08
Os11g0557500	31.3903	3.64721	0.62882	5.80009	6.62812e-09	4.48879e-08
Os01g0685300	73.7557	2.03582	0.351105	5.79833	6.69785e-09	4.53383e-08
Os03g0693900	23.3929	7.60702	1.31216	5.79734	6.73734e-09	4.55836e-08
Os11g0664400	47.8485	2.37854	0.410385	5.79587	6.79677e-09	4.59746e-08
Os04g0569300	54.0624	2.59817	0.44838	5.79456	6.84993e-09	4.63007e-08
Os03g0689688	32.1225	7.09638	1.22504	5.79277	6.92329e-09	4.67739e-08
Os04g0604300	85.1356	2.76628	0.477659	5.79133	6.98294e-09	4.71428e-08
Os01g0871800	29.7331	3.40282	0.587617	5.79089	7.00157e-09	4.72572e-08
Os02g0787600	49.904	2.0334	0.351502	5.78487	7.25678e-09	4.89107e-08
Os09g0555500	27.0498	5.37225	0.929124	5.78206	7.379e-09	4.97089e-08
Os07g0130100	32.5587	7.11584	1.23084	5.78129	7.41301e-09	4.99014e-08
Os08g0327200	81.7895	2.30315	0.398377	5.78133	7.4112e-09	4.99014e-08
Os08g0104900	26.5632	3.20815	0.555297	5.77736	7.58833e-09	5.1021e-08
Os05g0435800	18.9872	7.31086	1.26591	5.77519	7.68684e-09	5.16462e-08
Os08g0536341	18.9979	7.31158	1.26647	5.7732	7.77817e-09	5.22347e-08
Os07g0512000	32.517	2.71651	0.470893	5.76884	7.98168e-09	5.35372e-08
Os12g0555000	23.9615	4.75577	0.824432	5.76854	7.99622e-09	5.3622e-08
Os07g0539300	32.9291	7.13117	1.23643	5.76753	8.04426e-09	5.39054e-08
Os12g0616800	19.0833	7.31832	1.27057	5.75988	8.41727e-09	5.63107e-08
Os02g0229400	83.9771	2.20496	0.383318	5.7523	8.80372e-09	5.87977e-08
Os11g0210500	2752.04	3.27394	0.570066	5.74309	9.29667e-09	6.20014e-08
Os05g0347400	48.8259	2.41722	0.421024	5.74128	9.39628e-09	6.26359e-08
Os11g0182100	19.1478	7.32258	1.27592	5.73906	9.52028e-09	6.34173e-08
Os06g0217300	23.3953	4.70747	0.820367	5.73826	9.56561e-09	6.37041e-08
Os05g0565900	25.4052	5.25251	0.915716	5.73597	9.69575e-09	6.45401e-08
Os02g0456100	145.441	2.1554	0.376002	5.7324	9.90168e-09	6.58483e-08
Os04g0674600	18.5525	7.27769	1.27158	5.72333	1.04457e-08	6.93686e-08
Os06g0338200	36.2446	6.38017	1.11775	5.70807	1.14263e-08	7.5593e-08
Os03g0227400	17.7273	7.21196	1.26429	5.70435	1.16785e-08	7.71519e-08
Os04g0181901	26.9241	3.11086	0.545544	5.70232	1.1819e-08	7.79883e-08
Os04g0587500	18.2569	7.25407	1.27227	5.70169	1.18627e-08	7.82396e-08
Os02g0526000	28.3743	2.95635	0.518994	5.6963	1.22432e-08	8.05937e-08
Os06g0664300	26.7392	5.31928	0.933938	5.69554	1.22985e-08	8.08855e-08
Os12g0120100	25.8688	5.29808	0.930276	5.69517	1.23251e-08	8.10224e-08
Os08g0356500	26.4332	5.32699	0.935779	5.69257	1.25144e-08	8.22282e-08
Os01g0555200	43.5819	2.39226	0.420297	5.69184	1.25675e-08	8.25577e-08
Os03g0786100	24.4647	3.95681	0.695448	5.68958	1.27352e-08	8.36203e-08
Os02g0751600	27.8749	2.82131	0.495988	5.68827	1.28332e-08	8.42045e-08
Os10g0552400	18.2742	7.25299	1.27684	5.68042	1.34367e-08	8.80407e-08
Os04g0524600	37.0766	2.63246	0.463681	5.6773	1.36838e-08	8.95757e-08
Os01g0221400	29.7159	3.03081	0.534521	5.67013	1.42685e-08	9.32077e-08
Os09g0439500	29.9917	6.9967	1.23433	5.66841	1.44125e-08	9.40605e-08
Os12g0527500	24.2997	3.92934	0.69341	5.66669	1.4558e-08	9.48999e-08
Os03g0399000	17.2835	7.17468	1.26675	5.66385	1.48016e-08	9.64202e-08
Os11g0260100	23.194	7.59919	1.34368	5.65552	1.55371e-08	1.00837e-07
Os04g0469000	34.1566	7.18228	1.27063	5.65252	1.58111e-08	1.02449e-07
Os05g0194500	40.9329	2.39482	0.423748	5.65152	1.59034e-08	1.03023e-07
Os04g0662200	90.6774	2.14436	0.379668	5.64797	1.62353e-08	1.04979e-07
Os07g0204100	16.9903	7.15059	1.26691	5.64412	1.66025e-08	1.07229e-07
Os08g0377100	41.304	2.21667	0.392779	5.64356	1.6657e-08	1.07532e-07
Os10g0191300	23.4888	7.61605	1.34989	5.64196	1.68124e-08	1.08485e-07
Os04g0605300	47.9924	2.96766	0.526391	5.63775	1.72287e-08	1.10993e-07
Os05g0382600	65.0184	2.01808	0.358037	5.63651	1.73531e-08	1.11717e-07
Os10g0571600	33.4006	3.5931	0.637703	5.63445	1.75616e-08	1.13007e-07
Os12g0170800	24.864	3.92493	0.697163	5.62985	1.80365e-08	1.15957e-07
Os03g0857900	36.4536	2.824	0.501808	5.62765	1.82685e-08	1.17367e-07
Os08g0112300	23.5421	4.39378	0.781606	5.62147	1.89338e-08	1.2141e-07
Os08g0399300	31.4949	2.49641	0.444249	5.61939	1.91638e-08	1.22697e-07
Os06g0550800	33.2271	2.65609	0.473194	5.61311	1.98727e-08	1.27033e-07
Os12g0603800	84.0832	2.38751	0.425515	5.61088	2.01304e-08	1.28592e-07
Os04g0372100	32.8327	2.74155	0.488651	5.61043	2.01823e-08	1.28894e-07
Os01g0386500	23.9846	4.76166	0.849458	5.60553	2.07617e-08	1.32324e-07
Os04g0484300	38.0658	2.44607	0.437101	5.59613	2.19191e-08	1.39225e-07
Os06g0238000	38.5682	2.61534	0.467591	5.59322	2.229e-08	1.41452e-07
Os05g0104700	27.8899	3.28284	0.587126	5.59137	2.25281e-08	1.42802e-07
Os05g0421900	24.0984	4.12971	0.738727	5.59031	2.26667e-08	1.43615e-07
Os05g0329300	30.6094	3.16456	0.566764	5.58356	2.35647e-08	1.4917e-07
Os12g0540000	32.8007	2.55289	0.457432	5.58092	2.39243e-08	1.5131e-07
Os04g0587400	39.4402	2.28876	0.410191	5.57973	2.4089e-08	1.52283e-07
Os07g0104100	30.1594	2.84351	0.510547	5.56953	2.5542e-08	1.61105e-07
Os01g0190300	36.7212	2.80772	0.504248	5.56813	2.57489e-08	1.62337e-07
Os07g0580766	29.4726	6.96906	1.25204	5.56616	2.60421e-08	1.64149e-07
Os02g0774200	23.2786	3.44847	0.619593	5.5657	2.61101e-08	1.64503e-07
Os11g0556132	53.9868	2.14331	0.385091	5.56572	2.61066e-08	1.64503e-07
Os03g0787100	26.9597	2.98797	0.537135	5.56278	2.65503e-08	1.67126e-07
Os01g0356951	22.2051	7.53037	1.35445	5.55971	2.70221e-08	1.69905e-07
Os04g0116800	239.475	6.27403	1.12886	5.55785	2.73113e-08	1.71685e-07
Os04g0570500	17.041	7.15189	1.28699	5.55707	2.74336e-08	1.72415e-07
Os05g0270500	31.0693	6.13838	1.10479	5.55614	2.75807e-08	1.73301e-07
Os11g0159500	25.3979	3.30394	0.594791	5.55479	2.77948e-08	1.74607e-07
Os10g0551700	15.8505	7.04745	1.26907	5.55323	2.80438e-08	1.759e-07
Os10g0116800	25.2442	3.28195	0.591493	5.54859	2.8798e-08	1.80504e-07
Os12g0551200	22.0739	4.27762	0.77168	5.54325	2.96912e-08	1.85936e-07
Os10g0138300	23.7371	3.8642	0.697095	5.54328	2.96853e-08	1.85936e-07
Os04g0165900	17.0032	7.14982	1.2903	5.54123	3.00355e-08	1.88008e-07
Os01g0498802	261.065	3.26752	0.590402	5.5344	3.12293e-08	1.95133e-07
Os01g0778400	26.5197	6.81736	1.2349	5.52059	3.37867e-08	2.10409e-07
Os02g0684100	15.6858	7.0328	1.27519	5.51512	3.48533e-08	2.16907e-07
Os05g0247800	18.2983	7.25157	1.31507	5.51421	3.50341e-08	2.17801e-07
Os09g0411900	17.0486	7.14907	1.29809	5.50738	3.64216e-08	2.25914e-07
Os09g0483500	649.888	2.6905	0.488604	5.5065	3.66047e-08	2.26899e-07
Os12g0222300	16.8924	7.13956	1.29727	5.50353	3.72266e-08	2.3055e-07
Os10g0140700	22.3876	4.34648	0.791047	5.49458	3.91631e-08	2.41955e-07
Os07g0296100	21.0568	4.55329	0.829054	5.49216	3.97055e-08	2.45198e-07
Os06g0260250	47.7168	2.03378	0.370345	5.49159	3.98335e-08	2.45934e-07
Os07g0569600	24.8633	3.26501	0.595046	5.48699	4.08831e-08	2.5197e-07
Os03g0142500	68.7382	2.1462	0.391196	5.48627	4.1051e-08	2.52949e-07
Os11g0701500	19.9898	7.38086	1.34612	5.48307	4.18003e-08	2.5734e-07
Os06g0509900	20.498	7.42181	1.35511	5.4769	4.32844e-08	2.66126e-07
Os11g0645400	21.6741	3.75383	0.685503	5.47602	4.3499e-08	2.67387e-07
Os11g0503900	29.1912	2.70499	0.494222	5.47322	4.41924e-08	2.7147e-07
Os04g0420900	46.7464	2.0657	0.377549	5.47133	4.46658e-08	2.74258e-07
Os07g0212200	28.0993	5.99104	1.09527	5.46991	4.50262e-08	2.7641e-07
Os10g0442800	23.4406	3.28828	0.601519	5.46662	4.58701e-08	2.81283e-07
Os07g0132001	37.5784	2.34061	0.428919	5.457	4.84257e-08	2.95983e-07
Os02g0822900	15.8867	7.05334	1.29306	5.45477	4.90355e-08	2.99514e-07
Os01g0567200	56.6879	2.17785	0.399318	5.45392	4.9271e-08	3.00822e-07
Os06g0146250	31.4365	3.48025	0.638574	5.45004	5.03579e-08	3.06989e-07
Os01g0840300	34.9359	2.93602	0.539248	5.44465	5.19061e-08	3.16015e-07
Os01g0626400	22.2878	3.79782	0.698277	5.43885	5.36258e-08	3.25702e-07
ENSRNA049472543	17.0944	7.1608	1.31694	5.43743	5.40538e-08	3.2795e-07
Os08g0425500	29.69	6.0991	1.12173	5.4372	5.4123e-08	3.28299e-07
Os03g0858600	20.8239	4.18634	0.770108	5.43604	5.44764e-08	3.30371e-07
Os08g0425200	23.1893	5.1034	0.939443	5.43237	5.56114e-08	3.36963e-07
Os08g0137400	25.0548	4.82186	0.889574	5.42042	5.94603e-08	3.58888e-07
Os11g0118300	23.5512	3.31778	0.612432	5.41739	6.04754e-08	3.64465e-07
Os02g0681200	50.9989	2.06714	0.381759	5.41479	6.13616e-08	3.69409e-07
Os10g0150600	25.8666	5.88373	1.08741	5.41079	6.27463e-08	3.7734e-07
Os07g0105100	35.5823	2.40689	0.445149	5.40693	6.41146e-08	3.85072e-07
Os02g0750200	43.8966	2.0103	0.371953	5.40472	6.49108e-08	3.89604e-07
Os02g0181700	27.9574	2.72039	0.503426	5.40375	6.52605e-08	3.91535e-07
Os02g0740400	27.0332	5.93736	1.09913	5.40189	6.5943e-08	3.95545e-07
Os04g0411651	21.2608	4.57227	0.847059	5.39782	6.74553e-08	4.0427e-07
Os04g0678000	14.4586	6.91667	1.28185	5.39585	6.81999e-08	4.08296e-07
Os07g0587300	55.1018	2.24784	0.416706	5.3943	6.87901e-08	4.11742e-07
Os02g0666700	14.587	6.92593	1.28447	5.39207	6.96504e-08	4.16802e-07
Os06g0215600	14.3006	6.90124	1.28027	5.39046	7.02785e-08	4.20381e-07
Os01g0795400	133.171	2.02541	0.376103	5.38526	7.23403e-08	4.32068e-07
Os07g0633300	30.2813	2.60724	0.484178	5.38488	7.24929e-08	4.32888e-07
Os05g0131500	14.1876	6.88783	1.27952	5.38313	7.32007e-08	4.36835e-07
Os07g0475000	27.3315	2.97771	0.553198	5.38272	7.33681e-08	4.37741e-07
Os12g0288000	25.7886	5.86859	1.09083	5.37993	7.45166e-08	4.44309e-07
Os11g0655900	26.0152	6.78681	1.26195	5.37804	7.53002e-08	4.48791e-07
Os11g0603000	14.0895	6.8792	1.27922	5.37766	7.54596e-08	4.49645e-07
Os09g0517000	26.1021	5.87807	1.09402	5.37291	7.74781e-08	4.61182e-07
Os02g0811400	22.4025	4.63992	0.864304	5.36839	7.94439e-08	4.72583e-07
Os11g0127600	21.2235	3.95207	0.736392	5.3668	8.01452e-08	4.7635e-07
Os01g0812100	28.5098	2.55902	0.477175	5.36286	8.19159e-08	4.86565e-07
Os02g0327500	23.2338	4.71906	0.881122	5.35574	8.52065e-08	5.05039e-07
Os02g0745400	22.6196	5.115	0.956316	5.34865	8.86121e-08	5.23785e-07
Os07g0147500	38.1758	3.31822	0.620413	5.34841	8.87317e-08	5.24271e-07
Os04g0525000	26.7648	3.04872	0.570498	5.34396	9.09353e-08	5.36386e-07
Os05g0580200	24.177	6.68248	1.25076	5.34273	9.15582e-08	5.39833e-07
Os03g0149100	32.6134	2.52789	0.473192	5.3422	9.18263e-08	5.413e-07
Os06g0304600	118.431	5.46533	1.02449	5.3347	9.57022e-08	5.62845e-07
Os02g0520100	31.3732	2.68083	0.503766	5.32158	1.02871e-07	6.03235e-07
Os03g0149000	38.6809	2.33973	0.439757	5.32049	1.03488e-07	6.06727e-07
Os09g0491596	55.8581	2.35021	0.441842	5.31911	1.04274e-07	6.11203e-07
Os06g0621600	25.6186	4.80487	0.904	5.31512	1.0659e-07	6.24648e-07
Os01g0585300	21.8689	4.02757	0.758932	5.30689	1.1151e-07	6.52801e-07
Os09g0545300	13.8304	6.85091	1.292	5.30256	1.1419e-07	6.68211e-07
Os04g0688500	13.7237	6.84282	1.2914	5.29876	1.16591e-07	6.80983e-07
Os12g0559200	13.645	6.83393	1.29054	5.29539	1.18764e-07	6.93181e-07
Os01g0725000	28.6508	3.07186	0.580123	5.29519	1.18892e-07	6.93695e-07
Os02g0749800	21.4466	3.33291	0.629435	5.29509	1.1896e-07	6.93953e-07
Os03g0850200	13.8677	6.85904	1.29549	5.29456	1.19304e-07	6.95523e-07
Os06g0675600	24.8131	5.80601	1.09754	5.29002	1.223e-07	7.12101e-07
Os03g0603100	23.9056	3.05216	0.577314	5.28683	1.24454e-07	7.23591e-07
Os01g0907600	49.7106	2.62784	0.497184	5.28545	1.25398e-07	7.28478e-07
Os04g0380200	30.8875	2.76344	0.523029	5.28354	1.26712e-07	7.35496e-07
Os05g0126800	24.1947	3.051	0.577955	5.27896	1.29921e-07	7.52873e-07
Os12g0609200	20.0761	4.14992	0.786377	5.27726	1.31131e-07	7.5973e-07
Os01g0959900	23.7243	6.65708	1.26327	5.26974	1.36621e-07	7.89415e-07
Os01g0591300	13.7394	6.84548	1.30095	5.26192	1.42558e-07	8.22873e-07
Os04g0494100	15.5015	7.01955	1.33545	5.25634	1.4695e-07	8.47177e-07
Os03g0689866	23.8797	5.78071	1.09998	5.25531	1.47777e-07	8.51771e-07
Os04g0552000	13.1998	6.7853	1.29211	5.25132	1.51011e-07	8.68983e-07
Os09g0279400	12.9558	6.75616	1.28931	5.24014	1.60457e-07	9.21447e-07
Os02g0231000	22.2839	6.56051	1.25274	5.23691	1.63284e-07	9.37104e-07
Os10g0173000	24.1795	3.70001	0.707285	5.23129	1.68332e-07	9.639e-07
Os01g0976300	27.3801	2.72171	0.52084	5.22561	1.73579e-07	9.91918e-07
Os04g0399800	22.5905	3.27519	0.627209	5.22185	1.77146e-07	1.01127e-06
Os08g0128700	27.9631	2.71944	0.521269	5.21696	1.8188e-07	1.03679e-06
Os10g0148400	24.8119	5.81089	1.11394	5.21653	1.82305e-07	1.03861e-06
Os01g0291500	15.4346	7.01099	1.34403	5.21641	1.82428e-07	1.0391e-06
Os07g0639400	23.0014	3.81621	0.731805	5.21479	1.84021e-07	1.04732e-06
Os01g0882100	12.6962	6.72708	1.2901	5.21437	1.84442e-07	1.0495e-06
Os01g0259966	13.3486	6.80424	1.30496	5.21413	1.84684e-07	1.05066e-06
Os07g0566500	14.153	6.88376	1.32031	5.21376	1.85055e-07	1.05257e-06
Os01g0710100	30.2699	3.1073	0.596073	5.21296	1.85848e-07	1.05622e-06
Os02g0211000	28.54	2.54557	0.488536	5.21061	1.88223e-07	1.06928e-06
Os10g0521900	60.562	2.31586	0.444632	5.20847	1.90401e-07	1.08078e-06
Os06g0219900	22.772	4.0081	0.769834	5.20645	1.92484e-07	1.0915e-06
Os04g0423800	43.6092	8.50881	1.63455	5.20559	1.93379e-07	1.09635e-06
Os10g0340301	25.0311	3.2349	0.621523	5.2048	1.94209e-07	1.10061e-06
Os01g0527900	28.5975	2.41492	0.464844	5.19512	2.04591e-07	1.15687e-06
Os03g0708200	62.1381	2.28832	0.440601	5.19364	2.0622e-07	1.16562e-06
Os09g0248900	22.0254	6.54514	1.26161	5.18794	2.12633e-07	1.20065e-06
Os03g0608000	19.4958	4.43148	0.854681	5.18495	2.16068e-07	1.21906e-06
Os01g0644900	12.8213	6.73944	1.29997	5.18431	2.16813e-07	1.22278e-06
Os03g0559700	20.5116	3.64482	0.703227	5.18299	2.18353e-07	1.23097e-06
Os02g0736300	13.0788	6.77355	1.30736	5.1811	2.20584e-07	1.24279e-06
Os08g0307601	165.192	2.07876	0.40166	5.17542	2.27403e-07	1.27941e-06
Os05g0311500	13.3577	6.79893	1.3143	5.17305	2.303e-07	1.29493e-06
Os03g0225100	36.4417	2.10737	0.407489	5.1716	2.32092e-07	1.30422e-06
Os06g0109200	13.6344	6.83528	1.32199	5.17047	2.3351e-07	1.31114e-06
Os07g0442800	21.029	6.48123	1.25446	5.16656	2.38446e-07	1.33698e-06
Os08g0130000	32.5379	2.5789	0.499343	5.16459	2.40973e-07	1.34899e-06
Os02g0629200	12.2558	6.6772	1.29409	5.15974	2.47288e-07	1.38213e-06
Os01g0882500	20.1346	4.92227	0.955077	5.1538	2.55265e-07	1.42416e-06
Os10g0326800	24.6303	2.81972	0.547171	5.15327	2.55985e-07	1.42789e-06
Os03g0608600	22.1853	5.64751	1.09594	5.15311	2.56205e-07	1.42883e-06
Os06g0493100	13.0704	6.77384	1.31588	5.14777	2.636e-07	1.46832e-06
Os09g0502950	12.1126	6.66045	1.29392	5.14748	2.64011e-07	1.47003e-06
Os05g0418800	22.3122	3.2257	0.628038	5.13616	2.80408e-07	1.55761e-06
Os09g0488700	21.1089	3.68101	0.717204	5.13244	2.86011e-07	1.58699e-06
Os05g0218981	12.0998	6.65704	1.29709	5.13228	2.86258e-07	1.5879e-06
Os10g0396300	23.5508	5.72577	1.11609	5.13019	2.89456e-07	1.60405e-06
Os12g0486800	12.1281	6.66416	1.29944	5.1285	2.92059e-07	1.61721e-06
Os08g0124000	12.6296	6.72248	1.31297	5.12004	3.05469e-07	1.68681e-06
Os07g0471200	27.7188	3.19352	0.624019	5.11766	3.09347e-07	1.70753e-06
Os08g0495500	26.8772	2.57821	0.503816	5.11735	3.09857e-07	1.71001e-06
Os03g0342100	12.0461	6.65144	1.29985	5.11708	3.10301e-07	1.71153e-06
Os06g0156600	19.8526	6.39794	1.25031	5.11707	3.10315e-07	1.71153e-06
Os03g0643250	21.1068	3.33307	0.651644	5.11486	3.13979e-07	1.73071e-06
Os03g0727600	21.457	5.59607	1.09577	5.10696	3.27381e-07	1.79963e-06
Os11g0501000	12.2396	6.67567	1.30815	5.10313	3.3409e-07	1.83507e-06
Os01g0747400	33.8775	2.25652	0.442388	5.10078	3.38251e-07	1.85684e-06
Os05g0443400	13.3858	6.80207	1.33409	5.09866	3.42062e-07	1.87702e-06
Os05g0548900	28.1675	2.67883	0.525524	5.09745	3.44259e-07	1.88834e-06
Os03g0603600	20.4084	4.96141	0.973396	5.09701	3.45069e-07	1.89241e-06
Os08g0387050	12.2464	6.67242	1.31029	5.09233	3.53692e-07	1.93781e-06
Os01g0249200	37.8806	2.93981	0.577415	5.09132	3.55579e-07	1.947e-06
Os02g0603700	12.2803	6.68314	1.31316	5.08937	3.59262e-07	1.96574e-06
Os08g0256000	19.4372	4.84486	0.951975	5.08927	3.59446e-07	1.96626e-06
Os11g0600600	22.9738	5.0916	1.00047	5.08919	3.59596e-07	1.96631e-06
Os07g0122000	11.8034	6.62401	1.30188	5.08803	3.61806e-07	1.97762e-06
Os06g0559600	18.9019	4.02528	0.791785	5.08381	3.69943e-07	2.01973e-06
Os05g0178300	13.5808	6.82622	1.34284	5.08343	3.70676e-07	2.02334e-06
Os01g0701700	13.053	6.76499	1.33096	5.0828	3.71904e-07	2.02925e-06
Os04g0441800	37.6266	2.36372	0.465085	5.08234	3.72815e-07	2.03343e-06
Os08g0123833	12.4258	6.69306	1.31743	5.0804	3.76647e-07	2.05234e-06
Os04g0515900	20.0675	6.41087	1.26194	5.08015	3.7714e-07	2.05462e-06
Os05g0103300	18.9142	4.39066	0.865147	5.07504	3.87412e-07	2.10771e-06
Os07g0275475	12.102	6.66297	1.31386	5.07129	3.95121e-07	2.14704e-06
Os04g0647425	19.0889	3.53391	0.697089	5.06953	3.98806e-07	2.1655e-06
Os02g0594700	21.7546	3.32073	0.655742	5.06408	4.10382e-07	2.22276e-06
Os05g0344400	36.8136	2.16265	0.427254	5.06173	4.15472e-07	2.24859e-06
Os07g0626800	19.9437	3.82081	0.755054	5.06031	4.18575e-07	2.26451e-06
Os03g0194900	29.1869	3.81202	0.753578	5.05857	4.22418e-07	2.28353e-06
Os08g0526100	49.7054	2.32396	0.459745	5.05489	4.30649e-07	2.32534e-06
Os05g0447200	22.5497	3.113	0.616169	5.05219	4.3678e-07	2.35572e-06
Os04g0116600	27.7998	2.43163	0.481463	5.0505	4.40648e-07	2.3743e-06
Os04g0509600	20.7482	3.12024	0.618204	5.04728	4.48155e-07	2.41289e-06
Os07g0448600	12.492	6.70955	1.32937	5.04718	4.48383e-07	2.41365e-06
Os11g0179000	19.241	4.39081	0.870311	5.0451	4.53273e-07	2.43857e-06
Os11g0286800	12.481	6.70556	1.33066	5.03928	4.67298e-07	2.51065e-06
Os03g0664800	24.6944	3.67755	0.730273	5.03585	4.75723e-07	2.55396e-06
Os03g0838800	18.3548	3.99262	0.793415	5.0322	4.84895e-07	2.6017e-06
Os01g0975000	70.1881	2.60829	0.519346	5.02226	5.10673e-07	2.73165e-06
Os10g0545500	21.3966	6.50451	1.29537	5.02137	5.13048e-07	2.74278e-06
Os11g0436500	11.6554	6.60817	1.31618	5.02074	5.14741e-07	2.7513e-06
Os04g0531900	21.1325	3.2978	0.657111	5.01863	5.20408e-07	2.77948e-06
Os11g0121300	33.5434	2.8806	0.574076	5.01781	5.22631e-07	2.79082e-06
Os01g0690200	27.6661	2.34126	0.466643	5.01725	5.24169e-07	2.79704e-06
Os05g0508900	11.1416	6.53924	1.30392	5.01504	5.30213e-07	2.82699e-06
Os03g0111200	22.3005	4.29071	0.855663	5.01449	5.31738e-07	2.83405e-06
Os07g0193000	11.4193	6.57661	1.3121	5.01226	5.37943e-07	2.86385e-06
Os12g0516800	18.5078	6.29379	1.25708	5.00669	5.53747e-07	2.94463e-06
Os12g0493900	18.5941	6.29979	1.25894	5.00404	5.61421e-07	2.98317e-06
Os12g0630200	12.9395	6.75779	1.35125	5.00115	5.69901e-07	3.02708e-06
Os01g0902700	31.04	3.0166	0.603205	5.00096	5.70454e-07	3.02945e-06
Os02g0786500	20.9763	5.57746	1.11557	4.99967	5.74287e-07	3.04807e-06
Os05g0441750	18.13	4.32641	0.866066	4.99547	5.86914e-07	3.10834e-06
Os12g0269100	20.5081	5.54296	1.10984	4.99436	5.90297e-07	3.12476e-06
Os12g0127200	23.5392	3.0241	0.605628	4.99333	5.93483e-07	3.14044e-06
Os04g0539000	36.732	2.07135	0.414913	4.99225	5.96794e-07	3.15617e-06
Os10g0330400	11.2923	6.55604	1.31323	4.99231	5.96615e-07	3.15617e-06
Os11g0155500	25.0527	2.67206	0.535616	4.98877	6.07642e-07	3.20991e-06
Os03g0766350	22.038	3.52784	0.707471	4.98655	6.14656e-07	3.24451e-06
Os03g0785200	26.4512	2.69274	0.540916	4.97811	6.42091e-07	3.38614e-06
Os06g0160600	28.7185	2.49383	0.501179	4.97592	6.49399e-07	3.42211e-06
Os12g0169300	18.4549	4.01621	0.808664	4.96648	6.81795e-07	3.58205e-06
Os07g0687900	31.7336	2.23895	0.451873	4.95483	7.2392e-07	3.79412e-06
Os05g0292800	22.5741	2.98324	0.602099	4.95474	7.24279e-07	3.79529e-06
Os08g0410900	37.1109	2.70673	0.546392	4.95383	7.27684e-07	3.8117e-06
Os09g0332100	21.3091	3.52265	0.711729	4.94942	7.44351e-07	3.89464e-06
Os05g0489900	21.8315	3.15782	0.638601	4.9449	7.61844e-07	3.98319e-06
Os03g0758050	37.6515	2.2098	0.447284	4.94049	7.79259e-07	4.06741e-06
Os01g0706600	31.1647	2.29547	0.465017	4.93633	7.96083e-07	4.15136e-06
Os07g0629500	21.9038	3.6039	0.730248	4.93517	8.00794e-07	4.1736e-06
Os02g0656600	21.7462	3.56588	0.722904	4.93272	8.10932e-07	4.22094e-06
Os02g0617400	16.5741	4.1801	0.848009	4.92931	8.25224e-07	4.29135e-06
Os01g0361500	44.843	2.19265	0.444986	4.92746	8.33037e-07	4.32812e-06
Os05g0427400	18.6175	3.75583	0.762654	4.92469	8.44944e-07	4.38495e-06
Os01g0819400	20.3194	3.61887	0.735856	4.91791	8.74747e-07	4.5329e-06
Os02g0528100	22.516	2.8161	0.572934	4.91522	8.86813e-07	4.59457e-06
Os05g0449200	56.0842	2.16274	0.440173	4.91338	8.9521e-07	4.63551e-06
Os04g0447600	17.4949	3.92221	0.798468	4.91217	9.00761e-07	4.6608e-06
Os04g0196600	11.0171	6.52328	1.32841	4.91058	9.08074e-07	4.69255e-06
Os11g0126400	18.4195	3.71324	0.756171	4.91059	9.08049e-07	4.69255e-06
Os05g0465000	17.7106	3.42872	0.69856	4.90827	9.18824e-07	4.74289e-06
Os09g0562700	10.5626	6.46135	1.31717	4.90546	9.32068e-07	4.80505e-06
Os05g0375400	19.8284	3.05954	0.623735	4.90519	9.3338e-07	4.81093e-06
Os03g0162650	27.2496	2.58823	0.528079	4.90122	9.52418e-07	4.90455e-06
Os02g0664400	34.5817	2.68793	0.548856	4.89734	9.71448e-07	4.99429e-06
Os11g0158832	19.042	6.33514	1.29401	4.89573	9.79395e-07	5.03422e-06
Os08g0271400	30.4621	2.26717	0.463429	4.89215	9.97393e-07	5.11828e-06
Os06g0701700	11.5559	6.59651	1.35018	4.88564	1.03092e-06	5.28356e-06
Os02g0731500	20.0953	3.06647	0.627735	4.88499	1.03436e-06	5.30024e-06
Os09g0376400	18.2373	6.2704	1.28401	4.88346	1.0424e-06	5.34045e-06
Os01g0201800	28.223	2.75629	0.565902	4.87061	1.11257e-06	5.67193e-06
Os03g0122600	17.3285	3.89053	0.798985	4.86934	1.11972e-06	5.70735e-06
Os01g0607200	28.773	2.49048	0.511839	4.86575	1.14026e-06	5.80148e-06
Os02g0767400	10.2816	6.42296	1.32043	4.8643	1.14865e-06	5.84312e-06
Os10g0138600	35.2951	2.00093	0.411366	4.86411	1.14972e-06	5.84749e-06
Os03g0346200	41.6887	2.48249	0.510395	4.86386	1.15118e-06	5.85388e-06
Os03g0400200	16.687	6.14048	1.26355	4.8597	1.17561e-06	5.97269e-06
Os11g0154500	10.2002	6.41052	1.31915	4.85957	1.17642e-06	5.9757e-06
Os03g0731100	27.9155	2.33278	0.480602	4.85386	1.21082e-06	6.14157e-06
Os09g0509800	16.6327	6.13779	1.26758	4.84212	1.28464e-06	6.49483e-06
Os07g0682000	10.1921	6.40968	1.32497	4.83759	1.31422e-06	6.636e-06
Os01g0787000	18.5941	5.37606	1.11196	4.83478	1.33294e-06	6.72202e-06
Os12g0501400	18.3422	5.36138	1.10906	4.83415	1.33717e-06	6.73921e-06
Os05g0460900	25.3637	2.46116	0.509144	4.83392	1.33869e-06	6.74494e-06
Os06g0220500	20.9917	3.1418	0.650912	4.82677	1.38768e-06	6.97925e-06
Os10g0464500	36.7761	2.14214	0.443838	4.82641	1.39017e-06	6.98928e-06
Os11g0666200	19.0136	5.40631	1.12246	4.8165	1.46101e-06	7.32441e-06
Os01g0782200	15.8304	4.10969	0.853373	4.81582	1.466e-06	7.34546e-06
Os04g0150500	62.1318	2.0436	0.4244	4.81527	1.46999e-06	7.36284e-06
Os01g0382400	17.7322	4.29506	0.892983	4.80978	1.51094e-06	7.55984e-06
Os12g0527301	16.3561	3.53458	0.734884	4.80972	1.51143e-06	7.5609e-06
Os07g0638500	10.0417	6.39078	1.32941	4.80724	1.53031e-06	7.64857e-06
Os02g0161800	20.7746	2.81319	0.585411	4.8055	1.54365e-06	7.71245e-06
Os05g0579600	16.635	3.55872	0.740733	4.80432	1.5528e-06	7.75126e-06
Os12g0582000	10.2609	6.41805	1.33678	4.80114	1.57769e-06	7.86849e-06
Os06g0240050	11.1689	6.54872	1.36479	4.79832	1.60003e-06	7.97141e-06
Os07g0430501	15.9915	6.0764	1.26724	4.79499	1.62684e-06	8.09637e-06
Os09g0380300	18.3373	3.48514	0.72689	4.79459	1.63009e-06	8.10965e-06
Os04g0632000	33.8919	2.1012	0.43855	4.79124	1.65754e-06	8.23452e-06
Os03g0158300	34.6165	2.00307	0.418129	4.79055	1.66326e-06	8.25998e-06
Os04g0107700	10.6406	6.475	1.35204	4.78906	1.67565e-06	8.31826e-06
Os01g0842400	9.64624	6.33077	1.32252	4.7869	1.69379e-06	8.40119e-06
Os10g0395400	9.63144	6.32889	1.32219	4.78665	1.69585e-06	8.40993e-06
Os11g0489250	9.80891	6.35691	1.32862	4.78459	1.71334e-06	8.49066e-06
Os10g0413400	29.673	2.42927	0.507751	4.78437	1.71522e-06	8.49847e-06
Os12g0608500	20.4963	3.39255	0.709963	4.77849	1.76616e-06	8.72462e-06
Os02g0653200	50.5434	8.72157	1.82593	4.77651	1.7836e-06	8.80457e-06
Os03g0242300	33.8086	2.29996	0.481785	4.77383	1.80754e-06	8.91962e-06
Os10g0195250	22.9745	3.12286	0.65426	4.77312	1.8139e-06	8.94945e-06
Os11g0127800	9.7734	6.34959	1.33065	4.77181	1.82577e-06	9.00325e-06
Os08g0449200	15.8314	3.77028	0.790476	4.76963	1.84566e-06	9.09651e-06
Os01g0109500	22.7627	2.47392	0.51888	4.76782	1.86235e-06	9.17552e-06
Os07g0162400	25.8744	2.57821	0.541434	4.76181	1.91866e-06	9.43802e-06
Os09g0471550	9.48685	6.30751	1.3255	4.7586	1.94939e-06	9.57743e-06
Os11g0518300	16.7063	3.8385	0.806783	4.75778	1.95729e-06	9.61121e-06
Os06g0211700	17.5336	5.29608	1.11318	4.75763	1.95877e-06	9.61677e-06
Os07g0136500	22.1948	2.53987	0.534043	4.75593	1.9753e-06	9.69286e-06
Os10g0452100	94.5999	9.62569	2.02408	4.7556	1.9786e-06	9.70563e-06
Os10g0150300	18.7258	3.75748	0.790617	4.75259	2.0083e-06	9.84271e-06
Os10g0506100	23.3739	2.87338	0.604718	4.7516	2.01814e-06	9.88402e-06
Os05g0246300	10.5138	6.461	1.36229	4.74275	2.10832e-06	1.03064e-05
Os08g0210300	21.6074	3.19206	0.673091	4.7424	2.11203e-06	1.03222e-05
Os05g0166300	9.58508	6.32548	1.33513	4.73773	2.16123e-06	1.05535e-05
Os11g0507200	18.3163	3.70665	0.782974	4.73406	2.20071e-06	1.07313e-05
Os01g0597800	15.5385	6.03762	1.27573	4.73268	2.2158e-06	1.08011e-05
Os12g0113550	17.2966	5.27165	1.11481	4.72875	2.25908e-06	1.10006e-05
Os01g0862200	15.7448	6.05819	1.2812	4.72851	2.26176e-06	1.10117e-05
Os07g0638400	9.62805	6.3311	1.33909	4.72792	2.26833e-06	1.1038e-05
Os02g0446100	9.5957	6.32194	1.33757	4.72643	2.28496e-06	1.11131e-05
Os08g0106501	21.1559	2.81757	0.596294	4.72514	2.29961e-06	1.11799e-05
Os04g0433300	25.9516	2.72297	0.576582	4.7226	2.32849e-06	1.1317e-05
Os03g0165000	18.206	3.75513	0.795161	4.72248	2.32991e-06	1.13219e-05
Os06g0553700	15.9696	4.1718	0.883459	4.72212	2.33399e-06	1.13397e-05
Os12g0263000	9.77251	6.34755	1.34443	4.72135	2.3428e-06	1.13786e-05
Os09g0347300	34.0371	2.12336	0.450519	4.71313	2.43939e-06	1.18241e-05
Os06g0288100	18.5329	5.37207	1.14034	4.71096	2.46553e-06	1.19436e-05
Os04g0607250	52.2215	2.13536	0.453375	4.70992	2.47811e-06	1.19971e-05
Os02g0606400	10.2907	6.42951	1.36574	4.70771	2.50518e-06	1.21189e-05
Os08g0488700	15.4429	4.51271	0.958611	4.70755	2.50709e-06	1.21261e-05
Os01g0567400	28.8262	2.1804	0.463601	4.70318	2.56136e-06	1.23779e-05
Os03g0574600	20.2316	2.7788	0.590941	4.70232	2.57218e-06	1.24238e-05
Os05g0591600	19.9556	2.77286	0.589789	4.70145	2.58318e-06	1.2464e-05
Os01g0685400	352.528	2.75649	0.587239	4.69399	2.67931e-06	1.29123e-05
Os05g0167600	26.6828	2.76476	0.589106	4.69315	2.69025e-06	1.29628e-05
Os01g0283300	17.3523	3.42156	0.730196	4.68581	2.78848e-06	1.34108e-05
Os03g0367150	23.5203	3.22087	0.688112	4.68073	2.85852e-06	1.37264e-05
Os07g0550500	17.5195	4.67116	0.998647	4.67749	2.90413e-06	1.39358e-05
Os04g0493600	25.1272	3.26838	0.698757	4.67741	2.90518e-06	1.39385e-05
Os05g0425600	9.01353	6.23282	1.33269	4.67688	2.91276e-06	1.39725e-05
Os01g0155500	17.6442	3.22715	0.690088	4.67642	2.9192e-06	1.39986e-05
Os01g0123900	9.29196	6.2762	1.34225	4.67589	2.92688e-06	1.40282e-05
Os02g0661900	18.8788	3.35597	0.718207	4.6727	2.9726e-06	1.42303e-05
Os01g0287600	32.0677	2.21263	0.473682	4.67114	2.99537e-06	1.43344e-05
Os07g0117900	17.4564	3.45418	0.739948	4.66813	3.03949e-06	1.45331e-05
Os03g0858800	18.1348	3.29356	0.705583	4.66785	3.04363e-06	1.4548e-05
Os06g0318800	1883.65	2.14105	0.458741	4.66723	3.05283e-06	1.45844e-05
Os11g0249000	9.78994	6.35023	1.36263	4.66026	3.15812e-06	1.5049e-05
Os06g0569500	26.9525	2.15113	0.461847	4.65766	3.1982e-06	1.52218e-05
Os01g0179600	25.9257	2.5035	0.538209	4.65153	3.29482e-06	1.56419e-05
Os06g0702000	10.2042	6.4153	1.3799	4.64911	3.33378e-06	1.58242e-05
Os04g0547600	17.733	3.18247	0.684952	4.64627	3.37984e-06	1.60346e-05
Os03g0112950	16.1598	4.12237	0.887659	4.64409	3.41572e-06	1.61912e-05
Os04g0399600	23.6759	2.34486	0.506458	4.62993	3.65789e-06	1.72516e-05
Os02g0759000	28.5762	2.23857	0.483816	4.62691	3.71159e-06	1.7496e-05
Os10g0477600	15.607	4.56403	0.986428	4.62682	3.71318e-06	1.75005e-05
Os04g0107600	26.6118	2.4983	0.540081	4.62579	3.73173e-06	1.7585e-05
Os04g0676650	15.3435	4.51661	0.976586	4.6249	3.74776e-06	1.76487e-05
Os03g0807500	27.8985	2.52315	0.546802	4.61438	3.94263e-06	1.85166e-05
Os01g0589200	36.8897	2.03886	0.44206	4.61218	3.98473e-06	1.86986e-05
Os04g0528000	15.7463	4.08172	0.885296	4.61058	4.0155e-06	1.88335e-05
Os04g0538400	19.0895	3.3557	0.728375	4.6071	4.0833e-06	1.91259e-05
Os06g0282000	9.10715	6.2533	1.35731	4.60712	4.08275e-06	1.91259e-05
Os11g0422100	36.3225	2.07994	0.451689	4.6048	4.12854e-06	1.93152e-05
Os01g0563000	48.2316	6.79695	1.47647	4.60352	4.15415e-06	1.94221e-05
Os05g0596500	16.5987	4.644	1.00884	4.60331	4.15835e-06	1.94352e-05
Os07g0677300	31.5792	8.04336	1.74743	4.60298	4.1649e-06	1.94626e-05
Os02g0738600	8.78015	6.19756	1.34649	4.60275	4.1694e-06	1.94771e-05
Os07g0667100	16.11	3.49286	0.75943	4.59932	4.2388e-06	1.97848e-05
Os07g0274700	36.8988	2.06454	0.449147	4.59657	4.29496e-06	2.00269e-05
Os06g0604300	18.005	3.68888	0.803359	4.59182	4.39396e-06	2.04595e-05
Os04g0176200	14.1977	5.90347	1.28612	4.59012	4.42984e-06	2.05976e-05
Os03g0706500	8.69016	6.18455	1.34808	4.58768	4.48207e-06	2.08163e-05
Os04g0606601	9.89692	6.36287	1.38894	4.58111	4.62513e-06	2.14523e-05
Os12g0584700	15.8948	6.07294	1.32672	4.5774	4.70799e-06	2.1815e-05
Os01g0953500	26.6775	2.14685	0.469042	4.57711	4.71452e-06	2.18416e-05
Os03g0326000	21.6645	2.51712	0.550345	4.57372	4.79135e-06	2.21755e-05
Os06g0700300	29.2366	2.40861	0.527025	4.5702	4.87256e-06	2.25402e-05
Os01g0944700	16.7944	6.15287	1.34676	4.56864	4.9091e-06	2.2698e-05
Os11g0501500	16.3441	3.8414	0.84095	4.56793	4.92563e-06	2.27632e-05
Os12g0160500	14.1512	5.90104	1.29182	4.568	4.92408e-06	2.27632e-05
Os01g0821300	8.83605	6.20259	1.35795	4.5676	4.93333e-06	2.2795e-05
Os08g0207800	16.7667	3.35361	0.734684	4.5647	5.00212e-06	2.30976e-05
Os06g0715200	19.5053	3.614	0.791771	4.56445	5.00805e-06	2.31212e-05
Os11g0669100	9.60406	6.33099	1.38784	4.56177	5.07247e-06	2.3407e-05
Os11g0592000	14.9369	4.02993	0.883683	4.56038	5.10602e-06	2.35502e-05
Os05g0562800	14.4412	4.43155	0.972125	4.55862	5.14907e-06	2.37449e-05
Os08g0501900	47.5359	2.08166	0.456705	4.55798	5.16476e-06	2.38133e-05
Os04g0128001	9.46043	6.30226	1.38313	4.55651	5.20096e-06	2.39605e-05
Os05g0413200	25.3848	2.35693	0.517279	4.5564	5.2038e-06	2.39697e-05
Os01g0367400	25.6337	2.35778	0.517502	4.55608	5.21177e-06	2.40001e-05
Os03g0588100	19.2015	2.84314	0.624035	4.55606	5.21212e-06	2.40001e-05
Os01g0928200	22.0054	4.05782	0.891686	4.55073	5.34594e-06	2.45799e-05
Os02g0590800	18.0759	3.63867	0.802014	4.53691	5.70835e-06	2.61305e-05
Os09g0454900	19.947	3.03249	0.668974	4.53304	5.81417e-06	2.65758e-05
Os12g0237900	8.64577	6.17791	1.363	4.53258	5.82689e-06	2.66296e-05
Os01g0359600	15.1219	4.01327	0.888116	4.51886	6.21744e-06	2.83129e-05
Os04g0383700	14.1542	3.97313	0.879528	4.51734	6.26218e-06	2.8512e-05
Os09g0408300	46.0996	2.17966	0.482695	4.5156	6.31387e-06	2.87287e-05
Os05g0442700	13.2516	5.80174	1.28631	4.51038	6.47131e-06	2.94021e-05
Os02g0130200	15.4431	3.19573	0.709205	4.50608	6.60366e-06	2.99306e-05
Os02g0252200	15.8201	3.49909	0.777252	4.50187	6.7358e-06	3.04802e-05
Os05g0205000	9.11558	6.25218	1.38888	4.5016	6.74439e-06	3.05142e-05
Os11g0528700	13.7614	5.86172	1.30403	4.49507	6.95462e-06	3.14349e-05
Os03g0332100	15.5534	5.12144	1.14044	4.49077	7.09669e-06	3.2046e-05
Os04g0153200	8.26911	6.11125	1.3623	4.48599	7.25765e-06	3.27465e-05
Os11g0156200	26.7806	2.29316	0.511889	4.4798	7.47132e-06	3.36293e-05
Os04g0208600	18.0244	3.06624	0.684545	4.47924	7.49106e-06	3.37128e-05
Os06g0601500	8.86358	6.21384	1.38873	4.47449	7.65942e-06	3.44152e-05
Os04g0439600	22.2762	3.06788	0.68608	4.47161	7.76321e-06	3.48592e-05
Os04g0660100	14.2439	5.9095	1.32225	4.46926	7.84916e-06	3.52169e-05
Os03g0388900	16.7008	4.2336	0.948041	4.46562	7.98357e-06	3.57742e-05
Os02g0813083	14.6341	4.4331	0.993745	4.461	8.15771e-06	3.65136e-05
Os06g0300000	20.2663	2.52623	0.566434	4.4599	8.19994e-06	3.66734e-05
Os01g0658300	16.69	2.94156	0.660127	4.45605	8.34822e-06	3.73246e-05
Os01g0587300	16.9951	2.92913	0.657403	4.45561	8.36564e-06	3.73905e-05
Os12g0121600	27.6576	2.07827	0.466508	4.45495	8.39113e-06	3.74865e-05
Os11g0605100	409.376	2.23555	0.502286	4.45076	8.55682e-06	3.8178e-05
Os01g0130500	23.7041	2.89774	0.651441	4.4482	8.65929e-06	3.86107e-05
Os03g0768900	15.1112	3.67353	0.825976	4.44751	8.68732e-06	3.87233e-05
Os08g0158600	21.8007	2.59971	0.584805	4.44543	8.77149e-06	3.90612e-05
Os02g0731600	7.98673	6.05566	1.36578	4.43385	9.2564e-06	4.11161e-05
Os07g0240200	12.5818	5.72835	1.29497	4.42353	9.70992e-06	4.29603e-05
Os03g0411900	31.4211	2.09857	0.474479	4.42289	9.73907e-06	4.30689e-05
Os01g0966200	14.5082	3.60056	0.81427	4.42182	9.78712e-06	4.32609e-05
Os10g0552200	7.90463	6.04291	1.36673	4.42142	9.80535e-06	4.33347e-05
Os02g0190300	21.2318	2.62568	0.593984	4.42047	9.84884e-06	4.35131e-05
Os07g0446900	23.9989	2.78678	0.630608	4.4192	9.90678e-06	4.37534e-05
Os07g0542400	8.03454	6.07203	1.37521	4.41536	1.00844e-05	4.44765e-05
Os02g0809700	8.71273	6.18318	1.40132	4.41238	1.02239e-05	4.50282e-05
Os05g0278500	9.18003	6.26127	1.41914	4.41201	1.02415e-05	4.50986e-05
Os09g0399800	7.87712	6.04157	1.36942	4.41178	1.02524e-05	4.51394e-05
Os05g0460600	13.5487	3.88416	0.88104	4.4086	1.04041e-05	4.57354e-05
Os03g0776400	19.3827	2.89547	0.65689	4.40786	1.04399e-05	4.58714e-05
Os09g0491868	16.1816	5.18638	1.17686	4.40697	1.04828e-05	4.60404e-05
Os12g0274200	21.0131	2.62079	0.596214	4.39572	1.10408e-05	4.83524e-05
Os12g0577200	12.1636	5.6772	1.292	4.39413	1.11216e-05	4.86836e-05
Os01g0678800	14.2466	4.99933	1.13886	4.38975	1.1348e-05	4.96127e-05
Os04g0556500	34.5249	2.51145	0.572231	4.38887	1.13943e-05	4.98073e-05
Os10g0488300	8.01974	6.06956	1.38332	4.38767	1.14569e-05	5.00496e-05
Os06g0676300	531.204	2.1564	0.491729	4.38534	1.15803e-05	5.05571e-05
Os03g0176900	16.764	3.1303	0.714475	4.38126	1.17996e-05	5.14586e-05
Os12g0595800	14.4592	3.59764	0.821215	4.38088	1.182e-05	5.15234e-05
Os05g0134700	24.9676	7.70426	1.76032	4.37663	1.20528e-05	5.24891e-05
Os01g0935800	14.5831	3.34105	0.763807	4.37421	1.21874e-05	5.30507e-05
Os03g0138600	7.57601	5.98652	1.36868	4.37392	1.22032e-05	5.31113e-05
Os01g0956500	14.0567	3.92962	0.898561	4.37324	1.22417e-05	5.32537e-05
Os03g0418000	15.4723	3.22086	0.737249	4.36876	1.24954e-05	5.43068e-05
Os08g0547900	33.6351	2.00999	0.460178	4.36787	1.25467e-05	5.45213e-05
Os09g0371625	12.5367	5.72319	1.31236	4.36097	1.29484e-05	5.61713e-05
Os12g0460100	7.64714	5.99835	1.37548	4.36092	1.29518e-05	5.61774e-05
Os10g0422600	19.4082	2.7125	0.622304	4.35881	1.30773e-05	5.66954e-05
Os03g0142200	11.8468	5.63738	1.29393	4.35679	1.31986e-05	5.71946e-05
Os10g0419600	28.2931	2.27133	0.521385	4.35635	1.32248e-05	5.72995e-05
Os01g0588200	27.5436	2.16303	0.496872	4.35329	1.34112e-05	5.80353e-05
Os11g0139400	16.5537	3.36879	0.77398	4.35256	1.34559e-05	5.82197e-05
Os07g0191650	7.55298	5.97642	1.37313	4.35239	1.34659e-05	5.82539e-05
Os06g0500300	19.3028	2.6925	0.618798	4.35118	1.35406e-05	5.85319e-05
Os02g0280700	16.0677	3.05915	0.704665	4.34128	1.41653e-05	6.10722e-05
Os06g0550901	13.783	4.97519	1.14659	4.33913	1.43047e-05	6.16635e-05
Os11g0199000	12.4158	5.703	1.31452	4.33848	1.43472e-05	6.18278e-05
Os04g0407900	28.356	2.72214	0.627646	4.33707	1.44398e-05	6.22075e-05
Os04g0466000	8.08365	6.08178	1.40262	4.33602	1.45088e-05	6.2476e-05
Os04g0227500	7.35272	5.94281	1.37208	4.33124	1.48272e-05	6.37784e-05
Os06g0564700	13.9386	4.94811	1.14263	4.33045	1.48805e-05	6.3998e-05
Os06g0507150	14.987	3.16422	0.730748	4.33011	1.49038e-05	6.40833e-05
Os05g0472000	16.3757	3.08456	0.712354	4.33009	1.49049e-05	6.40833e-05
Os01g0623200	14.5957	4.39117	1.01431	4.32924	1.49622e-05	6.42902e-05
Os01g0772500	7.34197	5.94096	1.3726	4.32824	1.50302e-05	6.45627e-05
Os06g0556200	15.9995	3.04	0.702663	4.3264	1.51568e-05	6.50664e-05
Os03g0807900	7.26064	5.92365	1.36966	4.32489	1.52608e-05	6.54796e-05
Os09g0412700	12.5273	5.72591	1.32448	4.32315	1.53819e-05	6.59521e-05
Os01g0134900	14.0859	4.39423	1.01782	4.31729	1.57956e-05	6.76121e-05
Os11g0576100	15.2895	3.71758	0.862091	4.31228	1.61578e-05	6.90884e-05
Os07g0243150	13.0601	3.85098	0.893492	4.31003	1.63235e-05	6.9733e-05
Os11g0569600	7.37014	5.94577	1.38061	4.30663	1.65761e-05	7.0737e-05
Os07g0235700	15.8298	3.30524	0.767693	4.30542	1.66669e-05	7.11027e-05
Os07g0556500	19.4825	2.67912	0.622461	4.30408	1.67682e-05	7.1502e-05
Os02g0676800	14.9953	5.04666	1.17362	4.30007	1.70742e-05	7.27073e-05
Os10g0545100	13.3706	3.49485	0.812919	4.29913	1.71467e-05	7.30052e-05
Os08g0509200	13.2955	4.90611	1.14155	4.29777	1.72522e-05	7.34096e-05
Os03g0169500	20.2225	2.47481	0.575962	4.29682	1.73267e-05	7.36932e-05
Os06g0528700	7.92874	6.04731	1.40752	4.29643	1.7357e-05	7.37995e-05
Os01g0879300	16.2747	3.56643	0.831023	4.29162	1.77376e-05	7.53151e-05
Os09g0286600	19.7639	3.0596	0.712938	4.29154	1.77442e-05	7.53286e-05
Os05g0428600	7.87371	6.03289	1.40616	4.29032	1.78418e-05	7.57228e-05
Os01g0795700	14.2826	3.64071	0.848703	4.28974	1.78885e-05	7.59096e-05
Os02g0325401	35.9429	8.23016	1.91863	4.28959	1.79001e-05	7.59357e-05
Os10g0536500	15.3761	5.11822	1.19379	4.28736	1.80809e-05	7.66331e-05
Os02g0125400	15.3565	3.44488	0.80375	4.28601	1.81913e-05	7.70894e-05
Os03g0719000	15.8964	4.13225	0.964423	4.28468	1.83001e-05	7.74918e-05
Os11g0592100	7.19058	5.90478	1.37916	4.28143	1.85697e-05	7.85033e-05
Os01g0930800	7.25515	5.92284	1.38367	4.28052	1.86461e-05	7.87786e-05
Os02g0630300	13.6272	4.93335	1.15282	4.27939	1.87409e-05	7.91315e-05
Os01g0872900	13.3199	4.25805	0.996633	4.27243	1.93351e-05	8.1444e-05
Os05g0170600	32.5297	2.44919	0.573878	4.26778	1.97426e-05	8.30483e-05
Os07g0634900	16.9361	2.98412	0.699394	4.26672	1.98364e-05	8.33934e-05
Os06g0560300	33.2892	2.03745	0.477604	4.26598	1.99025e-05	8.36453e-05
Os01g0220100	7.27664	5.92656	1.38994	4.2639	2.00887e-05	8.4314e-05
Os11g0678301	14.4417	3.3035	0.774792	4.26372	2.01047e-05	8.43562e-05
Os01g0879200	11.3914	5.58436	1.30988	4.26328	2.01452e-05	8.45006e-05
Os03g0673800	19.7425	2.46239	0.577952	4.26054	2.03935e-05	8.5491e-05
Os03g0279950	13.083	4.88174	1.14657	4.25767	2.06565e-05	8.65417e-05
Os11g0153500	7.74788	6.0151	1.41313	4.25658	2.07581e-05	8.69414e-05
Os03g0702000	18.8387	2.7536	0.647177	4.25479	2.0925e-05	8.7575e-05
Os12g0573800	22.9583	2.23247	0.524869	4.25338	2.10569e-05	8.8048e-05
Os03g0183200	12.7966	4.27246	1.00535	4.24974	2.14018e-05	8.93834e-05
Os08g0482600	103.358	5.61711	1.32211	4.24858	2.15128e-05	8.98204e-05
Os05g0493100	12.9778	3.83495	0.903403	4.245	2.1859e-05	9.11302e-05
Os10g0394000	14.7232	5.0809	1.19819	4.24049	2.23028e-05	9.28561e-05
Os02g0753400	33.7005	2.12384	0.500941	4.2397	2.2382e-05	9.31718e-05
Os04g0654400	11.6167	5.60421	1.32199	4.23921	2.24305e-05	9.336e-05
Os07g0575700	7.36203	5.94427	1.40237	4.23872	2.24798e-05	9.35374e-05
Os02g0745100	10.4533	6.44835	1.52189	4.23705	2.26475e-05	9.41794e-05
Os05g0578600	16.2277	4.1246	0.974027	4.23459	2.28971e-05	9.51324e-05
Os01g0192900	8.64081	6.1672	1.45682	4.23334	2.30251e-05	9.56501e-05
Os04g0651000	45.26	2.32075	0.549034	4.22696	2.36869e-05	9.82827e-05
Os02g0156600	13.6142	4.96544	1.17588	4.22274	2.41353e-05	0.000100025
Os01g0584250	12.5933	4.20487	0.996333	4.22035	2.43925e-05	0.000101016
Os05g0123000	6.77108	5.82272	1.37987	4.21977	2.44554e-05	0.000101232
Os10g0546900	13.135	3.50896	0.83206	4.2172	2.47358e-05	0.000102317
Os07g0491800	7.16361	5.90051	1.40006	4.21448	2.50354e-05	0.000103449
Os01g0150950	7.22907	5.92089	1.40492	4.21441	2.50437e-05	0.000103468
Os08g0502600	13.8366	4.93997	1.17282	4.21206	2.5305e-05	0.000104471
Os11g0249700	6.84311	5.83931	1.3876	4.20822	2.57393e-05	0.000106201
Os06g0602400	22.1554	2.21602	0.526641	4.20783	2.5783e-05	0.000106335
Os09g0280500	10.9101	5.51709	1.31138	4.20711	2.58662e-05	0.000106662
Os10g0529400	10.9709	5.52554	1.3141	4.20481	2.61301e-05	0.000107718
Os11g0249600	10.6927	5.48792	1.30626	4.20124	2.65459e-05	0.000109368
Os11g0224200	7.49445	5.9697	1.42103	4.20095	2.65794e-05	0.000109474
Os10g0142600	47.0151	5.13257	1.22224	4.19932	2.67715e-05	0.000110233
Os09g0129500	15.8788	3.04641	0.726835	4.19133	2.77322e-05	0.000113904
Os01g0588400	10.9776	5.53504	1.32081	4.19065	2.7816e-05	0.000114215
Os03g0326100	26.2128	2.08754	0.498359	4.18882	2.80407e-05	0.00011507
Os03g0370400	20.4361	3.46937	0.828667	4.18668	2.83061e-05	0.000116074
Os03g0407900	13.4949	4.9469	1.18233	4.18402	2.86401e-05	0.000117341
Os07g0535800	14.4829	3.35333	0.801956	4.18144	2.89668e-05	0.00011861
Os03g0804200	14.4485	3.11832	0.747938	4.16923	3.05637e-05	0.000124729
Os11g0661800	14.7394	3.36407	0.80709	4.16814	3.07093e-05	0.000125269
Os04g0161100	12.8004	4.22971	1.01479	4.16806	3.07206e-05	0.000125297
Os05g0114700	62.7867	5.37806	1.29105	4.16566	3.10452e-05	0.000126455
Os10g0113900	6.63724	5.79422	1.39172	4.16336	3.13602e-05	0.000127608
Os07g0605800	7.00632	5.87239	1.41082	4.1624	3.14925e-05	0.000128128
Os09g0274900	9.14901	6.25659	1.50389	4.16026	3.17884e-05	0.000129238
Os02g0559300	27.79	2.23365	0.537024	4.15932	3.19201e-05	0.000129736
Os01g0109432	14.5605	2.88915	0.694684	4.15895	3.19713e-05	0.000129925
Os06g0176300	6.68372	5.80637	1.39614	4.15886	3.19837e-05	0.000129957
Os07g0112100	12.9506	4.89189	1.17639	4.15839	3.20494e-05	0.000130186
Os07g0171100	25.8203	2.05213	0.493517	4.15817	3.20802e-05	0.000130273
Os06g0589750	12.5114	4.83185	1.16298	4.15472	3.25682e-05	0.000132063
Os01g0868000	240.234	2.67757	0.644595	4.15388	3.26888e-05	0.000132514
Os09g0275300	17.9294	3.11413	0.750219	4.15096	3.31077e-05	0.000134135
Os12g0476200	8.96497	6.22916	1.50147	4.1487	3.34374e-05	0.000135334
Os01g0917900	23.0026	2.11981	0.511346	4.14554	3.39011e-05	0.000137131
Os09g0353700	12.4161	4.16299	1.00452	4.14426	3.40919e-05	0.000137863
Os01g0956200	7.07023	5.88681	1.42118	4.14219	3.44005e-05	0.000139031
Os07g0588700	15.1069	3.11576	0.752382	4.1412	3.45495e-05	0.000139553
Os06g0692050	13.7316	3.2831	0.793268	4.13871	3.49267e-05	0.000140995
Os08g0403300	8.13647	6.0877	1.4714	4.13734	3.51354e-05	0.000141797
Os12g0193800	14.4049	3.28875	0.795385	4.13479	3.5528e-05	0.000143339
Os03g0296200	22.952	2.04399	0.494511	4.13336	3.57505e-05	0.000144182
Os07g0108800	22.054	2.34864	0.568217	4.13334	3.57523e-05	0.000144182
Os04g0497300	14.4262	3.58798	0.868135	4.13297	3.58103e-05	0.000144396
[truncated: 1,094 more rows]

## Sheet: Table 2
EE down-regulated genes
	baseMean	log2FoldChange	lfcSE	stat	pvalue	padj
Os01g0702500	18909.1	-7.84207	0.172843	-45.3712	0	0
Os03g0111300	18611.9	-5.7411	0.150914	-38.0421	0	0
Os03g0159600	9887.07	-5.49443	0.140585	-39.0826	0	0
Os03g0699000	62941.4	-5.39032	0.103344	-52.1589	0	0
Os03g0793700	354197	-6.38288	0.165234	-38.6294	0	0
Os02g0530600	27059.8	-5.0653	0.107929	-46.9317	0	0
Os02g0809500	2029.59	-5.06504	0.121155	-41.8062	0	0
Os04g0390800	14057.4	-4.51135	0.118585	-38.0431	0	0
Os04g0504700	2063.79	-5.37248	0.141693	-37.9164	0	0
Os04g0546500	75316.4	-7.89691	0.192742	-40.9714	0	0
Os06g0318500	3131.67	-4.79593	0.124818	-38.4235	0	0
Os06g0324400	5642.55	-8.01671	0.184063	-43.5542	0	0
Os06g0650700	2955.97	-5.89534	0.145484	-40.5224	0	0
Os05g0172800	4795.5	-6.38704	0.14714	-43.4078	0	0
Os07g0405700	2444.87	-5.91658	0.149656	-39.5346	0	0
Os12g0464400	13636.2	-4.00758	0.103433	-38.7458	0	0
Os01g0728700	4398.04	-6.17932	0.172759	-35.7684	3.42e-280	5.05e-277
Os01g0743500	6936.21	-5.20585	0.145598	-35.7549	5.56e-280	7.79e-277
Os05g0474600	15170	-4.65407	0.130796	-35.5826	2.6e-277	3.47e-274
Os08g0209000	3034.46	-5.69329	0.160047	-35.5727	3.7e-277	4.72e-274
Os05g0140800	52902.7	-7.88776	0.22499	-35.0583	2.92e-269	3.55e-266
Os07g0638300	44636.8	-5.05225	0.144567	-34.9475	1.41e-267	1.65e-264
Os04g0231800	1466.39	-6.21525	0.178436	-34.8318	8.03e-266	9e-263
Os04g0390700	3085.45	-4.70648	0.135872	-34.639	6.54e-263	7.04e-260
Os09g0511600	2601.62	-4.81699	0.140013	-34.4038	2.21e-259	2.3e-256
Os03g0747400	1349.56	-7.56847	0.22368	-33.8361	5.8e-251	5.81e-248
Os03g0167000	5176.38	-3.23009	0.101266	-31.8972	2.92e-223	2.4e-220
Os01g0952600	1576.29	-3.98641	0.125907	-31.6615	5.27e-220	3.99e-217
Os07g0480900	7945.46	-5.75883	0.182712	-31.5187	4.82e-218	3.55e-215
Os03g0197300	173199	-2.87936	0.0914766	-31.4765	1.82e-217	1.31e-214
Os03g0663800	1222.56	-5.7959	0.184301	-31.4481	4.46e-217	3.12e-214
Os03g0663750	747280	-5.81386	0.187893	-30.9424	3.21e-210	2.2e-207
Os01g0805400	1541.79	-4.81616	0.156881	-30.6995	5.79e-207	3.77e-204
Os04g0510900	43239.6	-4.53169	0.150007	-30.2099	1.75e-200	1.09e-197
Os08g0127900	655054	-5.6446	0.18693	-30.1963	2.65e-200	1.61e-197
Os04g0607150	1321.1	-4.20934	0.141549	-29.7378	2.5e-194	1.46e-191
Os04g0527900	1244.21	-5.09627	0.171567	-29.7042	6.78e-194	3.88e-191
Os10g0542100	44546.2	-4.87403	0.165741	-29.4074	4.42e-190	2.38e-187
Os06g0326700	3588.34	-3.43228	0.117126	-29.3041	9.19e-189	4.86e-186
Os09g0369500	1264.97	-6.37362	0.219481	-29.0395	2.09e-185	1.07e-182
Os08g0104400	18800.5	-4.31723	0.148695	-29.0341	2.44e-185	1.22e-182
Os12g0626500	1372.49	-6.37112	0.219537	-29.0207	3.61e-185	1.77e-182
Os04g0618400	9527.56	-4.30928	0.148558	-29.0073	5.32e-185	2.57e-182
Os08g0327700	9945.61	-5.30496	0.182977	-28.9925	8.18e-185	3.88e-182
Os04g0513100	979.865	-5.76704	0.200281	-28.7948	2.49e-182	1.15e-179
Os12g0255850	4624.26	-4.71013	0.163964	-28.7266	1.77e-181	8.02e-179
Os04g0433900	2445.54	-4.15037	0.144917	-28.6396	2.16e-180	9.62e-178
Os12g0621900	13690.7	-3.54913	0.124487	-28.51	8.8e-179	3.85e-176
Os02g0250600	14657.8	-5.43471	0.192417	-28.2444	1.67e-175	7.1e-173
Os07g0692600	666.025	-6.39395	0.22638	-28.2443	1.67e-175	7.1e-173
Os03g0729800	651.946	-4.43113	0.157786	-28.0831	1.57e-173	6.59e-171
Os01g0849600	937.887	-4.63784	0.166338	-27.8821	4.4e-171	1.76e-168
Os01g0276300	2362.06	-5.14531	0.185241	-27.7763	8.38e-170	3.31e-167
Os01g0159600	25878.3	-4.01473	0.1453	-27.6307	4.76e-168	1.83e-165
Os01g0905400	761.851	-6.84045	0.247728	-27.6128	7.81e-168	2.96e-165
Os05g0468800	4863.29	-4.36896	0.160152	-27.2801	7.31e-164	2.69e-161
Os05g0249500	1036.79	-4.19574	0.153844	-27.2727	8.95e-164	3.26e-161
Os05g0569500	23770.4	-5.95766	0.218499	-27.2663	1.06e-163	3.82e-161
Os06g0625500	4646.06	-3.02044	0.11101	-27.2088	5.11e-163	1.81e-160
Os11g0417266	778.284	-5.57255	0.206285	-27.0138	1.02e-160	3.56e-158
Os08g0221300	3879.16	-3.15271	0.119487	-26.3853	2.02e-153	6.91e-151
Os02g0700500	4301.44	-3.64846	0.139285	-26.1942	3.1e-151	1.02e-148
Os01g0372100	5713.78	-3.10384	0.118985	-26.0859	5.27e-150	1.72e-147
Os08g0286500	1530.55	-4.68635	0.179976	-26.0387	1.81e-149	5.82e-147
Os03g0322900	18216.8	-3.60522	0.139727	-25.8019	8.45e-147	2.69e-144
Os01g0935600	1961.22	-3.44577	0.13385	-25.7434	3.82e-146	1.19e-143
Os08g0565200	1181.18	-7.71592	0.300505	-25.6765	2.14e-145	6.59e-143
Os02g0537000	566.48	-4.84009	0.188531	-25.6726	2.36e-145	7.12e-143
Os03g0750000	14032.5	-4.61374	0.179723	-25.6714	2.44e-145	7.27e-143
Os01g0749000	7690.52	-5.96815	0.232889	-25.6267	7.7e-145	2.27e-142
Os05g0349800	59618.7	-3.74101	0.147366	-25.3858	3.62e-142	1.06e-139
Os01g0266800	1313.64	-3.12649	0.123255	-25.3661	5.97e-142	1.72e-139
Os03g0305600	3042.35	-4.15115	0.164458	-25.2414	1.41e-140	3.98e-138
Os10g0361876	1554.86	-3.90979	0.155147	-25.2005	3.95e-140	1.11e-137
Os01g0303300	672.17	-5.76701	0.230013	-25.0725	9.92e-139	2.75e-136
Os04g0357300	2887.71	-2.96918	0.118894	-24.9733	1.19e-137	3.27e-135
Os08g0374000	878.635	-4.28104	0.171452	-24.9693	1.32e-137	3.58e-135
Os08g0320900	2480.6	-4.74167	0.190693	-24.8655	1.76e-136	4.74e-134
Os11g0417800	577.227	-4.21506	0.169724	-24.8347	3.78e-136	1.01e-133
Os02g0302900	1249.5	-2.70212	0.109305	-24.721	6.36e-135	1.65e-132
Os04g0638700	516.342	-5.37886	0.217691	-24.7087	8.62e-135	2.22e-132
Os03g0723400	11552.1	-3.7481	0.15238	-24.597	1.36e-133	3.44e-131
Os11g0432900	4118.07	-2.68065	0.109023	-24.5879	1.7e-133	4.26e-131
Os07g0560300	2333.26	-2.96179	0.121044	-24.4688	3.18e-132	7.81e-130
Os11g0698567	1710.85	-3.31367	0.135642	-24.4296	8.3e-132	2.02e-129
Os12g0284800	795.385	-3.25321	0.13327	-24.4107	1.32e-131	3.18e-129
Os12g0599550	1256.88	-5.99853	0.246047	-24.3796	2.82e-131	6.74e-129
Os04g0126900	1684.77	-2.99333	0.122893	-24.3573	4.86e-131	1.15e-128
Os01g0713600	398.378	-5.19316	0.214548	-24.2051	1.96e-129	4.55e-127
Os02g0454300	1332.7	-5.29759	0.219463	-24.1388	9.78e-129	2.25e-126
Os03g0211700	4927.74	-2.26084	0.0940735	-24.0327	1.27e-127	2.81e-125
Os06g0166400	903.764	-3.59428	0.149751	-24.0017	2.67e-127	5.9e-125
Os03g0319400	1338.92	-3.66788	0.152958	-23.9797	4.53e-127	9.92e-125
Os08g0467500	2534.65	-3.54689	0.147937	-23.9756	5e-127	1.08e-124
Os02g0175100	1081.59	-3.02443	0.127261	-23.7655	7.6e-125	1.59e-122
Os03g0557900	5032	-2.85376	0.120092	-23.7631	8.04e-125	1.67e-122
Os03g0336100	46518.6	-3.10794	0.130842	-23.7534	1.01e-124	2.09e-122
Os03g0192700	20582.5	-5.55564	0.234767	-23.6645	8.37e-124	1.71e-121
Os01g0919900	1256.77	-3.8533	0.163506	-23.5667	8.46e-123	1.72e-120
Os05g0283000	1129.99	-4.10635	0.176042	-23.326	2.42e-120	4.87e-118
Os04g0657500	596.877	-3.9744	0.170526	-23.3067	3.79e-120	7.53e-118
Os04g0589800	24904.1	-3.63476	0.156913	-23.1642	1.05e-118	2.02e-116
Os12g0599400	987.167	-4.66706	0.201704	-23.1381	1.91e-118	3.67e-116
Os09g0370300	620.059	-7.44474	0.323525	-23.0113	3.59e-117	6.84e-115
Os03g0277500	11595.6	-3.15109	0.137559	-22.9071	3.95e-116	7.42e-114
Os04g0244800	4251.56	-2.29175	0.101131	-22.6612	1.08e-113	1.98e-111
Os07g0692500	467.833	-5.91692	0.261613	-22.6171	2.94e-113	5.32e-111
Os08g0538700	1275.66	-2.81695	0.124786	-22.5743	7.76e-113	1.38e-110
Os01g0908200	376.773	-4.65758	0.206376	-22.5684	8.87e-113	1.57e-110
Os03g0809200	429.48	-4.28176	0.190558	-22.4696	8.24e-112	1.44e-109
Os03g0246100	441.14	-4.38177	0.19539	-22.4258	2.2e-111	3.81e-109
Os03g0213600	429.987	-3.95679	0.177846	-22.2484	1.17e-109	1.98e-107
Os09g0473650	1044.23	-2.81109	0.126867	-22.1578	8.77e-109	1.48e-106
Os02g0498666	3073.12	-3.3887	0.153127	-22.13	1.63e-108	2.73e-106
Os01g0275600	8200.46	-2.51999	0.114021	-22.1011	3.08e-108	5.14e-106
Os05g0362500	2511.39	-2.61323	0.118401	-22.0711	5.99e-108	9.94e-106
Os06g0221300	531.111	-4.47426	0.202903	-22.0513	9.29e-108	1.52e-105
Os11g0451700	34872.9	-3.56783	0.161847	-22.0444	1.08e-107	1.76e-105
Os05g0367900	364.665	-5.26678	0.240607	-21.8896	3.26e-106	5.2e-104
Os03g0747500	543.679	-7.40992	0.338755	-21.874	4.6e-106	7.28e-104
Os01g0919400	536.467	-3.3011	0.151286	-21.8203	1.49e-105	2.34e-103
Os03g0561283	2242.06	-3.6127	0.166714	-21.6701	3.93e-104	6.12e-102
Os01g0136100	13085.2	-3.96019	0.182764	-21.6683	4.08e-104	6.32e-102
Os06g0725000	2178.78	-2.17359	0.100724	-21.5796	2.79e-103	4.28e-101
Os09g0513800	326.048	-4.52444	0.210417	-21.5023	1.48e-102	2.26e-100
Os06g0503400	4916.88	-2.27343	0.107596	-21.1293	4.27e-99	6.37e-97
Os07g0563300	7000.94	-2.09369	0.0993047	-21.0835	1.13e-98	1.67e-96
Os01g0139600	620.182	-3.69095	0.175754	-21.0006	6.47e-98	9.4e-96
Os06g0168700	86709.7	-2.89177	0.137722	-20.9971	6.97e-98	1.01e-95
Os01g0127600	3009.94	-3.69758	0.176129	-20.9936	7.5e-98	1.08e-95
Os08g0483900	502.967	-3.25496	0.155185	-20.9747	1.12e-97	1.6e-95
Os03g0255500	1118.78	-3.30285	0.15758	-20.9598	1.53e-97	2.17e-95
Os08g0373900	492.909	-4.43888	0.212061	-20.9321	2.73e-97	3.85e-95
Os02g0313700	1240.49	-3.11365	0.149177	-20.8722	9.58e-97	1.34e-94
Os02g0575800	2957.45	-3.6749	0.176236	-20.8522	1.46e-96	2.02e-94
Os01g0266600	1189.06	-2.40546	0.115475	-20.8311	2.26e-96	3.12e-94
Os12g0572500	2081.94	-2.45887	0.118444	-20.7597	1e-95	1.37e-93
Os06g0563900	1309.49	-3.06718	0.148115	-20.7081	2.93e-95	3.95e-93
Os09g0518700	2006.03	-2.23568	0.108026	-20.6957	3.79e-95	5.08e-93
Os01g0661500	3598.85	-2.83654	0.137556	-20.621	1.78e-94	2.35e-92
Os08g0224100	926.842	-2.97393	0.144604	-20.566	5.53e-94	7.27e-92
Os02g0186200	364.561	-4.49902	0.219582	-20.489	2.7e-93	3.5e-91
Os02g0499300	498.146	-4.05854	0.199876	-20.3053	1.16e-91	1.47e-89
Os12g0148700	600.491	-3.70666	0.182685	-20.2899	1.58e-91	2e-89
Os04g0653600	2292.76	-2.18819	0.108237	-20.2167	6.98e-91	8.81e-89
Os04g0661200	2068.53	-2.33598	0.115691	-20.1915	1.16e-90	1.46e-88
Os08g0542000	434.664	-3.13653	0.156653	-20.0222	3.53e-89	4.4e-87
Os01g0643900	272.934	-4.88113	0.244206	-19.9878	7.04e-89	8.69e-87
Os01g0391100	6368.16	-2.20711	0.111144	-19.8581	9.38e-88	1.15e-85
Os02g0136150	1001.86	-2.87332	0.145103	-19.8019	2.86e-87	3.51e-85
Os01g0962100	2875.73	-2.78632	0.140724	-19.7999	2.98e-87	3.63e-85
Os10g0470100	4344.77	-2.6353	0.133595	-19.726	1.29e-86	1.55e-84
Os01g0641000	479.996	-4.21516	0.213768	-19.7184	1.5e-86	1.79e-84
Os05g0314700	1420.03	-3.27125	0.167075	-19.5796	2.31e-85	2.75e-83
Os09g0473600	317.218	-3.66752	0.187979	-19.5103	8.98e-85	1.06e-82
Os02g0625900	707.834	-3.02334	0.155316	-19.4658	2.14e-84	2.51e-82
Os06g0473800	226.259	-4.77878	0.245626	-19.4555	2.62e-84	3.06e-82
Os06g0651200	651.461	-3.09939	0.159537	-19.4273	4.53e-84	5.25e-82
Os07g0608200	538.391	-3.06447	0.157827	-19.4166	5.58e-84	6.41e-82
Os03g0134500	288.847	-4.39454	0.226754	-19.3802	1.13e-83	1.29e-81
Os01g0225400	424.52	-3.45265	0.178252	-19.3695	1.4e-83	1.58e-81
Os05g0552100	849.291	-4.1251	0.213073	-19.36	1.68e-83	1.9e-81
Os06g0265400	1042.57	-2.23889	0.117114	-19.1172	1.82e-81	2.04e-79
Os11g0131600	268.427	-4.88149	0.255522	-19.104	2.34e-81	2.61e-79
Os05g0542500	46414.9	-2.71208	0.142298	-19.0592	5.51e-81	6.08e-79
Os06g0696500	1342.03	-3.31465	0.174395	-19.0065	1.51e-80	1.65e-78
Os09g0326100	364.523	-4.29096	0.225869	-18.9976	1.79e-80	1.96e-78
Os11g0302800	517.393	-3.09056	0.162802	-18.9836	2.33e-80	2.54e-78
Os01g0782800	240.367	-5.58343	0.295458	-18.8976	1.19e-79	1.27e-77
Os01g0859300	391.621	-3.67281	0.1958	-18.758	1.67e-78	1.75e-76
Os02g0740500	1999.63	-2.48054	0.132393	-18.7361	2.51e-78	2.63e-76
Os10g0492600	280.036	-3.76687	0.201989	-18.6489	1.29e-77	1.33e-75
Os03g0118200	236.361	-4.49074	0.241578	-18.5892	3.93e-77	3.98e-75
Os08g0337100	872.321	-2.19247	0.118369	-18.5223	1.37e-76	1.37e-74
Os01g0760900	577.772	-2.94364	0.158939	-18.5205	1.41e-76	1.41e-74
Os05g0445900	1023.07	-2.02443	0.109506	-18.4869	2.63e-76	2.6e-74
Os04g0555300	677.915	-3.05737	0.165625	-18.4595	4.37e-76	4.31e-74
Os03g0332400	1155.63	-2.12692	0.115312	-18.4449	5.73e-76	5.64e-74
Os03g0406900	1583.14	-2.47867	0.134672	-18.4052	1.19e-75	1.16e-73
Os11g0454000	1996.81	-2.55511	0.138825	-18.4053	1.19e-75	1.16e-73
Os07g0614000	682.243	-2.4809	0.135505	-18.3085	7.08e-75	6.84e-73
Os04g0508300	2013.62	-2.04124	0.111665	-18.28	1.19e-74	1.15e-72
Os12g0552800	549.852	-3.09219	0.169432	-18.2503	2.06e-74	1.97e-72
Os04g0495800	587.76	-2.45509	0.134634	-18.2352	2.71e-74	2.58e-72
Os08g0473600	27819.4	-3.19738	0.177373	-18.0262	1.21e-72	1.13e-70
Os04g0605500	4206.45	-2.06897	0.115017	-17.9883	2.4e-72	2.22e-70
Os09g0433900	6725.08	-8.50483	0.473572	-17.9589	4.09e-72	3.73e-70
Os03g0684500	243.982	-4.6524	0.260319	-17.8719	1.95e-71	1.76e-69
Os09g0324000	2321.85	-3.40343	0.190797	-17.838	3.58e-71	3.22e-69
Os11g0132600	1228.57	-2.08513	0.117129	-17.802	6.82e-71	6.07e-69
Os07g0626200	1354.5	-2.17081	0.122047	-17.7867	8.95e-71	7.94e-69
Os03g0425300	981.345	-2.3244	0.130719	-17.7816	9.81e-71	8.67e-69
Os11g0582300	1413.98	-2.06963	0.116464	-17.7705	1.2e-70	1.05e-68
Os04g0266900	4904.65	-2.3615	0.132901	-17.7689	1.23e-70	1.08e-68
Os01g0767100	1245.47	-2.10066	0.118325	-17.7534	1.62e-70	1.41e-68
Os02g0681000	814.59	-2.54833	0.143767	-17.7254	2.67e-70	2.31e-68
Os01g0800800	292.095	-4.26429	0.241049	-17.6906	4.96e-70	4.25e-68
Os11g0454300	51311.8	-2.52664	0.142984	-17.6708	7.04e-70	5.98e-68
Os04g0610600	7176.08	-3.6339	0.205679	-17.6679	7.42e-70	6.28e-68
Os03g0796600	992.964	-3.26536	0.185289	-17.623	1.64e-69	1.38e-67
Os01g0743200	1088.02	-3.07896	0.174894	-17.6047	2.27e-69	1.91e-67
Os06g0524400	1015.22	-2.13757	0.121584	-17.581	3.45e-69	2.89e-67
Os10g0497900	904.41	-2.46693	0.140585	-17.5476	6.2e-69	5.19e-67
Os02g0819400	265.501	-3.38944	0.193295	-17.5351	7.73e-69	6.45e-67
Os03g0589300	516.64	-2.8203	0.160848	-17.534	7.89e-69	6.56e-67
Os03g0280400	550.636	-2.36645	0.13502	-17.5267	8.97e-69	7.44e-67
Os04g0438900	236.229	-4.13549	0.23601	-17.5225	9.64e-69	7.97e-67
Os06g0300500	680.255	-2.67531	0.152733	-17.5162	1.08e-68	8.88e-67
Os07g0188700	373.837	-3.57639	0.205051	-17.4415	4e-68	3.26e-66
Os12g0640000	4042.74	-2.14146	0.1229	-17.4245	5.38e-68	4.37e-66
Os07g0243200	895.306	-2.9123	0.167549	-17.3817	1.13e-67	9.19e-66
Os05g0122700	1238.81	-3.14553	0.181052	-17.3736	1.31e-67	1.06e-65
Os09g0469400	2531.18	-2.15637	0.124481	-17.3228	3.16e-67	2.55e-65
Os07g0170800	1046.77	-2.15743	0.124598	-17.3151	3.62e-67	2.9e-65
Os01g0844300	214.919	-4.13145	0.239229	-17.2698	7.94e-67	6.34e-65
Os03g0618300	754.761	-3.8112	0.221202	-17.2295	1.6e-66	1.27e-64
Os11g0177400	464.67	-3.75452	0.218099	-17.2148	2.06e-66	1.63e-64
Os05g0182600	639.27	-2.64957	0.154596	-17.1387	7.63e-66	6.01e-64
Os03g0381500	1977.44	-3.21509	0.18854	-17.0526	3.35e-65	2.62e-63
Os06g0258000	580.807	-5.33792	0.313333	-17.0359	4.45e-65	3.46e-63
Os06g0115300	236.723	-3.77774	0.224081	-16.8588	9.04e-64	6.98e-62
Os12g0479400	2635.01	-2.13079	0.126476	-16.8474	1.1e-63	8.39e-62
Os01g0375500	250.703	-3.10904	0.18645	-16.6749	2e-62	1.5e-60
Os11g0181200	3034.54	-4.07831	0.24525	-16.6292	4.29e-62	3.19e-60
Os03g0625800	340.579	-3.17899	0.19139	-16.6101	5.89e-62	4.38e-60
Os01g0322300	579.698	-9.3523	0.563458	-16.598	7.2e-62	5.32e-60
Os03g0856300	220.924	-3.85751	0.232669	-16.5794	9.82e-62	7.22e-60
Os05g0113300	187.818	-3.96845	0.239406	-16.5762	1.04e-61	7.6e-60
Os06g0696566	525.106	-3.0284	0.183285	-16.5229	2.51e-61	1.84e-59
Os05g0151200	805.593	-3.68642	0.224158	-16.4456	9.01e-61	6.51e-59
Os03g0174900	1491.11	-2.42915	0.147949	-16.4188	1.4e-60	1e-58
Os10g0177200	2494.54	-2.6367	0.161348	-16.3417	4.98e-60	3.52e-58
Os01g0226200	939.083	-2.13435	0.130758	-16.3229	6.78e-60	4.75e-58
Os05g0446600	438.059	-2.67454	0.164067	-16.3015	9.63e-60	6.69e-58
Os11g0149200	1063.83	-3.44328	0.212269	-16.2213	3.57e-59	2.44e-57
Os07g0657100	3483.03	-6.99543	0.43157	-16.2093	4.34e-59	2.96e-57
Os11g0245100	209.571	-4.39594	0.27149	-16.1919	5.75e-59	3.91e-57
Os07g0490100	563.27	-3.24824	0.200714	-16.1834	6.6e-59	4.48e-57
Os04g0275950	1710.42	-2.40943	0.149027	-16.1678	8.51e-59	5.73e-57
Os06g0698300	1012.27	-3.49952	0.217739	-16.0721	4e-58	2.64e-56
Os02g0574500	447.425	-4.27539	0.2667	-16.0307	7.8e-58	5.14e-56
Os06g0114400	259.315	-2.96615	0.185353	-16.0027	1.22e-57	8.03e-56
Os07g0602100	1025.88	-2.21676	0.138794	-15.9716	2.02e-57	1.31e-55
Os09g0109600	8202.52	-2.97928	0.18682	-15.9473	2.98e-57	1.92e-55
Os03g0168100	39064.1	-3.07184	0.192898	-15.9247	4.27e-57	2.75e-55
Os07g0249800	195.008	-4.9423	0.310626	-15.9108	5.34e-57	3.42e-55
Os04g0593800	148.103	-4.68192	0.294826	-15.8803	8.68e-57	5.53e-55
Os12g0506700	3454.99	-2.40502	0.151509	-15.8738	9.62e-57	6.11e-55
Os03g0758300	369.968	-3.5705	0.225057	-15.8648	1.11e-56	7.04e-55
Os04g0480200	378.757	-2.6138	0.164936	-15.8473	1.47e-56	9.28e-55
Os07g0158800	363.743	-2.82794	0.178749	-15.8207	2.24e-56	1.41e-54
Os01g0511100	894.914	-2.05883	0.13029	-15.8019	3.02e-56	1.9e-54
Os05g0101300	194.603	-3.37825	0.213948	-15.7901	3.64e-56	2.28e-54
Os09g0280750	323.717	-2.94376	0.186556	-15.7795	4.3e-56	2.69e-54
Os08g0316900	3725.34	-2.33319	0.148445	-15.7175	1.15e-55	7.13e-54
Os10g0390600	533.097	-2.94536	0.187489	-15.7095	1.3e-55	8.07e-54
Os02g0509500	1479.7	-2.02312	0.129271	-15.6502	3.31e-55	2.04e-53
Os08g0496100	179.782	-3.39656	0.217596	-15.6095	6.28e-55	3.85e-53
Os02g0456500	483.321	-2.24766	0.144501	-15.5546	1.48e-54	9.02e-53
Os02g0817600	971.245	-2.07779	0.134219	-15.4807	4.69e-54	2.84e-52
Os12g0159700	144.641	-4.34791	0.2813	-15.4565	6.82e-54	4.12e-52
Os01g0917500	504.457	-2.12973	0.138025	-15.43	1.03e-53	6.17e-52
Os12g0126300	283.161	-2.97011	0.192585	-15.4224	1.16e-53	6.93e-52
Os04g0553500	1029.73	-2.11134	0.136965	-15.4153	1.29e-53	7.72e-52
Os07g0592100	422.709	-2.33435	0.15215	-15.3425	3.98e-53	2.34e-51
Os03g0157700	6316.27	-2.48516	0.16289	-15.2567	1.49e-52	8.7e-51
Os03g0439700	175.303	-3.9968	0.262719	-15.2132	2.89e-52	1.68e-50
Os10g0437500	4129.23	-2.1222	0.13955	-15.2075	3.15e-52	1.83e-50
Os05g0584900	305.945	-5.20731	0.342912	-15.1855	4.41e-52	2.52e-50
Os11g0697350	741.536	-3.25496	0.21451	-15.1739	5.27e-52	3.01e-50
Os01g0842600	235.081	-3.23506	0.213458	-15.1555	6.97e-52	3.97e-50
Os04g0192350	1320.49	-2.00319	0.132389	-15.1311	1.01e-51	5.71e-50
Os04g0386700	8542.29	-2.11533	0.140131	-15.0954	1.74e-51	9.78e-50
Os05g0568100	672.271	-2.27023	0.150423	-15.0923	1.82e-51	1.02e-49
Os01g0891400	270.127	-2.68992	0.178254	-15.0904	1.87e-51	1.05e-49
Os11g0582400	1.09841e+06	-7.77401	0.517833	-15.0126	6.07e-51	3.35e-49
Os12g0549700	793.147	-2.74498	0.183176	-14.9855	9.13e-51	5.01e-49
Os01g0705200	40691.4	-2.1262	0.142127	-14.9599	1.34e-50	7.32e-49
Os03g0266300	11704.5	-2.70323	0.180848	-14.9475	1.62e-50	8.79e-49
Os09g0570850	1848.86	-7.03325	0.470611	-14.9449	1.68e-50	9.13e-49
Os04g0615700	251.065	-3.07742	0.207753	-14.8129	1.21e-49	6.41e-48
Os05g0551100	514.839	-2.16054	0.146985	-14.6991	6.53e-49	3.38e-47
Os02g0140800	1089.42	-2.64858	0.18062	-14.6638	1.1e-48	5.65e-47
Os04g0481400	667.945	-2.40788	0.164277	-14.6575	1.21e-48	6.19e-47
Os06g0289900	10314.3	-2.82798	0.193736	-14.597	2.93e-48	1.48e-46
Os04g0254300	517.634	-3.47964	0.240412	-14.4737	1.78e-47	8.72e-46
Os11g0302750	230.697	-2.97773	0.20587	-14.4641	2.04e-47	9.99e-46
Os04g0357200	668.594	-2.76829	0.192366	-14.3908	5.91e-47	2.86e-45
Os04g0611800	300.735	-2.66248	0.185155	-14.3798	6.93e-47	3.34e-45
Os02g0652800	246.384	-3.06724	0.214373	-14.308	1.95e-46	9.33e-45
Os08g0191700	5207.2	-2.11209	0.147753	-14.2947	2.36e-46	1.13e-44
Os03g0379300	521.48	-2.80457	0.196885	-14.2447	4.83e-46	2.27e-44
Os01g0198100	327.619	-2.11083	0.148713	-14.1939	9.99e-46	4.64e-44
Os12g0639200	259.933	-3.14674	0.22181	-14.1867	1.11e-45	5.14e-44
Os11g0295900	314.332	-2.58754	0.182649	-14.1668	1.47e-45	6.79e-44
Os05g0171900	448.975	-3.85765	0.272572	-14.1528	1.79e-45	8.26e-44
Os03g0386000	3231	-2.97201	0.210138	-14.1431	2.06e-45	9.46e-44
Os02g0828500	113.026	-4.24796	0.300727	-14.1256	2.64e-45	1.21e-43
Os04g0658200	111.489	-4.98986	0.353497	-14.1157	3.04e-45	1.39e-43
Os05g0557900	455.904	-2.104	0.149564	-14.0675	6.01e-45	2.74e-43
Os03g0257000	345.093	-2.05328	0.145978	-14.0657	6.17e-45	2.8e-43
Os03g0623100	863.352	-6.80495	0.484045	-14.0585	6.83e-45	3.1e-43
Os02g0451501	195.738	-7.1153	0.506216	-14.0559	7.09e-45	3.21e-43
Os03g0729000	142.106	-4.68505	0.333699	-14.0397	8.91e-45	4.02e-43
Os05g0381400	9866.49	-2.76689	0.19723	-14.0288	1.04e-44	4.66e-43
Os05g0418100	522.727	-2.17999	0.155532	-14.0163	1.24e-44	5.54e-43
Os12g0530300	120.014	-4.65502	0.332945	-13.9813	2.03e-44	9e-43
Os08g0566700	122.669	-4.14499	0.296749	-13.968	2.44e-44	1.08e-42
Os01g0733200	802.901	-2.28473	0.163584	-13.9667	2.49e-44	1.1e-42
Os02g0156100	628.946	-2.32716	0.166657	-13.9638	2.59e-44	1.14e-42
Os07g0646200	159.442	-3.26388	0.234469	-13.9203	4.77e-44	2.08e-42
Os04g0440300	109.824	-4.30523	0.309451	-13.9125	5.32e-44	2.32e-42
Os09g0369400	443.554	-3.26388	0.234619	-13.9114	5.4e-44	2.35e-42
Os11g0620300	296.189	-2.78104	0.200171	-13.8933	6.95e-44	3.01e-42
Os09g0256700	1517.69	-6.53349	0.470316	-13.8917	7.11e-44	3.08e-42
Os04g0413900	242.843	-3.48358	0.251853	-13.8318	1.64e-43	6.97e-42
Os02g0506400	162.016	-3.67045	0.26568	-13.8153	2.06e-43	8.75e-42
Os07g0659600	103.971	-4.66894	0.339177	-13.7655	4.11e-43	1.73e-41
Os12g0161900	424.42	-2.21405	0.160992	-13.7525	4.92e-43	2.07e-41
Os04g0600500	154.925	-3.15526	0.229525	-13.7469	5.32e-43	2.23e-41
Os01g0646300	2143.34	-3.2688	0.239131	-13.6695	1.54e-42	6.38e-41
Os04g0269600	1039.58	-2.37403	0.174311	-13.6195	3.07e-42	1.25e-40
Os10g0440500	1315.12	-2.52106	0.185107	-13.6195	3.07e-42	1.25e-40
Os01g0224400	272.729	-2.67446	0.196439	-13.6147	3.27e-42	1.34e-40
Os08g0385000	244.648	-2.85017	0.209732	-13.5896	4.62e-42	1.87e-40
Os09g0403967	2372.83	-3.13398	0.230933	-13.571	5.95e-42	2.4e-40
Os07g0124750	297.753	-2.81021	0.207525	-13.5416	8.89e-42	3.56e-40
Os04g0422600	382.201	-2.17097	0.160767	-13.5038	1.48e-41	5.85e-40
Os04g0434400	5102	-3.31656	0.245679	-13.4996	1.57e-41	6.18e-40
Os03g0796000	862.496	-2.11534	0.157037	-13.4703	2.34e-41	9.14e-40
Os01g0772900	219.878	-2.37	0.176385	-13.4365	3.7e-41	1.43e-39
Os03g0284650	112.64	-5.52902	0.411919	-13.4226	4.46e-41	1.72e-39
Os12g0459300	554.104	-2.28142	0.170053	-13.4159	4.88e-41	1.88e-39
Os06g0611300	105.181	-3.90577	0.292765	-13.341	1.34e-40	5.08e-39
Os02g0509600	532.191	-2.15085	0.161448	-13.3222	1.72e-40	6.49e-39
Os05g0576700	429.76	-2.24355	0.168698	-13.2992	2.34e-40	8.79e-39
Os10g0155700	228.15	-2.69589	0.203886	-13.2225	6.51e-40	2.41e-38
Os04g0518400	222.054	-3.37935	0.255941	-13.2036	8.36e-40	3.09e-38
Os01g0198000	747.047	-2.05409	0.155798	-13.1843	1.08e-39	3.98e-38
Os01g0911700	5151.7	-2.55499	0.19407	-13.1653	1.39e-39	5.11e-38
Os02g0724000	705.946	-2.36085	0.179324	-13.1653	1.39e-39	5.11e-38
Os03g0133100	4252.94	-6.21458	0.475256	-13.0763	4.5e-39	1.62e-37
Os05g0361700	8732.6	-2.1195	0.162126	-13.0731	4.69e-39	1.69e-37
Os09g0549450	158.014	-2.73491	0.209408	-13.0602	5.56e-39	1.99e-37
Os03g0429800	2730.92	-2.09685	0.160797	-13.0403	7.22e-39	2.58e-37
Os06g0295900	281.91	-3.38888	0.259912	-13.0386	7.38e-39	2.63e-37
Os01g0656200	440.382	-3.61754	0.277571	-13.0328	7.96e-39	2.83e-37
Os03g0703300	998.047	-2.1987	0.169276	-12.9888	1.42e-38	5e-37
Os06g0181100	1021	-2.04888	0.158615	-12.9173	3.59e-38	1.26e-36
Os06g0304300	132.828	-4.09008	0.316775	-12.9116	3.87e-38	1.35e-36
Os05g0446550	233.421	-2.70484	0.20975	-12.8955	4.77e-38	1.66e-36
Os09g0122500	92.5958	-5.57751	0.432529	-12.8951	4.8e-38	1.67e-36
Os07g0259100	3533.65	-8.43189	0.655281	-12.8676	6.85e-38	2.37e-36
Os09g0570900	126.393	-3.36479	0.262478	-12.8193	1.28e-37	4.38e-36
Os01g0511600	117.593	-3.23022	0.252752	-12.7802	2.11e-37	7.21e-36
Os12g0147200	1491.38	-2.08139	0.163134	-12.7587	2.79e-37	9.43e-36
Os08g0519100	2111.99	-2.46614	0.194382	-12.6871	6.97e-37	2.32e-35
Os01g0218900	950.427	-2.01142	0.159481	-12.6123	1.81e-36	5.96e-35
Os06g0642500	151.5	-3.56548	0.283054	-12.5965	2.21e-36	7.25e-35
Os01g0771900	237.678	-2.32007	0.184416	-12.5807	2.7e-36	8.84e-35
Os09g0451000	204.593	-3.43847	0.273503	-12.572	3.01e-36	9.86e-35
Os05g0594500	254.052	-2.45592	0.195857	-12.5394	4.55e-36	1.48e-34
Os03g0842900	5157.06	-7.46178	0.595656	-12.527	5.31e-36	1.73e-34
Os04g0693400	497.722	-2.64699	0.212291	-12.4687	1.11e-35	3.56e-34
Os01g0601000	100.282	-6.15878	0.494141	-12.4636	1.18e-35	3.79e-34
Os09g0522800	120.049	-3.28313	0.264072	-12.4327	1.74e-35	5.55e-34
Os01g0571300	416.443	-2.79588	0.225321	-12.4084	2.35e-35	7.48e-34
Os07g0407350	290.22	-2.81518	0.226947	-12.4045	2.47e-35	7.85e-34
Os03g0797400	416.687	-2.50763	0.202274	-12.3972	2.71e-35	8.58e-34
Os01g0387566	133.181	-3.12121	0.251837	-12.3938	2.82e-35	8.94e-34
Os02g0200900	4172.19	-2.02628	0.163612	-12.3847	3.16e-35	1e-33
Os12g0571500	185.188	-2.88282	0.233105	-12.367	3.94e-35	1.24e-33
Os01g0363300	114.005	-3.0232	0.244702	-12.3547	4.6e-35	1.44e-33
Os02g0503700	113.518	-3.02652	0.245043	-12.351	4.81e-35	1.5e-33
Os01g0175600	90.545	-5.18808	0.420866	-12.3272	6.47e-35	2.01e-33
Os02g0158900	1655.51	-2.67844	0.217308	-12.3256	6.6e-35	2.05e-33
Os06g0220100	324.3	-2.62734	0.213883	-12.284	1.1e-34	3.4e-33
Os10g0505900	3490.6	-2.35975	0.192117	-12.2829	1.12e-34	3.45e-33
Os02g0700400	98.2837	-4.90682	0.4002	-12.2609	1.47e-34	4.51e-33
Os03g0141200	4736.7	-2.73661	0.223688	-12.2341	2.04e-34	6.26e-33
Os03g0607200	1666.52	-2.88718	0.236021	-12.2327	2.08e-34	6.36e-33
Os04g0600651	139.419	-2.90682	0.23803	-12.212	2.68e-34	8.17e-33
Os04g0643800	162.828	-2.60232	0.213755	-12.1744	4.26e-34	1.29e-32
Os02g0101500	418.862	-2.45913	0.202309	-12.1553	5.37e-34	1.62e-32
Os03g0189600	743.303	-2.02812	0.16687	-12.1539	5.47e-34	1.65e-32
Os12g0120400	210.334	-2.45589	0.202989	-12.0986	1.07e-33	3.22e-32
Os01g0956600	216.841	-2.36334	0.19663	-12.0192	2.82e-33	8.32e-32
Os05g0465800	255.352	-2.27159	0.189768	-11.9704	5.08e-33	1.49e-31
Os03g0826900	4198.18	-2.90961	0.24332	-11.958	5.9e-33	1.72e-31
Os07g0494800	107.144	-3.43738	0.288816	-11.9016	1.16e-32	3.37e-31
Os06g0647801	276.027	-2.60327	0.219358	-11.8677	1.74e-32	5e-31
Os01g0723700	141.369	-3.32332	0.280505	-11.8476	2.21e-32	6.34e-31
Os01g0173000	184.838	-2.33929	0.197456	-11.8472	2.23e-32	6.37e-31
Os01g0618700	350.529	-2.50583	0.212638	-11.7845	4.69e-32	1.33e-30
Os03g0622200	98.3449	-6.59647	0.560922	-11.76	6.27e-32	1.77e-30
Os10g0352000	88.7569	-3.64286	0.311346	-11.7003	1.27e-31	3.57e-30
Os01g0971600	327.803	-2.00423	0.171361	-11.6959	1.34e-31	3.75e-30
Os02g0466400	368.366	-3.02015	0.259384	-11.6435	2.48e-31	6.9e-30
Os11g0296500	1119.75	-2.17396	0.187158	-11.6156	3.43e-31	9.52e-30
Os05g0466200	228.416	-2.14009	0.184686	-11.5877	4.76e-31	1.31e-29
Os03g0245800	4446.79	-2.12257	0.183783	-11.5493	7.44e-31	2.04e-29
Os03g0232400	141.571	-4.71485	0.40856	-11.5402	8.28e-31	2.26e-29
Os01g0384450	674.512	-6.63975	0.576062	-11.5261	9.75e-31	2.65e-29
Os04g0639100	418.965	-2.12665	0.184506	-11.5261	9.74e-31	2.65e-29
Os03g0135400	611.574	-2.42019	0.211062	-11.4667	1.94e-30	5.21e-29
Os09g0563700	390.233	-2.51925	0.219944	-11.4541	2.24e-30	6.01e-29
Os06g0503100	188.513	-2.38072	0.208722	-11.4062	3.9e-30	1.03e-28
Os04g0117900	616.758	-2.23752	0.196211	-11.4037	4.01e-30	1.06e-28
Os04g0475600	765.166	-2.14015	0.18783	-11.3941	4.47e-30	1.18e-28
Os02g0671200	1063.49	-2.87973	0.252995	-11.3826	5.11e-30	1.34e-28
Os08g0444440	377.069	-2.81144	0.247417	-11.3632	6.38e-30	1.67e-28
Os09g0433800	183.299	-2.72778	0.240219	-11.3554	6.98e-30	1.82e-28
Os03g0395300	368.72	-2.28374	0.201593	-11.3285	9.48e-30	2.46e-28
Os01g0631400	165.708	-2.91283	0.257733	-11.3017	1.29e-29	3.3e-28
Os01g0830100	230.426	-2.11126	0.186939	-11.2939	1.41e-29	3.6e-28
Os12g0160200	251.421	-2.70786	0.240403	-11.2638	1.98e-29	5.05e-28
Os05g0439100	203.879	-2.16678	0.19243	-11.2601	2.07e-29	5.26e-28
Os08g0337001	246.097	-2.31113	0.205358	-11.2541	2.21e-29	5.62e-28
Os08g0445500	170.798	-2.34438	0.208594	-11.239	2.62e-29	6.63e-28
Os04g0652400	446.812	-2.14745	0.192024	-11.1833	4.93e-29	1.23e-27
Os01g0800300	1083.61	-2.02582	0.182017	-11.1298	8.98e-29	2.23e-27
Os04g0167900	214.385	-2.9662	0.267069	-11.1065	1.17e-28	2.87e-27
Os03g0293500	386.967	-2.49049	0.225564	-11.0412	2.42e-28	5.89e-27
Os08g0398800	231.808	-2.14618	0.1952	-10.9948	4.05e-28	9.78e-27
Os01g0286900	86.6911	-3.13531	0.285461	-10.9833	4.6e-28	1.11e-26
Os07g0683600	387.269	-2.84646	0.259542	-10.9672	5.49e-28	1.32e-26
Os03g0786500	264.138	-2.02474	0.184719	-10.9612	5.87e-28	1.4e-26
Os05g0496000	530.89	-2.05955	0.187985	-10.9559	6.22e-28	1.49e-26
Os04g0432300	85.5849	-3.54772	0.324693	-10.9264	8.62e-28	2.05e-26
Os01g0660300	700.944	-2.05837	0.188492	-10.9202	9.23e-28	2.19e-26
Os04g0582000	139.136	-2.47029	0.226212	-10.9202	9.23e-28	2.19e-26
Os05g0404500	131.485	-2.35181	0.216551	-10.8603	1.78e-27	4.18e-26
Os05g0215700	825.468	-2.37799	0.219193	-10.8488	2.02e-27	4.72e-26
Os04g0523100	301.543	-2.348	0.217407	-10.8	3.44e-27	7.98e-26
Os03g0790600	184.409	-2.95249	0.273518	-10.7945	3.65e-27	8.47e-26
Os03g0745100	109.912	-7.43086	0.688474	-10.7932	3.7e-27	8.58e-26
Os07g0422100	9844.09	-4.72898	0.43852	-10.784	4.1e-27	9.48e-26
Os02g0669900	301.348	-2.00283	0.185802	-10.7794	4.31e-27	9.95e-26
Os01g0934900	75.4506	-3.84308	0.35749	-10.7502	5.92e-27	1.36e-25
Os08g0287200	319.567	-3.38717	0.315487	-10.7363	6.87e-27	1.57e-25
Os03g0684800	59.0153	-4.48788	0.418967	-10.7118	8.96e-27	2.03e-25
Os06g0634000	156.113	-2.44589	0.228893	-10.6857	1.19e-26	2.69e-25
Os05g0420750	248.896	-2.08264	0.194916	-10.6848	1.2e-26	2.71e-25
Os03g0321100	84.4397	-3.04696	0.285417	-10.6755	1.33e-26	2.99e-25
Os01g0743100	92.2577	-3.289	0.308188	-10.6721	1.38e-26	3.1e-25
Os05g0351200	198.318	-2.51632	0.235904	-10.6667	1.46e-26	3.28e-25
Os06g0713800	81.744	-2.95069	0.276633	-10.6665	1.46e-26	3.28e-25
Os12g0155100	95.0087	-2.87027	0.269902	-10.6345	2.06e-26	4.61e-25
Os12g0112300	169.697	-2.45176	0.230635	-10.6304	2.15e-26	4.81e-25
Os07g0493800	79.1459	-4.28201	0.403835	-10.6034	2.87e-26	6.39e-25
Os04g0678400	147.584	-2.17695	0.205374	-10.6	2.98e-26	6.61e-25
Os05g0524100	1062.05	-2.86198	0.271594	-10.5377	5.79e-26	1.27e-24
Os03g0222100	188.161	-8.95382	0.851101	-10.5203	6.97e-26	1.52e-24
Os11g0112100	319.789	-2.04292	0.194211	-10.5191	7.06e-26	1.54e-24
Os03g0796301	65.8865	-5.52734	0.525472	-10.5188	7.08e-26	1.54e-24
Os02g0686700	127.052	-2.95153	0.280694	-10.5151	7.36e-26	1.6e-24
Os12g0129350	121.877	-2.41652	0.230219	-10.4966	8.95e-26	1.95e-24
Os05g0269200	60.62	-5.04722	0.48138	-10.4849	1.01e-25	2.2e-24
Os12g0230133	90.1541	-2.76016	0.264639	-10.4299	1.81e-25	3.89e-24
Os06g0236300	125.703	-2.30572	0.221343	-10.4169	2.08e-25	4.45e-24
Os04g0167875	256.618	-2.00082	0.192167	-10.4119	2.19e-25	4.69e-24
Os04g0691900	904.254	-2.19202	0.210619	-10.4075	2.29e-25	4.9e-24
Os03g0748100	502.868	-2.413	0.231859	-10.4072	2.3e-25	4.91e-24
Os12g0562700	127.636	-2.48365	0.240045	-10.3466	4.34e-25	9.16e-24
Os02g0572200	68.8248	-4.09455	0.395822	-10.3444	4.44e-25	9.36e-24
Os08g0338500	85.1984	-3.21493	0.31079	-10.3444	4.44e-25	9.36e-24
Os06g0647900	348.623	-2.32591	0.225262	-10.3254	5.41e-25	1.13e-23
Os11g0543100	571.293	-2.05718	0.199576	-10.3078	6.5e-25	1.36e-23
Os06g0503250	130.856	-2.6389	0.256241	-10.2985	7.16e-25	1.49e-23
Os05g0428100	206.007	-2.09045	0.204368	-10.2288	1.47e-24	3.03e-23
Os04g0481050	85.1413	-2.81842	0.276377	-10.1977	2.03e-24	4.14e-23
Os01g0197900	81.629	-3.08138	0.302539	-10.1851	2.31e-24	4.72e-23
Os12g0616500	128.64	-3.33046	0.32778	-10.1607	2.97e-24	6.01e-23
Os03g0401951	553.313	-2.0885	0.205835	-10.1465	3.44e-24	6.93e-23
Os01g0603300	431.96	-2.9532	0.291969	-10.1148	4.75e-24	9.56e-23
Os02g0704966	209.083	-2.0402	0.202203	-10.0899	6.12e-24	1.23e-22
Os01g0726400	261.839	-6.33519	0.629265	-10.0676	7.68e-24	1.53e-22
Os09g0278000	229.025	-3.22435	0.320496	-10.0605	8.26e-24	1.64e-22
Os08g0402500	161.491	-2.82564	0.281039	-10.0543	8.8e-24	1.75e-22
Os03g0784100	243.709	-2.23699	0.222792	-10.0407	1.01e-23	2e-22
Os06g0627500	74.2396	-4.41838	0.440471	-10.031	1.11e-23	2.2e-22
Os07g0178600	292.3	-2.74626	0.27382	-10.0294	1.13e-23	2.23e-22
Os03g0284700	59.8117	-4.93891	0.492633	-10.0256	1.18e-23	2.32e-22
Os12g0265800	124.224	-4.51507	0.451046	-10.0102	1.37e-23	2.7e-22
Os02g0803300	232.395	-2.88918	0.289125	-9.99285	1.64e-23	3.2e-22
Os06g0220000	664.026	-2.09411	0.209856	-9.97882	1.89e-23	3.67e-22
Os09g0127700	1609.77	-4.42515	0.444087	-9.9646	2.18e-23	4.22e-22
Os09g0448200	60.8641	-3.64397	0.366715	-9.93678	2.88e-23	5.56e-22
Os03g0656201	142.673	-2.13111	0.214729	-9.92463	3.25e-23	6.26e-22
Os01g0719000	810.185	-2.00828	0.202913	-9.89723	4.28e-23	8.2e-22
Os06g0341300	1164.09	-2.28863	0.231268	-9.89603	4.33e-23	8.3e-22
Os03g0316200	244.995	-3.45968	0.349644	-9.89487	4.38e-23	8.39e-22
Os01g0316600	1049.5	-2.2647	0.228887	-9.89438	4.4e-23	8.42e-22
Os04g0657300	70.2905	-6.52243	0.659395	-9.89153	4.53e-23	8.65e-22
Os01g0654400	57.624	-4.45587	0.453957	-9.81563	9.64e-23	1.83e-21
Os06g0219500	223.409	-3.52949	0.360019	-9.80361	1.09e-22	2.05e-21
Os05g0574600	54.9719	-4.44338	0.453644	-9.79485	1.18e-22	2.23e-21
Os01g0770700	204.948	-2.04581	0.210065	-9.73894	2.06e-22	3.85e-21
Os08g0422401	108.944	-2.64445	0.271616	-9.73599	2.12e-22	3.95e-21
Os10g0548100	4844.89	-2.12148	0.218469	-9.71068	2.72e-22	5.04e-21
Os06g0109600	74.9062	-2.82212	0.292689	-9.64203	5.31e-22	9.72e-21
Os12g0111700	213.682	-2.06493	0.214731	-9.61638	6.82e-22	1.24e-20
Os12g0478200	418.024	-2.97476	0.309501	-9.61147	7.15e-22	1.29e-20
Os03g0419200	188.282	-2.59582	0.27034	-9.60206	7.84e-22	1.41e-20
Os09g0423200	272.878	-2.13338	0.222568	-9.58529	9.22e-22	1.66e-20
Os01g0866500	54.1134	-5.90988	0.616708	-9.58294	9.43e-22	1.69e-20
Os02g0564700	75.6699	-2.72034	0.283909	-9.58174	9.54e-22	1.71e-20
Os04g0560600	209.722	-2.44693	0.256726	-9.53127	1.55e-21	2.75e-20
Os04g0456900	72.3845	-3.16307	0.332343	-9.51748	1.77e-21	3.14e-20
Os03g0719400	158.881	-2.5786	0.271146	-9.51001	1.91e-21	3.37e-20
Os02g0651900	252.28	-2.18818	0.230424	-9.4963	2.17e-21	3.83e-20
Os05g0509500	89.8849	-3.29343	0.34746	-9.47857	2.58e-21	4.52e-20
Os01g0734600	215.706	-2.77659	0.293067	-9.47424	2.69e-21	4.71e-20
Os12g0510200	170.682	-2.18528	0.232023	-9.41837	4.58e-21	7.95e-20
Os05g0423400	58.1152	-3.23114	0.343564	-9.40476	5.21e-21	9e-20
Os10g0499400	473.223	-2.03027	0.217089	-9.35226	8.58e-21	1.46e-19
Os08g0346800	143.527	-2.02599	0.216732	-9.3479	8.94e-21	1.52e-19
Os01g0880100	125.154	-2.00461	0.215091	-9.31986	1.16e-20	1.98e-19
Os09g0424300	369.014	-2.11016	0.226569	-9.31351	1.24e-20	2.09e-19
Os03g0821100	180.591	-2.08662	0.2241	-9.31113	1.26e-20	2.14e-19
Os02g0679700	127.548	-2.85656	0.308585	-9.25696	2.1e-20	3.52e-19
Os10g0578950	69.4803	-2.86477	0.311367	-9.2006	3.56e-20	5.88e-19
Os01g0883800	158.238	-2.16468	0.235592	-9.18825	3.99e-20	6.56e-19
Os12g0623600	2886.52	-2.07527	0.226295	-9.17062	4.7e-20	7.7e-19
Os03g0558400	78.3332	-3.01467	0.329136	-9.15936	5.22e-20	8.52e-19
Os06g0660400	43.9707	-4.03966	0.441073	-9.15872	5.25e-20	8.56e-19
Os04g0585700	294.579	-2.06866	0.226329	-9.14006	6.24e-20	1.01e-18
Os08g0207500	98.1964	-2.68231	0.293986	-9.12394	7.24e-20	1.17e-18
Os02g0617100	143.269	-2.05192	0.225488	-9.09992	9.04e-20	1.46e-18
Os09g0479800	607.002	-5.85639	0.644264	-9.09004	9.9e-20	1.59e-18
Os09g0476800	284.455	-2.08164	0.229814	-9.05796	1.33e-19	2.12e-18
Os11g0309000	96.3293	-2.57968	0.284904	-9.05455	1.37e-19	2.18e-18
Os05g0198400	150.655	-2.0422	0.226355	-9.02211	1.85e-19	2.92e-18
Os01g0306400	101.115	-3.0087	0.333959	-9.00919	2.08e-19	3.27e-18
Os06g0518300	130.912	-2.1799	0.242035	-9.00654	2.13e-19	3.34e-18
Os01g0855200	617.768	-2.19874	0.244316	-8.99959	2.27e-19	3.54e-18
Os08g0150700	41.551	-4.28488	0.477068	-8.9817	2.67e-19	4.16e-18
Os11g0129700	155.874	-2.79886	0.31187	-8.97443	2.85e-19	4.43e-18
Os04g0282200	122.946	-2.05211	0.22881	-8.96859	3e-19	4.66e-18
Os06g0624900	59.8393	-3.39627	0.380166	-8.93364	4.12e-19	6.34e-18
Os08g0273600	81.9107	-7.74354	0.867507	-8.9262	4.41e-19	6.77e-18
Os06g0212900	65.6256	-2.92252	0.330064	-8.85442	8.41e-19	1.27e-17
Os02g0207100	47.3802	-3.85535	0.435923	-8.84411	9.23e-19	1.39e-17
Os12g0282400	71.7951	-2.74434	0.310457	-8.83971	9.6e-19	1.45e-17
Os07g0271000	100.046	-2.22445	0.252388	-8.81359	1.21e-18	1.81e-17
Os01g0268000	42.1373	-4.72238	0.535813	-8.81348	1.21e-18	1.81e-17
Os10g0122701	69.3187	-3.52728	0.40023	-8.81312	1.22e-18	1.82e-17
Os12g0138100	54.9271	-3.90745	0.443949	-8.80156	1.35e-18	2.01e-17
Os01g0704100	44.9013	-4.15407	0.472478	-8.79208	1.47e-18	2.18e-17
Os11g0177750	69.2934	-3.62176	0.412014	-8.79038	1.49e-18	2.21e-17
Os04g0481000	166.627	-2.18749	0.249265	-8.77577	1.7e-18	2.51e-17
Os06g0712700	132.335	-2.15423	0.245911	-8.76021	1.95e-18	2.88e-17
Os12g0611300	134.559	-2.24029	0.256083	-8.74833	2.17e-18	3.19e-17
Os08g0415600	49.9288	-4.39192	0.5026	-8.73841	2.36e-18	3.48e-17
Os01g0777700	132.515	-2.03332	0.234588	-8.66763	4.41e-18	6.39e-17
Os01g0322700	196.536	-2.56676	0.296531	-8.65595	4.89e-18	7.06e-17
Os02g0614300	161.926	-2.31708	0.267935	-8.64792	5.24e-18	7.57e-17
Os01g0878700	73.3975	-2.48409	0.287617	-8.63681	5.78e-18	8.32e-17
Os05g0319200	183.459	-10.396	1.20442	-8.63154	6.05e-18	8.69e-17
Os02g0181900	2081.41	-2.09057	0.243101	-8.59961	8e-18	1.14e-16
Os08g0216300	94.5649	-10.4015	1.2144	-8.56516	1.08e-17	1.53e-16
Os02g0776400	90.472	-2.29035	0.267833	-8.55141	1.22e-17	1.71e-16
Os02g0668500	569.252	-2.08733	0.244436	-8.53937	1.35e-17	1.9e-16
Os03g0330200	50.19	-6.61568	0.776981	-8.51459	1.67e-17	2.34e-16
Os04g0561500	48.1157	-3.35679	0.394623	-8.50632	1.8e-17	2.5e-16
Os07g0646400	38.7897	-4.62686	0.546809	-8.46156	2.64e-17	3.63e-16
Os06g0147100	441.126	-2.30463	0.272593	-8.45447	2.8e-17	3.85e-16
Os01g0765600	86.519	-2.07352	0.246552	-8.41007	4.1e-17	5.54e-16
Os02g0463401	2013.78	-3.7876	0.453712	-8.34802	6.94e-17	9.25e-16
Os04g0494950	119.095	-3.12585	0.374897	-8.33789	7.56e-17	1e-15
Os02g0170701	68.3525	-2.76361	0.331675	-8.33228	7.93e-17	1.05e-15
Os11g0493700	82.9542	-2.38559	0.28695	-8.31361	9.28e-17	1.22e-15
Os05g0519700	11530.5	-3.37504	0.406691	-8.29878	1.05e-16	1.38e-15
Os10g0489650	120.689	-2.15414	0.26035	-8.27401	1.3e-16	1.68e-15
Os08g0214233	132.114	-9.92112	1.20198	-8.25398	1.53e-16	1.98e-15
Os03g0684700	33.3343	-4.39226	0.532699	-8.24529	1.65e-16	2.13e-15
Os02g0489500	87.2721	-2.05291	0.249958	-8.21302	2.16e-16	2.77e-15
Os10g0207400	309.192	-2.23687	0.272436	-8.21061	2.2e-16	2.82e-15
Os02g0580000	67.4662	-9.91218	1.20849	-8.20215	2.36e-16	3.02e-15
Os10g0155600	36.4587	-4.0046	0.490044	-8.1719	3.04e-16	3.85e-15
Os11g0416900	53.3886	-3.21691	0.394013	-8.16448	3.23e-16	4.09e-15
Os02g0678200	109.07	-2.03995	0.250079	-8.15721	3.43e-16	4.33e-15
Os02g0206700	77.6697	-2.71028	0.332562	-8.14968	3.65e-16	4.6e-15
Os08g0447900	32.8925	-4.37011	0.538008	-8.12277	4.56e-16	5.7e-15
Os07g0545300	2705.3	-2.06857	0.25507	-8.10982	5.07e-16	6.33e-15
Os05g0426400	59.527	-2.6969	0.333087	-8.09667	5.65e-16	7.01e-15
Os06g0637800	142.582	-2.51073	0.310139	-8.0955	5.7e-16	7.07e-15
Os02g0125566	53.9588	-3.10142	0.384474	-8.06665	7.23e-16	8.92e-15
Os04g0497000	87.982	-3.12732	0.388461	-8.05055	8.24e-16	1.01e-14
Os03g0638200	101.888	-2.39436	0.298242	-8.02824	9.89e-16	1.2e-14
Os02g0534000	36.1599	-5.11088	0.639258	-7.99502	1.3e-15	1.57e-14
Os05g0567600	45.9114	-3.4935	0.437418	-7.98664	1.39e-15	1.67e-14
Os03g0725200	508.734	-2.26776	0.284639	-7.96716	1.62e-15	1.95e-14
Os07g0453132	82.5466	-2.5641	0.322164	-7.95897	1.73e-15	2.08e-14
Os06g0192100	40.8145	-3.87431	0.488554	-7.93016	2.19e-15	2.61e-14
Os05g0510100	40.246	-4.71387	0.596599	-7.90124	2.76e-15	3.26e-14
Os12g0132800	100.267	-2.02414	0.256229	-7.89971	2.8e-15	3.3e-14
Os02g0755600	54.3701	-3.10685	0.393416	-7.89711	2.85e-15	3.37e-14
Os09g0482550	61.7655	-3.88365	0.492095	-7.89207	2.97e-15	3.5e-14
Os07g0591700	98.8916	-2.34672	0.299061	-7.84695	4.26e-15	4.98e-14
Os12g0224400	61.0819	-2.46069	0.314962	-7.81267	5.6e-15	6.49e-14
Os08g0273783	34.5246	-5.73724	0.735255	-7.80307	6.04e-15	6.98e-14
Os04g0662600	60.5733	-2.88658	0.369948	-7.80267	6.06e-15	7e-14
Os08g0406150	54.8491	-3.30069	0.423953	-7.7855	6.94e-15	7.99e-14
Os03g0730750	94.1533	-2.75909	0.355219	-7.76728	8.02e-15	9.16e-14
Os07g0633400	86.7294	-2.24825	0.290453	-7.7405	9.9e-15	1.12e-13
Os03g0807100	85.9272	-2.1715	0.281886	-7.70346	1.32e-14	1.48e-13
Os02g0733400	56.7514	-2.97421	0.38685	-7.68828	1.49e-14	1.66e-13
Os03g0334300	109.451	-2.88492	0.375723	-7.67833	1.61e-14	1.8e-13
Os04g0679600	649.741	-4.77585	0.622985	-7.66608	1.77e-14	1.97e-13
Os01g0209500	79.4644	-2.7211	0.355153	-7.66177	1.83e-14	2.04e-13
Os01g0738400	439.729	-6.51042	0.851036	-7.65	2.01e-14	2.22e-13
Os12g0138050	106.566	-2.73576	0.358202	-7.63748	2.22e-14	2.44e-13
Os05g0476000	90.3454	-2.03663	0.267079	-7.62558	2.43e-14	2.67e-13
Os12g0175400	67.3327	-2.80861	0.368499	-7.62175	2.5e-14	2.74e-13
Os07g0298900	11055.4	-3.26748	0.42917	-7.61348	2.67e-14	2.92e-13
Os12g0588400	110.838	-2.13256	0.282716	-7.54313	4.59e-14	4.95e-13
Os07g0648100	87.3618	-2.3407	0.310652	-7.5348	4.89e-14	5.27e-13
Os12g0478900	53.8079	-2.54644	0.338239	-7.52854	5.13e-14	5.51e-13
Os10g0135700	147.313	-7.80291	1.03815	-7.51617	5.64e-14	6.04e-13
Os07g0532600	53.3652	-2.77691	0.370367	-7.49772	6.49e-14	6.93e-13
Os07g0585700	2036.48	-4.05772	0.541518	-7.49323	6.72e-14	7.16e-13
Os02g0710700	171.32	-2.03946	0.276841	-7.36691	1.75e-13	1.81e-12
Os03g0319200	112.876	-2.02987	0.275736	-7.36167	1.82e-13	1.88e-12
Os06g0518100	446.172	-2.21147	0.301687	-7.33034	2.3e-13	2.36e-12
Os07g0221300	84.336	-2.00778	0.273949	-7.32902	2.32e-13	2.38e-12
Os08g0554100	50.2044	-2.60356	0.360567	-7.22073	5.17e-13	5.17e-12
Os02g0769700	65.8539	-2.09257	0.292264	-7.15988	8.07e-13	7.96e-12
Os05g0299000	82.0769	-2.32829	0.325274	-7.15794	8.19e-13	8.07e-12
Os03g0622100	79.642	-2.02612	0.284213	-7.12888	1.01e-12	9.88e-12
Os02g0161100	53.8361	-2.20481	0.310576	-7.09909	1.26e-12	1.22e-11
Os01g0806400	66.5433	-2.3563	0.332355	-7.08971	1.34e-12	1.3e-11
Os08g0406400	72.3354	-2.02385	0.28606	-7.07492	1.5e-12	1.44e-11
Os02g0594300	27.0548	-4.21081	0.595862	-7.06675	1.59e-12	1.53e-11
Os02g0779650	30.8777	-8.78225	1.24456	-7.05651	1.71e-12	1.64e-11
Os10g0205500	38.0984	-2.88691	0.409216	-7.05474	1.73e-12	1.66e-11
Os09g0462875	26.4965	-5.34882	0.763183	-7.00858	2.41e-12	2.29e-11
Os02g0720100	58.6092	-2.28245	0.326106	-6.99912	2.58e-12	2.44e-11
Os04g0520700	414.861	-4.54098	0.653301	-6.95082	3.63e-12	3.41e-11
Os08g0131200	11620.6	-2.78319	0.40058	-6.94791	3.71e-12	3.48e-11
Os05g0555000	35.3052	-3.1175	0.449199	-6.94014	3.92e-12	3.66e-11
Os01g0748150	46.8251	-2.67077	0.385941	-6.92015	4.51e-12	4.2e-11
Os07g0529000	55.125	-3.76292	0.544393	-6.91214	4.77e-12	4.44e-11
Os01g0349800	26.3419	-3.92363	0.568951	-6.89626	5.34e-12	4.95e-11
Os07g0205900	25.4024	-4.09836	0.594718	-6.89127	5.53e-12	5.12e-11
Os07g0658000	251.482	-2.02417	0.295081	-6.85972	6.9e-12	6.32e-11
Os03g0209800	100.509	-2.2213	0.323854	-6.85898	6.94e-12	6.35e-11
Os03g0826200	77.4271	-2.92786	0.428045	-6.84007	7.92e-12	7.2e-11
Os05g0531400	58.9378	-2.11237	0.309355	-6.82831	8.59e-12	7.79e-11
Os06g0566201	46.7001	-2.79243	0.409271	-6.82292	8.92e-12	8.08e-11
Os03g0301550	87.6714	-2.03548	0.300466	-6.77442	1.25e-11	1.12e-10
Os01g0800900	510.286	-5.57067	0.822573	-6.77225	1.27e-11	1.13e-10
Os03g0861300	133.13	-2.35564	0.34856	-6.75821	1.4e-11	1.24e-10
Os03g0843000	31.0407	-4.06365	0.601621	-6.7545	1.43e-11	1.27e-10
Os04g0511400	23.2377	-4.2771	0.637831	-6.70569	2e-11	1.77e-10
Os01g0234700	77.0896	-2.02936	0.303649	-6.68324	2.34e-11	2.04e-10
Os07g0606600	89.1018	-2.07668	0.311583	-6.66494	2.65e-11	2.3e-10
Os04g0622400	47.2106	-2.67772	0.402994	-6.64455	3.04e-11	2.64e-10
Os12g0428700	37.0963	-2.76267	0.416596	-6.63153	3.32e-11	2.88e-10
Os03g0166200	44.0544	-2.30368	0.348012	-6.61953	3.6e-11	3.11e-10
Os01g0566000	36.743	-7.18753	1.08726	-6.61069	3.83e-11	3.29e-10
Os11g0564800	50.2319	-2.74849	0.418318	-6.57033	5.02e-11	4.28e-10
Os12g0146625	27.7015	-3.09534	0.471489	-6.56503	5.2e-11	4.42e-10
Os11g0530700	39.1507	-2.58061	0.395764	-6.52057	7e-11	5.89e-10
Os05g0495000	36.016	-2.98678	0.458106	-6.51984	7.04e-11	5.92e-10
Os04g0369000	21.4351	-8.2626	1.26751	-6.51875	7.09e-11	5.96e-10
Os01g0111600	23648.5	-2.91119	0.446615	-6.51833	7.11e-11	5.97e-10
Os06g0609900	46.3854	-2.30516	0.353964	-6.51242	7.39e-11	6.2e-10
Os05g0421450	83.948	-2.24949	0.347108	-6.48067	9.13e-11	7.6e-10
Os09g0494500	40.2398	-3.6754	0.568684	-6.463	1.03e-10	8.5e-10
Os02g0512000	38.2001	-2.67324	0.413845	-6.45952	1.05e-10	8.68e-10
Os03g0400901	75.8222	-2.02058	0.313301	-6.44933	1.12e-10	9.26e-10
Os10g0149700	33.4792	-3.0436	0.472053	-6.44758	1.14e-10	9.36e-10
Os10g0135650	19.6171	-8.13621	1.26215	-6.4463	1.15e-10	9.44e-10
Os08g0127950	24.6273	-5.55666	0.862153	-6.4451	1.16e-10	9.51e-10
Os01g0846700	59.6951	-2.25877	0.350766	-6.43952	1.2e-10	9.85e-10
Os06g0613000	54.7248	-2.07689	0.323416	-6.42174	1.35e-10	1.1e-09
Os10g0207500	55.2488	-2.567	0.40162	-6.39162	1.64e-10	1.33e-09
Os03g0822400	118.19	-2.66622	0.417297	-6.38927	1.67e-10	1.35e-09
Os05g0223300	23.3726	-5.91389	0.925662	-6.38882	1.67e-10	1.35e-09
Os12g0236800	288.225	-5.25077	0.824334	-6.36971	1.89e-10	1.52e-09
Os11g0141500	32.5634	-3.13116	0.491601	-6.36931	1.9e-10	1.52e-09
Os11g0141400	138.077	-2.18888	0.344648	-6.35105	2.14e-10	1.7e-09
Os04g0523500	19.451	-8.11509	1.27813	-6.34918	2.16e-10	1.72e-09
Os01g0813350	60.7528	-2.06177	0.325414	-6.33583	2.36e-10	1.87e-09
Os02g0764400	28.8652	-2.78492	0.441102	-6.31356	2.73e-10	2.15e-09
Os05g0366600	20.3246	-4.27491	0.679241	-6.29365	3.1e-10	2.43e-09
Os04g0513200	29.8392	-6.8679	1.09174	-6.29079	3.16e-10	2.47e-09
Os01g0921100	40.5589	-2.3389	0.373228	-6.26668	3.69e-10	2.86e-09
Os09g0518332	24.1367	-3.73929	0.598292	-6.24994	4.11e-10	3.16e-09
Os10g0158000	48.9151	-2.58597	0.414039	-6.24573	4.22e-10	3.25e-09
Os07g0551400	52.8057	-2.22405	0.356364	-6.24094	4.35e-10	3.35e-09
Os01g0789000	20.2605	-4.67542	0.752499	-6.2132	5.19e-10	3.95e-09
Os08g0497600	1480.1	-2.67877	0.43325	-6.18297	6.29e-10	4.75e-09
Os04g0480600	22.8951	-5.89541	0.955341	-6.171	6.79e-10	5.1e-09
Os04g0362375	28.5379	-3.50668	0.569725	-6.15505	7.51e-10	5.62e-09
Os11g0153100	143.864	-2.42781	0.394899	-6.14794	7.85e-10	5.86e-09
Os09g0569780	35.7897	-2.64431	0.430958	-6.13589	8.47e-10	6.31e-09
Os07g0524900	50.388	-2.48594	0.405551	-6.12979	8.8e-10	6.53e-09
Os10g0542400	49.6129	-2.57967	0.421301	-6.12309	9.18e-10	6.8e-09
Os04g0577700	47.8852	-2.09868	0.343334	-6.11265	9.8e-10	7.23e-09
Os04g0521600	50.7107	-2.23338	0.365391	-6.11229	9.82e-10	7.24e-09
Os11g0533400	1238.6	-3.26753	0.534788	-6.10996	9.97e-10	7.34e-09
Os11g0117900	60.6478	-2.38204	0.391061	-6.09123	1.12e-09	8.22e-09
Os12g0592300	22.2715	-3.92022	0.646187	-6.0667	1.31e-09	9.52e-09
Os04g0667600	924.638	-2.7769	0.458568	-6.05559	1.4e-09	1.02e-08
Os04g0598300	20.1096	-4.41941	0.732061	-6.03694	1.57e-09	1.13e-08
Os04g0537100	21.9682	-3.31374	0.55272	-5.99533	2.03e-09	1.45e-08
Os09g0521300	18.3981	-3.94166	0.65896	-5.98164	2.21e-09	1.57e-08
Os04g0268700	58.3619	-2.1619	0.361554	-5.97947	2.24e-09	1.59e-08
Os11g0601500	14.2557	-7.67208	1.28568	-5.96734	2.41e-09	1.71e-08
Os11g0655200	46.3329	-2.10142	0.3526	-5.95978	2.53e-09	1.78e-08
Os11g0245400	48.5078	-2.27563	0.382634	-5.94728	2.73e-09	1.92e-08
Os06g0633100	115.952	-2.2529	0.378956	-5.94501	2.76e-09	1.94e-08
Os12g0635400	54.1123	-2.90133	0.489935	-5.92187	3.18e-09	2.22e-08
Os05g0355133	25.9918	-2.9449	0.501307	-5.87443	4.24e-09	2.92e-08
Os12g0222650	62.7438	-2.18737	0.372381	-5.87401	4.25e-09	2.93e-08
Os03g0730700	24.1564	-2.87444	0.490049	-5.86563	4.47e-09	3.08e-08
Os05g0525900	5998.26	-2.78919	0.477305	-5.84361	5.11e-09	3.49e-08
Os03g0758250	18.6057	-3.76062	0.643964	-5.8398	5.23e-09	3.57e-08
Os01g0726100	54.2461	-2.76843	0.477417	-5.79877	6.68e-09	4.52e-08
Os08g0111300	19.5116	-3.72242	0.643052	-5.78868	7.09e-09	4.79e-08
Os05g0424700	17.6741	-5.51528	0.955313	-5.77327	7.77e-09	5.22e-08
Os12g0117100	47.7516	-2.07815	0.360405	-5.76614	8.11e-09	5.43e-08
Os05g0440300	31.009	-2.61453	0.455143	-5.74443	9.22e-09	6.15e-08
Os08g0461100	45.5417	-2.2247	0.387856	-5.73588	9.7e-09	6.46e-08
Os04g0372700	52.59	-2.25545	0.394465	-5.71775	1.08e-08	7.15e-08
Os11g0654800	78.0883	-2.13406	0.373322	-5.71642	1.09e-08	7.21e-08
Os10g0202900	22.7366	-4.07871	0.715863	-5.69761	1.21e-08	8e-08
Os03g0305400	11899.8	-2.32171	0.408524	-5.68316	1.32e-08	8.67e-08
Os09g0482300	25.6388	-2.8826	0.507647	-5.67834	1.36e-08	8.91e-08
Os06g0613200	22.5276	-3.36916	0.594008	-5.6719	1.41e-08	9.23e-08
Os02g0641900	29.7974	-2.65443	0.468166	-5.66984	1.43e-08	9.33e-08
Os06g0207700	16.893	-4.43483	0.782802	-5.66533	1.47e-08	9.56e-08
Os06g0107000	49.1032	-2.32052	0.409779	-5.66284	1.49e-08	9.69e-08
Os05g0529700	26.8186	-2.95827	0.522556	-5.66116	1.5e-08	9.79e-08
Os06g0196200	25.8241	-3.36471	0.594712	-5.65771	1.53e-08	9.97e-08
Os01g0192000	1908.48	-2.46746	0.43613	-5.65762	1.53e-08	9.97e-08
Os05g0555600	78.6223	-2.20971	0.39177	-5.64033	1.7e-08	1.09e-07
Os01g0848900	24.2093	-3.15824	0.561214	-5.62752	1.83e-08	1.17e-07
Os11g0492800	35.2506	-2.48618	0.441934	-5.62568	1.85e-08	1.19e-07
Os04g0297933	17.4434	-4.00304	0.712335	-5.61961	1.91e-08	1.23e-07
Os06g0497200	26.4189	-2.6331	0.468677	-5.61815	1.93e-08	1.24e-07
Os02g0782500	34.8739	-2.68681	0.479186	-5.60703	2.06e-08	1.31e-07
Os03g0680100	12.2525	-7.44623	1.32924	-5.60189	2.12e-08	1.35e-07
Os06g0484400	11.6223	-7.37312	1.31737	-5.59686	2.18e-08	1.39e-07
Os08g0561500	28.4121	-2.51537	0.449817	-5.59198	2.24e-08	1.42e-07
Os12g0117200	29.2564	-2.30431	0.413386	-5.57424	2.49e-08	1.57e-07
Os05g0562300	633.699	-2.5163	0.451806	-5.56942	2.56e-08	1.61e-07
Os03g0118450	81.1491	-2.04702	0.370169	-5.52996	3.2e-08	2e-07
Os01g0813300	78.1461	-2.11036	0.382321	-5.51986	3.39e-08	2.11e-07
Os01g0195300	46.2618	-2.688	0.487949	-5.50877	3.61e-08	2.24e-07
Os07g0583500	30.2009	-2.90555	0.527828	-5.50473	3.7e-08	2.29e-07
Os04g0475400	26.0755	-2.50819	0.455817	-5.50263	3.74e-08	2.32e-07
Os09g0519150	33.2777	-2.14122	0.389229	-5.50119	3.77e-08	2.33e-07
Os04g0480900	30.351	-2.24558	0.409025	-5.49007	4.02e-08	2.48e-07
Os02g0185300	20.4274	-6.32841	1.15368	-5.48541	4.13e-08	2.54e-07
Os09g0421600	20.5865	-3.03885	0.555778	-5.46773	4.56e-08	2.8e-07
Os07g0625500	37.0536	-2.26889	0.4155	-5.46063	4.74e-08	2.9e-07
Os04g0473800	31.6018	-2.1975	0.403679	-5.44368	5.22e-08	3.18e-07
Os05g0554601	47.8895	-2.32781	0.428389	-5.43388	5.51e-08	3.34e-07
Os01g0640100	17.2451	-4.44461	0.81821	-5.43211	5.57e-08	3.37e-07
Os03g0165900	25.9345	-2.43312	0.448373	-5.42654	5.75e-08	3.47e-07
Os12g0578300	25.2446	-2.5199	0.468271	-5.38129	7.4e-08	4.41e-07
Os12g0156200	782.629	-2.50689	0.468412	-5.35189	8.7e-08	5.15e-07
Os03g0645900	34.0086	-3.13484	0.585789	-5.35149	8.72e-08	5.16e-07
Os02g0805100	335.203	-2.67834	0.505446	-5.29896	1.16e-07	6.8e-07
Os06g0637500	1015.09	-3.01951	0.570432	-5.29337	1.2e-07	7e-07
Os01g0645400	27.5841	-2.6908	0.508352	-5.29319	1.2e-07	7e-07
Os01g0774200	25.9672	-2.67747	0.506218	-5.28916	1.23e-07	7.15e-07
Os10g0419100	37.4933	-2.05769	0.389616	-5.28132	1.28e-07	7.44e-07
Os07g0516100	14.1294	-7.65896	1.45039	-5.28064	1.29e-07	7.46e-07
Os09g0316400	16.189	-3.54908	0.672746	-5.27551	1.32e-07	7.67e-07
Os03g0171300	19.3171	-2.89342	0.548812	-5.27216	1.35e-07	7.8e-07
Os10g0341101	25.0224	-2.57044	0.488065	-5.26659	1.39e-07	8.03e-07
Os06g0497275	17.1865	-3.34439	0.636528	-5.25412	1.49e-07	8.57e-07
Os08g0198800	48.5294	-2.24064	0.426911	-5.24848	1.53e-07	8.82e-07
Os04g0503500	19.9299	-2.9318	0.561415	-5.22217	1.77e-07	1.01e-06
Os12g0592900	784.938	-2.46929	0.473641	-5.21343	1.85e-07	1.05e-06
Os02g0725900	35.0776	-2.17695	0.419379	-5.1909	2.09e-07	1.18e-06
Os06g0212600	20.3979	-3.82539	0.737274	-5.18856	2.12e-07	1.2e-06
Os03g0642300	40.8075	-2.03379	0.393365	-5.17023	2.34e-07	1.31e-06
Os12g0617250	19.465	-3.32702	0.64684	-5.1435	2.7e-07	1.5e-06
Os03g0206201	56.7934	-2.04767	0.39815	-5.14296	2.7e-07	1.5e-06
Os08g0501300	20.2399	-2.75009	0.536997	-5.12123	3.04e-07	1.68e-06
Os03g0123800	37.7451	-2.59823	0.508099	-5.11363	3.16e-07	1.74e-06
Os06g0142300	9832.02	-2.16934	0.424469	-5.1107	3.21e-07	1.77e-06
Os08g0442400	19.6875	-3.21417	0.631283	-5.0915	3.55e-07	1.95e-06
Os04g0481900	17.288	-3.14283	0.6174	-5.09043	3.57e-07	1.96e-06
Os01g0636500	148.211	-3.72932	0.73346	-5.08456	3.68e-07	2.01e-06
Os10g0154401	16.9915	-4.3989	0.868892	-5.06266	4.13e-07	2.24e-06
Os07g0111900	9.48444	-7.075	1.39895	-5.05735	4.25e-07	2.3e-06
Os02g0751300	73.0893	-2.14794	0.424741	-5.05706	4.26e-07	2.3e-06
Os06g0141800	22.651	-2.88004	0.574247	-5.01534	5.29e-07	2.82e-06
Os11g0415450	20.9465	-2.99512	0.597554	-5.01229	5.38e-07	2.86e-06
Os12g0510750	49.705	-2.82317	0.564328	-5.00271	5.65e-07	3e-06
Os03g0643000	20.886	-2.79342	0.558661	-5.0002	5.73e-07	3.04e-06
Os06g0491566	55.8881	-2.0579	0.412434	-4.98966	6.05e-07	3.2e-06
Os02g0142800	13.7276	-5.75211	1.15691	-4.97195	6.63e-07	3.49e-06
Os04g0352200	28.4954	-3.34873	0.673661	-4.97094	6.66e-07	3.51e-06
Os12g0628100	17.1008	-3.10161	0.626764	-4.94861	7.47e-07	3.91e-06
Os01g0227350	32.7006	-2.32063	0.469546	-4.94229	7.72e-07	4.03e-06
Os01g0977901	14.6256	-5.82864	1.18096	-4.93551	7.99e-07	4.17e-06
Os02g0759400	32.3367	-2.86467	0.580499	-4.93484	8.02e-07	4.18e-06
Os03g0740200	51.8089	-2.06636	0.418898	-4.93283	8.1e-07	4.22e-06
Os06g0686900	100.625	-4.13913	0.839837	-4.92849	8.29e-07	4.31e-06
Os03g0156600	161.743	-3.54702	0.720087	-4.92582	8.4e-07	4.36e-06
Os02g0658000	18.1993	-3.24285	0.66002	-4.91326	8.96e-07	4.64e-06
Os06g0492300	45.049	-2.00013	0.407483	-4.9085	9.18e-07	4.74e-06
Os09g0527700	21.3958	-2.88381	0.591641	-4.87425	1.09e-06	5.57e-06
Os05g0464300	7.49625	-6.73895	1.387	-4.85865	1.18e-06	6e-06
Os03g0308600	23.4576	-2.40992	0.501975	-4.80087	1.58e-06	7.88e-06
Os03g0413000	46.6136	-2.44028	0.508492	-4.79904	1.59e-06	7.95e-06
Os08g0163300	21.3302	-2.66549	0.556916	-4.78616	1.7e-06	8.43e-06
Os10g0401000	453.808	-2.29985	0.481105	-4.78034	1.75e-06	8.65e-06
Os01g0743666	11.3585	-4.42085	0.924964	-4.77948	1.76e-06	8.69e-06
Os12g0500400	7.09492	-6.66648	1.39808	-4.7683	1.86e-06	9.15e-06
Os09g0126600	27.4719	-2.32183	0.487339	-4.7643	1.9e-06	9.33e-06
Os02g0713900	26.5219	-2.08469	0.438722	-4.75172	2.02e-06	9.88e-06
Os01g0262401	35.7366	-8.99706	1.89633	-4.74445	2.09e-06	1.02e-05
Os06g0496601	12.1006	-4.48993	0.952417	-4.71425	2.43e-06	1.18e-05
Os06g0728700	177.69	-3.74111	0.800609	-4.67283	2.97e-06	1.42e-05
Os04g0494900	21.2184	-2.38164	0.509849	-4.67126	2.99e-06	1.43e-05
Os04g0648600	15.5491	-3.665	0.784963	-4.66901	3.03e-06	1.45e-05
Os02g0125600	21.9964	-2.301	0.493256	-4.66492	3.09e-06	1.47e-05
Os01g0880800	373.507	-2.30175	0.493826	-4.66105	3.15e-06	1.5e-05
Os02g0318400	16.1549	-3.30592	0.710116	-4.65546	3.23e-06	1.54e-05
Os01g0934800	11.5944	-3.60761	0.777492	-4.64006	3.48e-06	1.65e-05
Os01g0624400	31.4714	-2.25048	0.488866	-4.60347	4.16e-06	1.94e-05
Os07g0592600	1196.88	-2.53537	0.551962	-4.59338	4.36e-06	2.03e-05
Os09g0278700	12.4467	-3.74141	0.814996	-4.59071	4.42e-06	2.06e-05
Os05g0103000	29.8962	-2.03723	0.44745	-4.55299	5.29e-06	2.43e-05
Os01g0170051	85.0946	-3.94549	0.875099	-4.50863	6.52e-06	2.96e-05
Os09g0266100	20.7413	-2.84826	0.631847	-4.50782	6.55e-06	2.97e-05
Os01g0654800	22.0889	-2.53358	0.562447	-4.50456	6.65e-06	3.01e-05
Os04g0361500	35.8743	-2.06603	0.458712	-4.50397	6.67e-06	3.02e-05
Os01g0797600	679.554	-2.07363	0.463061	-4.47809	7.53e-06	3.39e-05
Os05g0535200	9.12733	-6.05084	1.35374	-4.46973	7.83e-06	3.51e-05
Os01g0641050	6.24458	-6.49076	1.45325	-4.46637	7.96e-06	3.57e-05
Os08g0259100	23.3199	-2.02997	0.455127	-4.46023	8.19e-06	3.66e-05
Os01g0305300	9.73059	-4.1929	0.942055	-4.4508	8.56e-06	3.82e-05
Os01g0138800	12.2035	-3.12627	0.705829	-4.42922	9.46e-06	4.19e-05
Os04g0554000	20.2072	-2.78664	0.629634	-4.42581	9.61e-06	4.26e-05
Os06g0174375	9.9935	-5.28951	1.19528	-4.42533	9.63e-06	4.26e-05
Os08g0174300	5.97298	-6.41051	1.45043	-4.41973	9.88e-06	4.37e-05
Os07g0176200	24.7712	-2.47625	0.560365	-4.419	9.92e-06	4.38e-05
Os07g0425000	52.726	-2.6012	0.589915	-4.40946	1.04e-05	4.56e-05
Os12g0228300	18.7097	-2.61229	0.593198	-4.40374	1.06e-05	4.67e-05
Os11g0670100	9.06804	-6.02645	1.3706	-4.39695	1.1e-05	4.81e-05
Os02g0143300	31.1487	-2.28422	0.520522	-4.38833	1.14e-05	4.99e-05
Os03g0268600	32.1981	-2.29877	0.525567	-4.37389	1.22e-05	5.31e-05
Os03g0815100	620.782	-2.99935	0.688063	-4.35911	1.31e-05	5.66e-05
Os02g0514326	11.9459	-3.40794	0.78307	-4.35203	1.35e-05	5.83e-05
Os01g0849950	21.2984	-2.41792	0.56251	-4.29845	1.72e-05	7.32e-05
Os12g0227400	5.359	-6.26247	1.46221	-4.28288	1.84e-05	7.81e-05
Os04g0369066	5.2218	-6.22113	1.45571	-4.2736	1.92e-05	8.11e-05
Os08g0215400	11.8813	-3.40756	0.799992	-4.25949	2.05e-05	8.59e-05
Os04g0480650	7.71507	-5.80129	1.36383	-4.25366	2.1e-05	8.8e-05
Os08g0378000	11.4985	-3.19312	0.750768	-4.25314	2.11e-05	8.81e-05
Os12g0591500	9.4653	-4.5902	1.08334	-4.23707	2.26e-05	9.42e-05
Os09g0243200	24.6457	-2.46484	0.581766	-4.23683	2.27e-05	9.42e-05
Os04g0369033	5.35651	-6.25117	1.4816	-4.21921	2.45e-05	0.00010145
Os11g0119700	9.62357	-3.53365	0.855751	-4.12929	3.64e-05	0.000146578
Os03g0245901	5.12981	-6.18905	1.49934	-4.12786	3.66e-05	0.000147454
Os02g0727100	15.8808	-2.3278	0.566752	-4.10726	4e-05	0.000160154
Os03g0389100	12.5833	-4.01983	0.981807	-4.09432	4.23e-05	0.000168619
Os01g0686300	9.31642	-3.79089	0.92687	-4.09	4.31e-05	0.000171451
Os01g0840100	5388.83	-2.36068	0.577659	-4.08662	4.38e-05	0.000173667
Os02g0565150	21.7322	-2.30926	0.567749	-4.0674	4.75e-05	0.00018738
Os03g0165266	14.3765	-2.9984	0.737888	-4.06349	4.83e-05	0.000190259
Os07g0439750	11.1709	-3.14821	0.776608	-4.05379	5.04e-05	0.000197627
Os03g0283200	8.45867	-5.02958	1.24087	-4.05325	5.05e-05	0.000198026
Os05g0404901	9.75432	-3.31504	0.822651	-4.0297	5.58e-05	0.000217344
Os01g0683525	16.0224	-2.25068	0.559616	-4.02184	5.77e-05	0.000224261
Os02g0618400	4.55356	-6.0243	1.49798	-4.02161	5.78e-05	0.000224415
Os02g0142850	4.65272	-6.04958	1.51004	-4.00622	6.17e-05	0.000238385
Os06g0666600	16.7261	-2.11458	0.528777	-3.999	6.36e-05	0.000245409
Os06g0612001	7.81561	-4.31202	1.07892	-3.9966	6.43e-05	0.000247698
Os12g0120500	12.3823	-2.72082	0.681081	-3.99486	6.47e-05	0.000249391
Os08g0412800	18.9215	-2.15121	0.54043	-3.98055	6.88e-05	0.000263479
Os05g0357500	16.2923	-2.54799	0.640704	-3.97686	6.98e-05	0.000267266
Os01g0532300	6.47959	-5.53728	1.40449	-3.94257	8.06e-05	0.000304874
Os02g0173300	18.1814	-2.39325	0.608085	-3.93572	8.29e-05	0.000313241
Os10g0425700	16.7241	-2.19611	0.558092	-3.93503	8.32e-05	0.000314055
Os01g0199300	4.73037	-6.07083	1.54435	-3.931	8.46e-05	0.000318933
Os01g0844200	7.62956	-4.90262	1.25305	-3.91255	9.13e-05	0.000342609
Os01g0661601	100.073	-2.87167	0.736278	-3.90025	9.61e-05	0.000359016
Os01g0754800	8.37575	-4.3798	1.12329	-3.89908	9.66e-05	0.000360609
Os08g0406500	6.29017	-5.50512	1.42186	-3.87178	0.000108045	0.000399524
Os08g0174000	4.92681	-6.13134	1.5837	-3.87152	0.000108157	0.000399868
Os08g0174100	4.17563	-5.89552	1.52724	-3.86024	0.000113274	0.000416368
Os08g0492500	32.034	-2.10395	0.546819	-3.84762	0.000119273	0.000436871
Os01g0304050	7.9077	-3.90567	1.01515	-3.84739	0.000119382	0.000437216
Os04g0583200	17.6844	-2.5254	0.661673	-3.81669	0.000135252	0.000489768
Os05g0132650	4.01504	-5.85039	1.5378	-3.80438	0.000142161	0.000512862
Os01g0171200	13.4632	-2.65668	0.699915	-3.79572	0.000147217	0.00052906
Os02g0658200	6.36752	-5.51133	1.45287	-3.79341	0.000148594	0.000533598
gene-rps13	8.11569	-3.94105	1.04489	-3.77175	0.000162109	0.000578202
Os12g0156100	7.85824	-3.8501	1.02386	-3.76036	0.000169666	0.000603084
Os04g0423100	10.4316	-2.90618	0.775353	-3.7482	0.00017811	0.000630781
Os04g0566600	19.8373	-2.19899	0.587567	-3.74253	0.000182177	0.000643717
Os09g0447900	7.39504	-4.82603	1.29651	-3.72231	0.000197408	0.000692994
Os03g0216700	8.09917	-4.30139	1.15675	-3.71853	0.000200388	0.00070275
Os03g0250301	4.09081	-5.88454	1.58394	-3.71514	0.000203095	0.000710908
Os04g0394100	8.14588	-3.90172	1.05031	-3.71482	0.000203352	0.000711364
Os06g0335900	17.2435	-2.11	0.5685	-3.71153	0.00020601	0.000719765
Os07g0170500	3.80019	-5.77107	1.55806	-3.704	0.000212223	0.000739074
Os08g0520600	23.4648	-2.65461	0.716753	-3.70366	0.000212508	0.000739884
Os09g0100750	11.6789	-2.64608	0.714675	-3.7025	0.000213486	0.000742736
Os12g0102900	11.9834	-2.39038	0.647712	-3.6905	0.000223809	0.00077557
Os08g0240200	10.3566	-2.70175	0.734088	-3.68042	0.000232846	0.000803705
Os02g0793500	14.9182	-2.18616	0.594516	-3.67721	0.000235802	0.000813005
Os07g0526700	9.66903	-3.29733	0.896939	-3.6762	0.000236731	0.000816007
Os03g0194600	8.85034	-3.17176	0.862966	-3.67541	0.000237463	0.00081803
Os06g0134200	13.7296	-2.25456	0.61508	-3.66547	0.000246884	0.000846838
Os04g0517500	205.221	-2.92209	0.797314	-3.66492	0.000247416	0.000848559
Os01g0836700	4.57914	-6.023	1.6439	-3.66385	0.00024845	0.000851584
Os01g0850000	14.7987	-2.03173	0.555315	-3.6587	0.000253502	0.000867415
Os05g0552700	6.623	-4.01237	1.10695	-3.6247	0.000289296	0.000977718
Os05g0382000	10.3572	-2.70502	0.747143	-3.62049	0.000294043	0.000992204
Os06g0195800	654.376	-2.16058	0.598383	-3.61069	0.000305378	0.00102736
Os08g0211750	8.37593	-3.27904	0.908194	-3.61051	0.000305596	0.00102772
Os12g0635500	9.70338	-2.7449	0.760899	-3.60744	0.000309235	0.00103884
Os01g0917100	3.49773	-5.64162	1.57636	-3.57889	0.000345054	0.00114814
Os01g0100200	3.72692	-5.74768	1.60641	-3.57796	0.000346289	0.00115172
Os05g0586700	3.73846	-5.73706	1.61032	-3.56268	0.000367084	0.00121383
Os05g0372300	3.52143	-5.64927	1.5861	-3.56175	0.000368398	0.00121774
Os04g0585050	42.2249	-2.20621	0.621503	-3.54979	0.000385532	0.00126973
Os09g0505400	7.05495	-3.66098	1.03362	-3.54191	0.000397236	0.00130475
Os04g0457400	7.47084	-3.43449	0.969975	-3.54081	0.000398904	0.00130931
Os03g0134800	12.2004	-2.95885	0.835757	-3.54032	0.000399637	0.00131127
Os05g0382200	8.40917	-3.12964	0.893891	-3.50115	0.000463263	0.00150156
Os07g0654800	13.5341	-2.1876	0.625306	-3.49845	0.000467969	0.00151506
Os01g0766000	7.13162	-4.14673	1.18689	-3.49378	0.000476227	0.00153948
Os03g0122100	15.2471	-2.03149	0.583074	-3.4841	0.0004938	0.00159198
Os11g0216350	3.82827	-5.77922	1.66003	-3.4814	0.000498804	0.00160654
Os08g0529300	81.6996	-3.09351	0.888678	-3.48103	0.000499494	0.00160858
Os11g0655100	9.04198	-3.50294	1.01017	-3.46766	0.000525004	0.00168203
Os10g0458600	6.4591	-3.58937	1.03618	-3.46406	0.000532094	0.00170358
Os10g0162854	9.37599	-3.04998	0.880519	-3.46385	0.000532507	0.0017047
Os01g0677000	4.75476	-5.08114	1.46779	-3.46176	0.000536655	0.0017172
Os02g0232300	3.33246	-5.56723	1.61339	-3.45064	0.00055925	0.00178238
Os03g0760000	7.62637	-3.17064	0.922642	-3.43648	0.000589329	0.00186995
Os11g0202900	4.71921	-5.07293	1.4812	-3.42488	0.000615069	0.00194238
Os01g0733100	10.0455	-2.35801	0.68945	-3.42013	0.000625919	0.0019742
Os10g0352200	6.64662	-3.59475	1.05142	-3.41894	0.00062865	0.00198147
Os07g0132700	3.34431	-5.57168	1.63364	-3.4106	0.000648208	0.00203808
Os02g0142875	3.33465	-5.56894	1.63376	-3.40866	0.000652823	0.00205167
Os04g0554900	6.55497	-3.59542	1.06032	-3.3909	0.000696638	0.0021774
Os01g0246400	19.6055	-2.0757	0.612273	-3.39016	0.000698525	0.00218257
Os10g0175800	3.64428	-5.69231	1.6804	-3.38747	0.0007054	0.00220135
Os02g0301650	11.1661	-2.26516	0.669555	-3.38309	0.000716755	0.00223256
Os11g0615350	3.37238	-5.58323	1.66857	-3.34612	0.000819513	0.00251682
Os06g0698400	16.3607	-2.10471	0.631339	-3.33372	0.000856914	0.0026182
Os04g0580800	11.2437	-2.18414	0.656022	-3.32937	0.000870422	0.00265513
Os06g0484500	20.2068	-2.1147	0.636892	-3.32034	0.000899086	0.00273364
Os03g0228200	13.6414	-2.70574	0.8154	-3.3183	0.000905659	0.00275184
Os01g0890600	9.04044	-2.82926	0.855893	-3.30562	0.000947673	0.00286552
Os01g0232200	7.53942	-3.20333	0.9692	-3.30513	0.000949329	0.00286996
Os01g0965300	7.46768	-2.86676	0.869798	-3.29589	0.000981105	0.00295815
Os03g0217900	501.55	-2.35073	0.714612	-3.28952	0.00100358	0.00301797
Os01g0303401	4.28127	-4.94655	1.50838	-3.27938	0.00104037	0.00311621
Os05g0590100	3.00879	-5.42956	1.67128	-3.24874	0.00115916	0.00342877
Os03g0279500	5.71188	-3.8032	1.17255	-3.24354	0.00118055	0.00348763
Os04g0269100	4.47629	-4.9957	1.54231	-3.2391	0.00119908	0.00353717
Os09g0457400	4.97896	-5.1419	1.58756	-3.23887	0.00120006	0.00353931
Os05g0223200	8.58264	-3.27584	1.02668	-3.19071	0.00141924	0.00411693
Os07g0178700	79.1264	-3.5823	1.13514	-3.15581	0.00160053	0.00458716
Os08g0335200	9.37626	-2.77836	0.884341	-3.14173	0.00167956	0.00478673
Os01g0603200	6.18068	-3.1374	0.999235	-3.13981	0.0016906	0.00481429
Os06g0669100	7.98981	-2.79817	0.893654	-3.13115	0.00174121	0.00494148
Os01g0540300	11.623	-2.43782	0.785875	-3.10204	0.0019219	0.00540648
Os03g0801300	5.20388	-4.34766	1.40917	-3.08526	0.00203376	0.00569258
Os09g0107900	11.8783	-2.09616	0.679615	-3.08433	0.00204008	0.00570741
Os11g0130200	3.78873	-4.75095	1.545	-3.07504	0.00210475	0.00587194
Os09g0540150	3.74881	-4.73788	1.54404	-3.0685	0.00215138	0.00599308
Os07g0655201	10.2618	-2.03854	0.666361	-3.05922	0.00221916	0.00615863
Os08g0336500	15.9722	-2.18949	0.722994	-3.02836	0.00245883	0.00674692
Os05g0502700	5.75961	-3.85746	1.27946	-3.01491	0.00257058	0.00702466
Os04g0210800	2.54136	-5.18946	1.72579	-3.007	0.00263836	0.00719166
Os03g0787400	7.15552	-2.77536	0.927347	-2.99279	0.00276437	0.00750229
Os01g0127500	7.48355	-2.6758	0.894727	-2.99063	0.00278402	0.00754758
Os06g0695700	4.67403	-4.08711	1.37454	-2.97343	0.00294492	0.00794153
Os03g0625933	4.50726	-4.11969	1.38803	-2.96802	0.00299725	0.00806557
Os02g0574800	5.29985	-3.74586	1.26473	-2.96178	0.00305865	0.00822211
Os06g0534900	9.03753	-2.44722	0.827455	-2.95753	0.00310113	0.00832193
Os12g0194266	9.89362	-2.06121	0.698652	-2.95027	0.00317502	0.00849824
Os01g0766300	6.05148	-3.15035	1.07117	-2.94104	0.00327111	0.00872546
Os03g0627100	2.64301	-5.25513	1.79034	-2.93527	0.00333253	0.00887323
Os08g0491400	5.7828	-3.0115	1.03743	-2.90285	0.00369782	0.00974446
Os11g0474900	2.4422	-5.14233	1.78227	-2.88527	0.00391079	0.0102552
Os01g0293100	2.46809	-5.15476	1.78997	-2.8798	0.00397924	0.0104161
Os03g0687900	6.22388	-2.6179	0.909859	-2.87726	0.00401151	0.0104946
Os01g0518300	4.46701	-4.05403	1.41286	-2.86938	0.00411275	0.0107304
Os09g0520500	5.63587	-3.3407	1.16475	-2.86816	0.00412867	0.010764
Os06g0223200	2.92117	-5.37866	1.87768	-2.86453	0.00417631	0.010871
Os02g0550800	8.90434	-2.48171	0.866782	-2.86313	0.00419473	0.0109169
Os01g0865800	4.9126	-3.12992	1.09911	-2.84768	0.00440397	0.0114011
Os05g0564500	4.97763	-3.17817	1.12336	-2.82917	0.00466694	0.0120021
Os01g0847600	115.35	-2.6482	0.93935	-2.81919	0.00481457	0.0123375
Os01g0144800	9.74967	-2.02062	0.717673	-2.81552	0.00486981	0.0124643
Os09g0135100	12.2419	-2.13393	0.759368	-2.81014	0.00495198	0.0126596
Os10g0459600	13.2655	-2.1856	0.778256	-2.80833	0.00497987	0.0127235
Os05g0566450	3.09679	-4.45357	1.61369	-2.75986	0.00578262	0.0145351
Os07g0648233	6.53501	-2.64448	0.965773	-2.7382	0.00617768	0.0154294
Os06g0486000	2.11385	-4.92447	1.80292	-2.73139	0.00630685	0.0156896
Os03g0356596	6.46751	-2.4823	0.910717	-2.72565	0.00641749	0.0159281
Os01g0656250	7.91572	-2.10298	0.773128	-2.72009	0.00652635	0.0161641
Os09g0463800	2.30032	-5.02517	1.85026	-2.71593	0.00660908	0.0163428
Os11g0231200	9.02948	-2.30971	0.852532	-2.70924	0.0067438	0.0166241
Os08g0529800	6.63662	-2.7669	1.02873	-2.68964	0.007153	0.0175407
Os12g0568100	11.2055	-2.16264	0.805835	-2.68373	0.00728057	0.0178239
Os04g0522800	5.98066	-2.53829	0.947493	-2.67896	0.00738521	0.018047
Os11g0582801	5.29048	-2.94755	1.10072	-2.67783	0.0074101	0.0180968
Os01g0196133	2.49397	-5.16485	1.96392	-2.62986	0.00854189	0.0205528
Os07g0675200	2.49397	-5.16485	1.96392	-2.62986	0.00854189	0.0205528
Os01g0311100	9.71965	-2.875	1.09616	-2.62279	0.00872135	0.0209414
Os08g0208200	4.18329	-3.28925	1.25493	-2.62106	0.00876567	0.0210334
Os12g0141100	8.02235	-2.20134	0.842335	-2.61338	0.0089651	0.0214276
Os05g0215000	7.60142	-2.1415	0.819718	-2.61248	0.00898882	0.0214696
Os12g0634400	8.0826	-2.07068	0.79533	-2.60355	0.00922644	0.0219772
Os06g0476900	3.63645	-3.70212	1.42364	-2.60046	0.00930981	0.022157
Os10g0540250	7.46101	-2.49611	0.960686	-2.59826	0.00936976	0.0222883
Os09g0554000	9.71008	-2.25348	0.868159	-2.5957	0.00943985	0.0224379
Os12g0600150	2.04993	-4.86079	1.87994	-2.58561	0.0097208	0.0230451
Os03g0284200	5.41189	-2.9308	1.13366	-2.58524	0.00973112	0.0230676
Os08g0267800	13.2441	-2.19172	0.848615	-2.5827	0.00980293	0.0232201
Os05g0183100	8.68404	-2.05255	0.802261	-2.55845	0.0105138	0.0247119
Os03g0157000	4.09272	-3.26673	1.278	-2.55612	0.0105846	0.0248657
Os11g0458500	4.5001	-4.14423	1.62135	-2.55604	0.0105871	0.0248696
Os01g0114700	13.2665	-5.63766	2.22164	-2.53761	0.0111614	0.0260221
Os05g0141800	1.93674	-4.79281	1.89	-2.53587	0.0112167	0.0261425
Os04g0642300	7.46954	-2.11048	0.833998	-2.53056	0.0113881	0.0265177
Os01g0956800	3.84014	-3.1684	1.26215	-2.51031	0.0120624	0.0279161
Os04g0652450	1.88716	-4.76247	1.90362	-2.5018	0.0123565	0.0285261
Os10g0556500	3.89575	-3.83825	1.53589	-2.49904	0.0124531	0.0287184
Os02g0801700	3.65474	-3.82596	1.53105	-2.49892	0.0124573	0.0287255
Os01g0145000	3.15714	-4.48015	1.8	-2.48897	0.0128116	0.0294382
Os02g0467000	6.38001	-2.16263	0.876118	-2.46843	0.0135708	0.0309496
Os02g0607500	4.84078	-3.1784	1.29128	-2.46143	0.0138386	0.0315064
Os06g0494400	6.19699	-2.37816	0.967828	-2.45721	0.0140019	0.0318447
Os04g0482100	3.86605	-3.21544	1.31286	-2.44918	0.0143182	0.0324586
Os03g0442800	3.3002	-3.64134	1.48785	-2.44738	0.0143898	0.0325972
Os03g0418733	1.73592	-4.6328	1.89817	-2.44067	0.0146602	0.0331374
Os03g0834466	1.73592	-4.6328	1.89817	-2.44067	0.0146602	0.0331374
Os09g0102300	7.30266	-2.04034	0.837791	-2.43538	0.014876	0.0335458
Os09g0325700	352.874	-2.50332	1.02972	-2.43106	0.0150547	0.0339033
Os11g0457000	4.0587	-3.20157	1.31799	-2.42913	0.0151349	0.034062
Os03g0304100	4.80386	-2.99951	1.24052	-2.41795	0.015608	0.0350106
Os09g0498200	6.9244	-2.15848	0.893251	-2.41643	0.0156736	0.0351417
Os05g0380900	87.969	-3.06827	1.27296	-2.41034	0.0159375	0.0356647
Os07g0232800	4.31577	-2.92281	1.2129	-2.40976	0.0159629	0.0357132
Os03g0719850	3.68672	-3.09456	1.29881	-2.38261	0.0171902	0.0381211
Os06g0687200	1.79735	-4.67398	1.96173	-2.38259	0.0171915	0.0381211
Os06g0636800	2.31505	-4.00291	1.69859	-2.35661	0.0184425	0.0405678
Os03g0305550	3.18525	-3.49284	1.48501	-2.35206	0.0186699	0.0410034
Os03g0415700	2.36823	-4.06522	1.72841	-2.352	0.0186728	0.0410068
Os03g0415600	7.15696	-2.05206	0.885869	-2.31644	0.0205344	0.0445744
Os06g0187700	5.27024	-2.76906	1.19658	-2.31415	0.0206593	0.0448028
Os01g0627933	3.39004	-2.98865	1.2954	-2.30712	0.0210483	0.0455453
Os03g0293450	5.14803	-2.56689	1.1163	-2.29945	0.0214793	0.0463849
Os07g0445800	4.07047	-2.78483	1.22212	-2.27869	0.0226854	0.0486177

## Sheet: Table 3
LE up-regulated genes
	baseMean	log2FoldChange	lfcSE	stat	pvalue	padj
Os03g0115800	6557.33	6.96158	0.149876	46.449	0	0
Os04g0474800	1737.23	5.1498	0.149298	34.4934	1.01e-260	1.47e-256
Os11g0171300	3822.45	4.13841	0.124325	33.2871	5.94e-243	5.76e-239
Os01g0501800	2392.72	7.80214	0.239758	32.5418	2.74e-232	1.99e-228
Os03g0197100	1612.16	7.00479	0.215422	32.5165	6.23e-232	3.62e-228
Os03g0299700	1175.47	5.86678	0.183254	32.0144	6.87e-225	3.33e-221
Os05g0399400	4759.65	6.84933	0.220205	31.1043	2.1e-212	8.73e-209
Os08g0473600	37814.8	3.73616	0.128718	29.0259	3.1e-185	1.13e-181
Os04g0688300	1779.64	5.97432	0.212529	28.1106	7.27e-174	2.35e-170
Os12g0428000	1202.39	4.67475	0.168455	27.7507	1.71e-169	4.97e-166
Os11g0672300	906.335	6.5625	0.238176	27.5531	4.06e-167	1.07e-163
Os11g0289700	1637.47	4.95514	0.180848	27.3994	2.79e-165	6.75e-162
Os05g0550600	5559.52	4.2885	0.156809	27.3485	1.12e-164	2.51e-161
Os11g0115100	1066.6	3.5539	0.134787	26.3667	3.3e-153	6.4e-150
Os11g0113700	936.489	4.01626	0.156968	25.5864	2.16e-144	3.92e-141
Os08g0435900	970.952	6.97197	0.27392	25.4526	6.61e-143	1.07e-139
Os01g0348900	7247.09	2.70877	0.106659	25.3965	2.75e-142	4.21e-139
Os11g0115350	762.398	5.34666	0.214589	24.9159	5.01e-137	6.93e-134
Os09g0346500	2179.1	5.60814	0.228662	24.5259	7.83e-133	9.89e-130
Os07g0141400	692.349	5.75367	0.234787	24.506	1.28e-132	1.54e-129
Os03g0183000	637.347	5.6839	0.23256	24.4406	6.33e-132	7.36e-129
Os01g0974200	700.893	6.05846	0.256784	23.5936	4.48e-123	4.65e-120
Os10g0330000	663.933	5.81147	0.249636	23.2798	7.11e-120	6.89e-117
Os04g0688100	2862.7	4.17631	0.179436	23.2747	8.01e-120	7.51e-117
Os08g0560900	572.078	6.234	0.26849	23.2188	2.94e-119	2.67e-116
Os09g0272600	704.654	5.65001	0.245514	23.013	3.46e-117	3.04e-114
Os05g0134400	567.913	5.54358	0.242057	22.9019	4.45e-116	3.8e-113
Os02g0129000	704.062	3.82492	0.169586	22.5544	1.22e-112	1.01e-109
Os05g0227600	2123.29	4.39681	0.195486	22.4917	5e-112	4.04e-109
Os06g0643500	5431.66	2.79096	0.127267	21.93	1.34e-106	1.06e-103
Os06g0647400	578.44	5.01241	0.22966	21.8253	1.33e-105	1.02e-102
Os07g0656200	672.671	3.45292	0.162217	21.2858	1.54e-100	1.15e-97
Os11g0242800	515.958	3.8164	0.181769	20.9958	7.16e-98	5.2e-95
Os04g0223500	3237.33	2.08026	0.0999036	20.8227	2.7e-96	1.86e-93
Os01g0303000	725.675	2.97555	0.144094	20.6501	9.75e-95	6.59e-92
Os06g0571800	357.201	5.17549	0.251656	20.5657	5.57e-94	3.68e-91
Os02g0460200	753.543	3.48298	0.170563	20.4205	1.1e-92	7.1e-90
Os09g0509500	707.876	3.38059	0.166988	20.2445	3.98e-91	2.51e-88
Os10g0552800	773.35	2.91893	0.144954	20.137	3.5e-90	2.16e-87
Os02g0197600	651.397	4.02144	0.199955	20.1117	5.83e-90	3.53e-87
Os03g0738600	6285.19	2.29907	0.114376	20.1009	7.25e-90	4.3e-87
Os02g0823100	1159.42	4.13194	0.207469	19.916	2.96e-88	1.72e-85
Os07g0589000	532.414	5.236	0.266308	19.6614	4.61e-86	2.63e-83
Os01g0825800	352.563	4.70715	0.240007	19.6126	1.21e-85	6.74e-83
Os01g0359400	365.09	5.80761	0.296141	19.6109	1.25e-85	6.84e-83
Os01g0975300	572.371	6.26028	0.319562	19.5902	1.87e-85	1.01e-82
Os06g0101600	335.507	5.47651	0.279569	19.5892	1.91e-85	1.01e-82
Os07g0562700	487.615	3.13833	0.161086	19.4823	1.55e-84	8.05e-82
Os03g0129300	1720.03	3.64864	0.187331	19.4769	1.72e-84	8.78e-82
Os08g0502700	326.033	5.08512	0.264007	19.2613	1.14e-82	5.5e-80
ENSRNA049467742	469.12	6.05546	0.314619	19.2469	1.5e-82	7.02e-80
Os03g0611100	1652.78	3.68	0.191438	19.2229	2.38e-82	1.1e-79
Os09g0334500	846.906	5.1452	0.2678	19.2128	2.89e-82	1.31e-79
Os11g0674400	282.343	5.15073	0.2714	18.9784	2.57e-80	1.12e-77
Os12g0114800	449.603	4.46517	0.235444	18.9649	3.33e-80	1.42e-77
Os12g0115100	2886.96	2.60933	0.137671	18.9533	4.14e-80	1.75e-77
Os06g0553200	482.741	3.98804	0.211034	18.8977	1.19e-79	4.95e-77
Os07g0106200	370.516	4.57464	0.242896	18.8337	4e-79	1.64e-76
Os08g0157500	643.382	3.51725	0.186958	18.813	5.91e-79	2.38e-76
Os01g0233000	305.412	4.32323	0.230323	18.7703	1.32e-78	5.26e-76
Os09g0538000	984.28	5.43539	0.289652	18.7653	1.45e-78	5.7e-76
Os04g0685400	818.163	3.51456	0.187306	18.7638	1.49e-78	5.79e-76
Os07g0153150	711.702	3.20923	0.171751	18.6853	6.52e-78	2.49e-75
Os03g0629800	379.697	6.79345	0.365599	18.5817	4.52e-77	1.71e-74
Os12g0203200	275.044	5.14676	0.277546	18.5438	9.15e-77	3.41e-74
Os04g0398000	888.71	2.5825	0.139586	18.5011	2.02e-76	7.44e-74
Os11g0707000	1461.67	2.91362	0.15767	18.4792	3.04e-76	1.1e-73
Os03g0306800	570.463	3.73134	0.203154	18.367	2.41e-75	8.66e-73
Os04g0451200	341.401	3.53121	0.192301	18.3629	2.6e-75	9.22e-73
Os03g0778100	294.452	5.49968	0.300573	18.2973	8.69e-75	3.04e-72
Os06g0675700	1078.65	3.12935	0.171122	18.2873	1.04e-74	3.61e-72
Os07g0539100	930.813	5.94292	0.325792	18.2414	2.42e-74	8.27e-72
Os07g0676900	459.213	4.53231	0.249091	18.1954	5.62e-74	1.9e-71
Os03g0592500	486.359	4.75228	0.261421	18.1786	7.62e-74	2.55e-71
Os02g0285300	622.017	5.48455	0.302234	18.1467	1.36e-73	4.5e-71
Os12g0115500	1330.26	3.17961	0.175627	18.1044	2.94e-73	9.61e-71
Os11g0471200	395.943	5.76637	0.318721	18.0922	3.67e-73	1.18e-70
Os06g0606700	787.691	3.73529	0.206547	18.0845	4.22e-73	1.35e-70
Os11g0213000	578.533	4.26591	0.237179	17.986	2.51e-72	7.92e-70
Os03g0758100	5614.04	2.05878	0.114476	17.9843	2.59e-72	8.08e-70
Os07g0418600	403.128	6.86088	0.381842	17.9678	3.48e-72	1.08e-69
Os03g0121700	330.902	3.16979	0.176628	17.9461	5.15e-72	1.57e-69
Os07g0615200	1465.21	3.30213	0.184549	17.893	1.34e-71	4.05e-69
Os02g0626100	17692.7	2.68188	0.152545	17.5809	3.45e-69	1.01e-66
Os08g0417000	381.559	3.05658	0.173986	17.5679	4.34e-69	1.26e-66
Os01g0773700	445.671	5.21761	0.297448	17.5413	6.94e-69	2e-66
Os04g0557800	285.506	6.09747	0.347684	17.5374	7.42e-69	2.09e-66
Os09g0110300	470.466	2.91362	0.166824	17.4652	2.64e-68	7.37e-66
Os04g0234600	341.608	4.32689	0.247771	17.4633	2.73e-68	7.55e-66
Os07g0200900	994.244	4.03674	0.231717	17.421	5.72e-68	1.57e-65
Os07g0572100	267.452	3.54496	0.203701	17.4028	7.86e-68	2.13e-65
Os12g0616800	762.119	5.25805	0.303262	17.3383	2.42e-67	6.51e-65
Os05g0202800	7103.91	2.92811	0.169233	17.3022	4.53e-67	1.21e-64
Os07g0577600	587.238	4.18116	0.242424	17.2473	1.17e-66	3.1e-64
Os01g0871600	300.539	4.31105	0.250417	17.2155	2.03e-66	5.32e-64
Os07g0544800	255.818	5.93295	0.345355	17.1793	3.8e-66	9.85e-64
Os03g0265900	1400.07	2.35548	0.137601	17.1182	1.09e-65	2.79e-63
Os03g0800200	266.399	4.7751	0.279377	17.0919	1.7e-65	4.34e-63
Os05g0557400	387.808	4.3475	0.254615	17.0748	2.29e-65	5.77e-63
Os12g0152700	701.534	2.2721	0.134463	16.8976	4.69e-64	1.15e-61
Os06g0348800	360.2	3.53085	0.211957	16.6583	2.63e-62	6.37e-60
Os01g0931100	385.311	2.78558	0.16755	16.6254	4.56e-62	1.09e-59
Os03g0603200	293.295	5.39579	0.325869	16.5582	1.4e-61	3.3e-59
Os02g0120100	403.531	2.85842	0.173485	16.4764	5.42e-61	1.27e-58
Os03g0259900	788.829	2.81649	0.171528	16.42	1.38e-60	3.2e-58
Os03g0720300	361.557	4.44412	0.270835	16.409	1.65e-60	3.8e-58
Os02g0814400	206.536	5.33802	0.325918	16.3784	2.73e-60	6.24e-58
Os08g0389700	671.686	2.40921	0.148284	16.2473	2.34e-59	5.3e-57
Os04g0476100	1634.77	2.12731	0.130938	16.2467	2.36e-59	5.31e-57
Os04g0456700	225.653	3.72254	0.229649	16.2096	4.31e-59	9.63e-57
Os01g0600900	1518.9	10.7295	0.6624	16.1979	5.22e-59	1.16e-56
Os06g0714800	495.269	3.05418	0.188671	16.1878	6.14e-59	1.35e-56
Os04g0565500	502.06	4.1734	0.258348	16.1542	1.06e-58	2.3e-56
Os07g0162450	1103.69	10.0027	0.620137	16.1299	1.57e-58	3.36e-56
Os01g0159800	309.904	3.09851	0.192418	16.103	2.43e-58	5.15e-56
Os01g0279100	715.241	2.62286	0.163121	16.0792	3.57e-58	7.52e-56
Os04g0304200	486.422	2.64593	0.164833	16.0522	5.51e-58	1.15e-55
Os02g0587000	29761.5	2.29865	0.143252	16.0462	6.08e-58	1.26e-55
Os03g0743900	1620.27	2.12731	0.132749	16.025	8.54e-58	1.76e-55
Os01g0865100	1371.93	2.27118	0.141833	16.013	1.04e-57	2.12e-55
Os02g0765600	2412.52	3.9846	0.249085	15.997	1.34e-57	2.73e-55
Os07g0538000	366.832	3.18457	0.199331	15.9763	1.87e-57	3.77e-55
Os01g0191200	467.136	2.53055	0.158902	15.9252	4.23e-57	8.48e-55
Os05g0560000	341.532	4.64326	0.291743	15.9156	4.94e-57	9.76e-55
Os10g0555900	588.608	3.17065	0.199515	15.8917	7.23e-57	1.42e-54
Os03g0203200	2914.31	2.16167	0.136264	15.8639	1.13e-56	2.2e-54
Os01g0623200	386.967	6.76546	0.426857	15.8495	1.42e-56	2.75e-54
Os01g0720500	881.779	9.67851	0.61199	15.8148	2.46e-56	4.7e-54
Os03g0124200	405.089	5.60904	0.359718	15.5929	8.14e-55	1.52e-52
Os12g0210400	180.703	4.65319	0.298958	15.5647	1.27e-54	2.31e-52
Os10g0551800	354.695	7.05995	0.455314	15.5057	3.18e-54	5.77e-52
Os07g0435300	224.751	4.54917	0.294137	15.4662	5.87e-54	1.05e-51
Os10g0496900	443.465	3.05832	0.198175	15.4324	9.91e-54	1.77e-51
Os01g0192900	362.471	6.57892	0.427	15.4073	1.46e-53	2.59e-51
Os05g0203800	225.412	3.16148	0.205272	15.4014	1.6e-53	2.82e-51
Os05g0494200	310.463	3.15328	0.204805	15.3965	1.73e-53	3.02e-51
Os12g0209800	206.802	3.57293	0.232169	15.3893	1.93e-53	3.36e-51
Os02g0730000	5345.54	2.84936	0.185797	15.3359	4.4e-53	7.62e-51
Os01g0712700	238.475	2.95191	0.192597	15.3269	5.06e-53	8.69e-51
Os01g0794400	567.261	2.47644	0.161726	15.3126	6.3e-53	1.08e-50
Os04g0321700	252.992	2.98166	0.195037	15.2876	9.24e-53	1.57e-50
Os10g0114300	311.951	3.27464	0.215099	15.2239	2.46e-52	4.12e-50
Os06g0573600	253.842	3.5888	0.236053	15.2034	3.36e-52	5.61e-50
Os11g0116000	2112.38	2.12301	0.139703	15.1966	3.72e-52	6.18e-50
Os07g0580700	216.044	3.99051	0.2626	15.1962	3.75e-52	6.19e-50
Os01g0805200	464.8	2.48599	0.163683	15.1878	4.26e-52	6.99e-50
Os04g0412100	179.245	3.7409	0.246333	15.1864	4.35e-52	7.11e-50
Os03g0856000	287.509	3.66172	0.241303	15.1748	5.2e-52	8.43e-50
Os12g0569300	1348.63	2.04332	0.135084	15.1263	1.09e-51	1.75e-49
Os04g0175900	283.055	2.69445	0.178269	15.1145	1.3e-51	2.09e-49
Os02g0236600	250.569	5.6703	0.375799	15.0886	1.92e-51	3.07e-49
Os05g0110300	407.344	2.43756	0.161598	15.0842	2.06e-51	3.27e-49
Os03g0235900	445.481	2.38775	0.158388	15.0753	2.35e-51	3.72e-49
Os03g0582000	686.809	2.67066	0.177361	15.0578	3.07e-51	4.82e-49
Os01g0871900	178.652	5.5343	0.368382	15.0233	5.17e-51	8.08e-49
Os02g0662000	204.032	5.52029	0.368227	14.9915	8.34e-51	1.3e-48
Os01g0753800	242.06	3.51654	0.234767	14.9789	1.01e-50	1.56e-48
Os12g0625000	444.928	2.3531	0.157183	14.9705	1.14e-50	1.76e-48
Os07g0180700	217.831	3.40208	0.227664	14.9434	1.72e-50	2.62e-48
Os01g0869800	218.147	5.30155	0.355801	14.9003	3.28e-50	4.94e-48
Os10g0536100	192.127	5.33366	0.359757	14.8257	9.99e-50	1.48e-47
Os03g0111400	194.121	3.42337	0.23276	14.7077	5.75e-49	8.44e-47
Os02g0731900	207.461	4.75591	0.323653	14.6945	6.99e-49	1.02e-46
Os07g0147500	454.217	4.55301	0.310222	14.6766	9.1e-49	1.32e-46
Os03g0323200	1440.43	2.17893	0.148953	14.6283	1.85e-48	2.68e-46
Os03g0732100	279.203	3.47037	0.238101	14.5752	4.04e-48	5.81e-46
Os09g0343200	201.949	5.9415	0.408046	14.5609	4.98e-48	7.13e-46
Os07g0566500	189.707	5.87557	0.405041	14.5061	1.11e-47	1.56e-45
Os08g0189200	252.696	3.97568	0.274111	14.5039	1.14e-47	1.6e-45
Os02g0698000	165.757	3.79989	0.262741	14.4625	2.09e-47	2.91e-45
Os11g0240600	601.583	2.18451	0.151598	14.4098	4.49e-47	6.18e-45
Os02g0518000	920.012	2.57231	0.178962	14.3735	7.59e-47	1.04e-44
Os12g0508200	204.681	3.04096	0.212153	14.3338	1.35e-46	1.83e-44
Os11g0115400	783.153	2.06398	0.14412	14.3213	1.61e-46	2.18e-44
Os02g0328300	443.161	2.10336	0.146943	14.3141	1.79e-46	2.4e-44
Os08g0200300	343.267	8.09012	0.569359	14.2092	8.04e-46	1.08e-43
Os07g0105600	221.265	2.81242	0.19794	14.2084	8.12e-46	1.08e-43
Os06g0196300	192.886	2.99881	0.211239	14.1963	9.66e-46	1.28e-43
Os03g0594400	234.096	3.40457	0.23998	14.1869	1.1e-45	1.45e-43
Os11g0226933	437.107	4.47907	0.315884	14.1795	1.23e-45	1.61e-43
Os07g0539300	193.302	6.05379	0.427424	14.1634	1.54e-45	2e-43
Os10g0493600	447.663	2.53242	0.178986	14.1487	1.9e-45	2.46e-43
Os01g0218500	226.595	4.32085	0.305733	14.1328	2.39e-45	3.07e-43
Os05g0114700	460.773	8.50954	0.602199	14.1308	2.45e-45	3.14e-43
Os11g0628000	527.24	3.66666	0.259663	14.1208	2.83e-45	3.59e-43
Os01g0723400	394.511	2.55582	0.181856	14.0541	7.27e-45	9.19e-43
Os05g0477900	417.824	2.12206	0.151083	14.0457	8.19e-45	1.03e-42
Os05g0369900	152.254	5.28598	0.376836	14.0272	1.06e-44	1.33e-42
Os12g0508400	227.219	4.65949	0.332653	14.007	1.41e-44	1.75e-42
Os08g0369800	237.268	3.62343	0.259134	13.9828	1.98e-44	2.45e-42
Os03g0661600	399.398	3.42123	0.245851	13.9158	5.08e-44	6.25e-42
Os04g0419100	225.25	7.10809	0.513	13.8559	1.17e-43	1.44e-41
Os11g0116200	1273.97	2.10917	0.152563	13.8249	1.8e-43	2.2e-41
Os01g0294700	213.705	6.88726	0.499245	13.7954	2.72e-43	3.3e-41
Os10g0419400	177.415	4.17629	0.303595	13.7561	4.68e-43	5.64e-41
Os03g0663400	445.23	2.78542	0.203385	13.6953	1.08e-42	1.3e-40
Os10g0508700	141.772	3.77429	0.275649	13.6924	1.13e-42	1.35e-40
Os05g0549800	217.947	4.1947	0.306874	13.6691	1.55e-42	1.85e-40
Os03g0445700	328.531	4.26986	0.313265	13.6302	2.65e-42	3.1e-40
Os03g0765900	213.767	4.42038	0.324744	13.6119	3.4e-42	3.94e-40
Os01g0876300	259.285	3.58698	0.263926	13.5908	4.54e-42	5.21e-40
Os01g0668100	180.023	6.50073	0.479163	13.5668	6.3e-42	7.2e-40
Os10g0370500	157.553	3.82613	0.282325	13.5522	7.69e-42	8.73e-40
Os06g0548000	484.12	2.00434	0.148154	13.5288	1.06e-41	1.19e-39
Os12g0209901	248.709	2.9294	0.217406	13.4743	2.22e-41	2.49e-39
Os11g0286800	161.163	5.68093	0.422079	13.4594	2.71e-41	3.03e-39
Os03g0154000	473.852	2.6928	0.200106	13.4569	2.81e-41	3.12e-39
Os01g0190000	244.579	2.49137	0.185199	13.4524	2.98e-41	3.3e-39
Os06g0608700	304.402	2.89714	0.216197	13.4005	6.01e-41	6.64e-39
Os06g0513943	555.492	2.38586	0.178195	13.389	7.01e-41	7.71e-39
Os02g0765400	165.872	4.07283	0.304348	13.3821	7.69e-41	8.43e-39
Os04g0347200	472.105	8.55568	0.640526	13.3573	1.07e-40	1.16e-38
Os07g0663800	148.464	4.55726	0.342956	13.2882	2.71e-40	2.92e-38
Os09g0327550	180.332	3.35242	0.252612	13.271	3.41e-40	3.65e-38
Os03g0215400	612.214	3.3172	0.250335	13.251	4.45e-40	4.74e-38
Os03g0293100	180.005	3.77534	0.285838	13.208	7.89e-40	8.34e-38
Os06g0681600	120.817	3.99083	0.303736	13.1391	1.96e-39	2.07e-37
Os09g0511700	619.781	3.31083	0.252367	13.1191	2.56e-39	2.67e-37
Os05g0563600	2158.85	2.71321	0.207116	13.1	3.29e-39	3.43e-37
Os12g0630500	311.931	3.51354	0.268218	13.0996	3.31e-39	3.44e-37
Os01g0730700	194.326	4.59125	0.350509	13.0988	3.34e-39	3.46e-37
Os01g0888300	270.153	3.82071	0.29225	13.0734	4.67e-39	4.8e-37
Os02g0815200	136.386	3.83299	0.293204	13.0728	4.71e-39	4.82e-37
Os04g0359100	216.346	2.74748	0.210425	13.0568	5.81e-39	5.93e-37
Os04g0635700	127.353	4.47157	0.343039	13.0352	7.72e-39	7.79e-37
Os01g0121600	229.177	3.61479	0.277334	13.0341	7.83e-39	7.87e-37
Os04g0605300	135.601	3.52797	0.270801	13.0279	8.49e-39	8.51e-37
Os01g0102900	540.392	2.27623	0.175503	12.9697	1.82e-38	1.8e-36
Os11g0490600	204.164	3.35567	0.258737	12.9694	1.82e-38	1.8e-36
Os03g0828100	289.51	2.55958	0.197424	12.9649	1.94e-38	1.89e-36
Os07g0538350	127.014	4.92436	0.380652	12.9367	2.8e-38	2.72e-36
Os01g0713200	395.36	4.85306	0.376476	12.8908	5.07e-38	4.91e-36
Os01g0529800	936.663	3.43639	0.267343	12.8539	8.18e-38	7.85e-36
Os09g0311600	133.176	5.33013	0.415353	12.8328	1.07e-37	1.03e-35
Os07g0413800	132.245	4.51928	0.353313	12.7911	1.84e-37	1.75e-35
Os01g0620800	556.718	4.00587	0.313202	12.79	1.86e-37	1.77e-35
Os01g0361500	479.166	2.19963	0.172214	12.7726	2.33e-37	2.2e-35
Os05g0539800	158.014	2.99918	0.234812	12.7727	2.33e-37	2.2e-35
Os01g0946700	163.077	6.33513	0.496436	12.7612	2.7e-37	2.54e-35
Os01g0278900	234.43	2.58219	0.203171	12.7094	5.24e-37	4.91e-35
Os07g0160100	295.287	2.41556	0.190149	12.7035	5.65e-37	5.28e-35
Os10g0444700	656.724	3.76392	0.297009	12.6727	8.37e-37	7.77e-35
Os03g0815400	181.432	2.62178	0.206975	12.6671	8.99e-37	8.32e-35
Os01g0932550	119.028	5.14529	0.409334	12.5699	3.09e-36	2.81e-34
Os04g0504000	159.926	3.14423	0.250915	12.5311	5.05e-36	4.54e-34
Os09g0471800	575.839	2.34904	0.188334	12.4728	1.05e-35	9.4e-34
Os02g0782900	164.62	3.25541	0.261064	12.4698	1.09e-35	9.73e-34
Os11g0591800	354.351	3.43034	0.275392	12.4562	1.29e-35	1.15e-33
Os03g0856500	537.925	2.41663	0.194346	12.4347	1.69e-35	1.5e-33
Os03g0250000	165.017	3.21323	0.258686	12.4214	2e-35	1.77e-33
Os04g0685000	160.728	6.60181	0.531999	12.4094	2.32e-35	2.05e-33
Os05g0443400	160.715	6.44073	0.519681	12.3936	2.83e-35	2.48e-33
Os06g0179000	166.971	3.08506	0.249098	12.3849	3.15e-35	2.76e-33
Os04g0537800	330.203	4.57252	0.370074	12.3557	4.54e-35	3.96e-33
Os03g0219900	244.753	2.24214	0.181776	12.3347	5.89e-35	5.1e-33
Os05g0442700	169.32	6.70723	0.543852	12.3328	6.03e-35	5.18e-33
Os01g0740300	294.651	8.36031	0.679577	12.3022	8.81e-35	7.51e-33
Os03g0327100	1365.61	2.28621	0.186421	12.2637	1.42e-34	1.21e-32
Os05g0399300	1308.65	2.79931	0.228355	12.2586	1.51e-34	1.28e-32
Os10g0208500	579.285	2.89746	0.23646	12.2535	1.61e-34	1.36e-32
Os02g0720450	254.792	2.62436	0.214215	12.251	1.66e-34	1.4e-32
Os06g0304600	173.98	2.8607	0.23353	12.2499	1.68e-34	1.41e-32
Os05g0560300	349.914	2.49382	0.203638	12.2464	1.76e-34	1.47e-32
Os03g0183200	495.007	3.45654	0.282604	12.231	2.12e-34	1.77e-32
Os04g0116800	145.283	6.48131	0.531647	12.191	3.47e-34	2.88e-32
Os03g0122300	283.79	3.86945	0.317934	12.1706	4.46e-34	3.69e-32
Os08g0102700	295.515	3.27279	0.268929	12.1697	4.51e-34	3.72e-32
Os04g0415800	202.906	3.07264	0.252577	12.1651	4.77e-34	3.92e-32
Os08g0202400	143.828	6.47876	0.532732	12.1614	4.99e-34	4.1e-32
Os04g0175600	302.634	2.03736	0.167557	12.1592	5.12e-34	4.19e-32
Os03g0426350	258.571	3.74701	0.308622	12.1411	6.4e-34	5.21e-32
Os11g0440866	445.423	3.23568	0.266933	12.1217	8.11e-34	6.58e-32
Os11g0477400	111.765	5.67765	0.469784	12.0857	1.26e-33	1.01e-31
Os01g0124100	751.059	2.11887	0.175615	12.0654	1.61e-33	1.29e-31
Os04g0604000	194.843	2.56649	0.212866	12.0568	1.79e-33	1.43e-31
Os09g0442300	1514.95	2.0547	0.170728	12.0349	2.33e-33	1.86e-31
Os05g0103400	111.823	5.68214	0.472505	12.0256	2.61e-33	2.08e-31
Os02g0648100	120.309	6.05754	0.503928	12.0206	2.77e-33	2.2e-31
Os01g0581300	105.642	4.75597	0.397101	11.9767	4.7e-33	3.69e-31
Os01g0758500	278.311	3.01558	0.252276	11.9535	6.22e-33	4.87e-31
Os03g0786100	159.495	2.7795	0.232768	11.9411	7.23e-33	5.65e-31
Os04g0459500	520.271	4.32858	0.363199	11.9179	9.55e-33	7.42e-31
Os08g0127100	613.07	2.73376	0.229483	11.9127	1.02e-32	7.87e-31
Os07g0416900	182.727	6.29893	0.5294	11.8982	1.21e-32	9.34e-31
Os07g0538400	187.399	4.42381	0.371827	11.8975	1.22e-32	9.4e-31
Os06g0514800	837.863	2.81732	0.236846	11.8952	1.25e-32	9.64e-31
Os11g0673600	109.919	5.22816	0.440017	11.8817	1.47e-32	1.13e-30
Os01g0207400	242.372	2.82518	0.238085	11.8663	1.77e-32	1.35e-30
Os11g0508600	162.36	7.00393	0.590673	11.8575	1.97e-32	1.49e-30
Os01g0878900	112.166	5.6721	0.480046	11.8158	3.24e-32	2.44e-30
Os06g0172800	119.824	4.20362	0.355858	11.8126	3.36e-32	2.51e-30
Os03g0341600	123.438	4.0064	0.339712	11.7935	4.21e-32	3.14e-30
Os01g0750600	184.115	6.52503	0.55422	11.7734	5.35e-32	3.98e-30
Os07g0148900	114.917	5.976	0.508006	11.7636	6.01e-32	4.43e-30
Os07g0586700	199.063	2.64106	0.224514	11.7634	6.02e-32	4.43e-30
Os02g0725000	224.681	3.49324	0.297057	11.7595	6.31e-32	4.61e-30
Os10g0416800	579.988	2.54503	0.216761	11.7411	7.84e-32	5.71e-30
Os02g0538700	270.36	2.26504	0.193407	11.7113	1.12e-31	8.07e-30
Os11g0127600	142.501	2.97998	0.254491	11.7096	1.14e-31	8.21e-30
Os12g0249900	94.7423	4.99731	0.426972	11.7041	1.21e-31	8.74e-30
Os02g0128200	241.785	2.51329	0.21501	11.6892	1.45e-31	1.04e-29
Os06g0664300	93.8627	4.90127	0.419488	11.6839	1.54e-31	1.1e-29
Os11g0170900	137.071	3.53913	0.302952	11.6821	1.57e-31	1.12e-29
Os01g0249200	96.8663	3.99077	0.341854	11.6739	1.73e-31	1.23e-29
Os03g0108500	102.868	5.67525	0.487576	11.6397	2.59e-31	1.82e-29
Os05g0402700	3142.87	2.11722	0.182044	11.6303	2.89e-31	2.02e-29
Os03g0333400	241.215	2.26495	0.19502	11.614	3.5e-31	2.44e-29
Os11g0306400	116.403	5.72218	0.493181	11.6026	4e-31	2.77e-29
Os02g0653200	115.288	6.15027	0.530447	11.5945	4.39e-31	3.03e-29
Os02g0481900	190.122	2.34528	0.203075	11.5488	7.48e-31	5.12e-29
Os08g0101500	118.651	3.25547	0.281937	11.5468	7.66e-31	5.23e-29
Os01g0749200	332.32	2.02671	0.176269	11.4978	1.35e-30	9.16e-29
Os02g0148000	490.969	2.56138	0.222922	11.49	1.48e-30	9.98e-29
Os12g0113500	1499.37	2.05754	0.179113	11.4874	1.53e-30	1.03e-28
Os06g0326400	174.583	3.5693	0.311031	11.4757	1.75e-30	1.17e-28
Os03g0332100	138.022	2.87775	0.250853	11.4718	1.83e-30	1.22e-28
Os05g0496500	290.19	3.27522	0.28578	11.4607	2.08e-30	1.38e-28
Os02g0612900	437.099	2.02039	0.176357	11.4562	2.19e-30	1.45e-28
Os01g0962700	167.993	3.64628	0.318289	11.4559	2.2e-30	1.45e-28
Os06g0621600	96.9477	5.36389	0.46939	11.4274	3.05e-30	2.01e-28
Os02g0603600	122.3	6.41056	0.561451	11.4178	3.41e-30	2.24e-28
Os12g0570700	94.6303	5.00158	0.438251	11.4126	3.62e-30	2.37e-28
Os02g0729400	99.4772	4.83675	0.424038	11.4064	3.88e-30	2.53e-28
Os08g0372900	95.2064	4.29541	0.376619	11.4052	3.94e-30	2.56e-28
Os11g0666200	275.223	4.44125	0.389445	11.404	3.99e-30	2.59e-28
Os01g0971000	92.649	3.95305	0.347109	11.3885	4.77e-30	3.09e-28
Os09g0554300	97.831	3.43474	0.302546	11.3528	7.18e-30	4.61e-28
Os10g0142600	134.263	5.51404	0.486053	11.3445	7.9e-30	5.05e-28
Os05g0519000	365.216	2.39914	0.211547	11.3409	8.23e-30	5.26e-28
Os09g0461700	93.599	3.74213	0.330129	11.3354	8.77e-30	5.59e-28
Os02g0186900	177.071	3.64377	0.321825	11.3222	1.02e-29	6.48e-28
Os06g0604200	211.363	2.61169	0.230703	11.3206	1.04e-29	6.59e-28
Os11g0658800	459.551	2.23955	0.198088	11.3058	1.23e-29	7.76e-28
Os12g0610600	136.599	3.45913	0.306148	11.2989	1.33e-29	8.38e-28
Os06g0633100	322.208	3.05489	0.270378	11.2986	1.33e-29	8.38e-28
Os05g0247800	1978.44	3.157	0.280246	11.2651	1.95e-29	1.22e-27
Os10g0361000	418.984	9.60749	0.85426	11.2466	2.41e-29	1.5e-27
Os04g0348600	304.222	2.45588	0.218418	11.244	2.48e-29	1.54e-27
Os07g0506600	184.935	2.35329	0.210112	11.2001	4.07e-29	2.51e-27
Os09g0542100	278.653	2.66106	0.237756	11.1924	4.44e-29	2.73e-27
Os06g0338200	108.014	6.21402	0.555589	11.1846	4.85e-29	2.97e-27
Os11g0605100	445.891	2.4299	0.217456	11.1742	5.45e-29	3.32e-27
Os09g0537700	1084.75	13.405	1.2007	11.1643	6.1e-29	3.71e-27
Os11g0133100	110.795	3.5067	0.315264	11.1231	9.69e-29	5.85e-27
Os12g0460400	1016.72	2.99206	0.269182	11.1154	1.06e-28	6.33e-27
Os12g0576600	328.705	2.3756	0.213743	11.1143	1.07e-28	6.39e-27
Os01g0359600	124.225	6.6074	0.59503	11.1043	1.2e-28	7.12e-27
Os03g0223000	1409.51	2.52885	0.22781	11.1007	1.24e-28	7.39e-27
Os03g0563300	288.532	2.03553	0.1837	11.0807	1.56e-28	9.19e-27
Os02g0552700	140.163	2.55738	0.230998	11.071	1.73e-28	1.02e-26
Os01g0696701	189.981	2.43404	0.219871	11.0703	1.75e-28	1.03e-26
Os02g0166200	102.203	3.47617	0.314797	11.0425	2.38e-28	1.39e-26
Os02g0265300	115.866	5.72902	0.520181	11.0135	3.29e-28	1.92e-26
Os01g0134700	251.74	2.80907	0.256124	10.9676	5.47e-28	3.15e-26
Os01g0359800	175.066	2.32825	0.212608	10.9509	6.58e-28	3.78e-26
Os01g0281600	251.397	2.35056	0.214668	10.9498	6.66e-28	3.82e-26
Os12g0592900	112.57	6.10347	0.557625	10.9455	6.99e-28	4e-26
Os07g0148800	286.763	2.09411	0.191468	10.9371	7.66e-28	4.35e-26
Os01g0738100	137.331	2.64467	0.243029	10.8821	1.4e-27	7.91e-26
Os01g0850700	129.171	3.96285	0.364298	10.878	1.47e-27	8.26e-26
Os01g0290600	184.879	2.14421	0.197854	10.8373	2.29e-27	1.28e-25
Os01g0845950	217.433	3.28199	0.303542	10.8123	3.01e-27	1.68e-25
Os10g0451700	123.003	6.10163	0.564378	10.8113	3.04e-27	1.69e-25
Os01g0190300	110.5	3.58923	0.332085	10.8082	3.15e-27	1.75e-25
Os04g0690500	272.737	2.50626	0.231954	10.805	3.26e-27	1.8e-25
Os02g0152900	92.0192	3.8555	0.35723	10.7928	3.72e-27	2.05e-25
Os12g0210300	232.46	2.00851	0.186206	10.7865	3.99e-27	2.19e-25
Os01g0283300	397.49	2.70313	0.251178	10.7618	5.21e-27	2.85e-25
Os05g0444200	115.367	4.91045	0.456808	10.7495	5.96e-27	3.24e-25
Os08g0159500	458.996	2.07885	0.193592	10.7383	6.73e-27	3.65e-25
Os08g0112700	193.566	2.82482	0.264011	10.6996	1.02e-26	5.5e-25
Os06g0544100	184.684	2.75937	0.258114	10.6905	1.13e-26	6.04e-25
Os03g0252100	692.706	2.15196	0.20136	10.6871	1.17e-26	6.26e-25
Os03g0839800	85.8746	3.53576	0.33207	10.6476	1.79e-26	9.54e-25
Os08g0104600	432.584	7.50564	0.70529	10.6419	1.9e-26	1.01e-24
Os11g0453900	2479.41	2.02411	0.190265	10.6384	1.97e-26	1.05e-24
Os08g0557600	1250.48	2.25381	0.211966	10.6329	2.1e-26	1.11e-24
Os03g0843400	197.995	2.73855	0.25783	10.6215	2.37e-26	1.25e-24
Os07g0617000	155.483	4.72037	0.44504	10.6066	2.78e-26	1.46e-24
Os12g0576100	96.1036	3.26009	0.307421	10.6047	2.83e-26	1.49e-24
Os06g0514100	2463.03	2.24477	0.212089	10.5841	3.53e-26	1.85e-24
Os02g0553200	187.556	2.54623	0.24104	10.5635	4.4e-26	2.29e-24
Os08g0503000	112.675	4.68588	0.44522	10.5249	6.64e-26	3.43e-24
Os04g0634700	127.437	5.22259	0.497389	10.5	8.64e-26	4.43e-24
Os03g0661300	167.036	7.85369	0.748078	10.4985	8.78e-26	4.5e-24
Os11g0705200	179.712	3.33159	0.317783	10.4838	1.03e-25	5.23e-24
Os10g0471100	152.031	3.86946	0.369134	10.4825	1.04e-25	5.3e-24
Os10g0390900	80.4092	4.18065	0.399986	10.452	1.43e-25	7.26e-24
Os02g0592833	122.995	2.9786	0.285388	10.437	1.68e-25	8.49e-24
Os08g0357300	100.448	3.65259	0.35037	10.425	1.91e-25	9.59e-24
Os07g0605200	101.347	5.78349	0.554895	10.4227	1.95e-25	9.8e-24
Os04g0438600	181.51	2.23805	0.215162	10.4017	2.44e-25	1.21e-23
Os03g0764600	1114.65	2.26751	0.218099	10.3967	2.57e-25	1.27e-23
Os06g0517700	147.824	7.3566	0.708086	10.3894	2.77e-25	1.36e-23
Os05g0217800	589.505	10.6833	1.02986	10.3736	3.27e-25	1.6e-23
Os04g0598800	98.0217	3.26558	0.314841	10.3722	3.32e-25	1.62e-23
Os03g0194900	628.277	2.10002	0.202562	10.3673	3.49e-25	1.71e-23
Os03g0599000	190.721	2.03027	0.196061	10.3553	3.96e-25	1.93e-23
Os03g0198600	248.55	8.85504	0.856443	10.3393	4.68e-25	2.28e-23
Os10g0167250	203.692	2.04017	0.197328	10.339	4.69e-25	2.28e-23
Os01g0601675	187.261	4.62978	0.448022	10.3338	4.95e-25	2.4e-23
Os02g0301100	6928.19	2.09366	0.202681	10.3298	5.16e-25	2.49e-23
Os04g0457000	92.8168	3.74261	0.363136	10.3064	6.59e-25	3.14e-23
Os12g0548700	1183.23	2.45231	0.238223	10.2942	7.49e-25	3.55e-23
Os08g0562600	1273.44	2.11593	0.20586	10.2785	8.81e-25	4.17e-23
Os09g0571200	92.9697	4.58516	0.447102	10.2553	1.12e-24	5.28e-23
Os05g0553400	76.3631	3.57938	0.349058	10.2544	1.13e-24	5.32e-23
Os03g0710600	176.043	2.01236	0.196389	10.2468	1.22e-24	5.74e-23
Os06g0320500	907.001	12.1847	1.18966	10.2422	1.28e-24	6e-23
Os11g0249000	216.403	8.2187	0.803785	10.225	1.53e-24	7.14e-23
Os09g0459450	116.052	7.01821	0.68649	10.2233	1.56e-24	7.25e-23
Os06g0712700	89.9882	3.35063	0.328282	10.2066	1.85e-24	8.57e-23
Os07g0176400	146.576	2.91581	0.285709	10.2055	1.87e-24	8.65e-23
Os05g0429500	81.8897	3.75867	0.368442	10.2015	1.95e-24	9e-23
Os04g0690800	216.69	2.94029	0.288325	10.1978	2.03e-24	9.31e-23
Os12g0609200	80.2953	4.95126	0.485612	10.1959	2.07e-24	9.48e-23
Os03g0336400	226.297	2.69289	0.264411	10.1845	2.33e-24	1.06e-22
Os06g0194900	180.268	2.37549	0.23382	10.1595	3.01e-24	1.37e-22
Os04g0490500	110.9	5.44843	0.537127	10.1437	3.54e-24	1.6e-22
Os03g0642300	111.743	3.152	0.310794	10.1418	3.61e-24	1.63e-22
Os02g0596000	120.81	2.53417	0.250305	10.1243	4.31e-24	1.94e-22
Os01g0220500	358.439	3.2432	0.320349	10.1239	4.33e-24	1.95e-22
Os05g0565400	713.939	2.00624	0.198336	10.1153	4.72e-24	2.12e-22
Os07g0122000	79.7005	4.83136	0.477627	10.1154	4.72e-24	2.12e-22
Os03g0210700	288.82	2.16649	0.214323	10.1085	5.06e-24	2.27e-22
Os04g0507700	68.9686	4.37158	0.433087	10.094	5.87e-24	2.62e-22
Os01g0563000	402.223	11.9736	1.18765	10.0818	6.65e-24	2.96e-22
Os04g0386600	129.986	2.62562	0.260581	10.076	7.05e-24	3.13e-22
Os03g0170701	437.804	2.49271	0.24745	10.0736	7.23e-24	3.2e-22
Os02g0703300	152.376	2.40202	0.238469	10.0727	7.3e-24	3.23e-22
Os05g0518300	430.714	2.94023	0.291959	10.0707	7.45e-24	3.29e-22
Os01g0263300	293.573	2.02114	0.201409	10.035	1.07e-23	4.69e-22
Os12g0291100	134.84	7.55485	0.753768	10.0228	1.21e-23	5.29e-22
Os07g0442900	140.893	2.42722	0.242908	9.99236	1.65e-23	7.16e-22
Os02g0744000	74.858	3.86814	0.387209	9.98979	1.69e-23	7.33e-22
Os05g0460800	73.8741	4.42234	0.442874	9.98555	1.76e-23	7.64e-22
Os11g0670900	294.763	2.44065	0.244742	9.97234	2.01e-23	8.7e-22
Os11g0550500	143.043	2.26364	0.22746	9.95179	2.48e-23	1.06e-21
Os12g0131400	125.214	3.19039	0.320797	9.94521	2.65e-23	1.14e-21
Os01g0871800	134.882	7.55297	0.760288	9.93436	2.95e-23	1.26e-21
Os06g0160800	74.8971	4.86342	0.490555	9.91413	3.61e-23	1.55e-21
Os07g0543500	157.756	2.16316	0.218597	9.89567	4.35e-23	1.85e-21
Os07g0617100	145.686	2.46831	0.249446	9.89516	4.37e-23	1.86e-21
Os10g0344800	132.766	6.69782	0.676905	9.89476	4.39e-23	1.87e-21
Os08g0101800	208.48	2.82681	0.285829	9.88989	4.61e-23	1.96e-21
Os07g0660100	121.824	7.4027	0.750386	9.86518	5.89e-23	2.49e-21
Os03g0835150	214.416	2.59388	0.263508	9.84365	7.3e-23	3.08e-21
Os02g0230875	75.46	4.08047	0.414873	9.83548	7.92e-23	3.33e-21
Os02g0813600	67.4573	4.42057	0.449707	9.82987	8.37e-23	3.52e-21
Os01g0929100	211.411	2.05964	0.209613	9.82589	8.71e-23	3.65e-21
Os03g0246500	2435.27	3.20951	0.326833	9.82002	9.23e-23	3.87e-21
Os01g0936600	118.799	2.45211	0.249793	9.81657	9.55e-23	3.99e-21
Os02g0649800	244.746	2.03493	0.207682	9.79833	1.14e-22	4.75e-21
Os11g0282700	114.977	3.50734	0.358743	9.77673	1.42e-22	5.85e-21
Os11g0158832	62.3243	4.572	0.468059	9.768	1.54e-22	6.36e-21
Os02g0747400	307.174	2.16126	0.221482	9.75816	1.7e-22	6.99e-21
Os07g0661000	206.055	2.40033	0.246247	9.74767	1.89e-22	7.71e-21
Os05g0426000	85.4889	3.20217	0.32867	9.74283	1.98e-22	8.06e-21
Os07g0185000	190.551	2.0226	0.207719	9.73722	2.09e-22	8.5e-21
Os03g0238300	88.5028	4.06633	0.418064	9.72657	2.32e-22	9.39e-21
Os05g0560100	83.8034	3.09495	0.318372	9.72119	2.45e-22	9.88e-21
Os12g0189300	79.3695	4.5354	0.467273	9.7061	2.84e-22	1.14e-20
Os07g0556300	218.286	2.11144	0.21782	9.69352	3.21e-22	1.29e-20
Os05g0270500	65.206	3.70074	0.382781	9.66803	4.12e-22	1.65e-20
Os04g0493400	330.453	11.6904	1.20993	9.66205	4.37e-22	1.74e-20
Os04g0168300	114.152	3.94888	0.409336	9.64706	5.06e-22	2.01e-20
Os03g0817200	427.497	3.07744	0.319251	9.63956	5.44e-22	2.16e-20
Os01g0587400	65.7367	3.89439	0.404337	9.63155	5.88e-22	2.33e-20
Os06g0112100	66.9279	3.53501	0.367718	9.61339	7.02e-22	2.76e-20
Os05g0179950	198.704	2.09062	0.217638	9.60599	7.54e-22	2.96e-20
Os05g0158500	73.9802	4.49923	0.468827	9.59677	8.25e-22	3.23e-20
Os01g0603100	71.3487	3.89817	0.406713	9.58456	9.28e-22	3.62e-20
Os03g0397700	65.8134	3.99363	0.416975	9.57762	9.93e-22	3.86e-20
Os12g0595800	94.5232	2.75842	0.288149	9.57289	1.04e-21	4.03e-20
Os07g0694400	240.217	2.19632	0.229654	9.56363	1.14e-21	4.4e-20
Os02g0829000	71.4015	5.00074	0.522963	9.56232	1.15e-21	4.45e-20
Os06g0264800	71.0992	5.27937	0.552228	9.56013	1.18e-21	4.54e-20
Os05g0563300	491.422	3.43015	0.35891	9.55713	1.21e-21	4.66e-20
Os07g0582400	219.432	2.77594	0.290724	9.54838	1.32e-21	5.04e-20
Os02g0505500	115.357	4.56349	0.478284	9.5414	1.41e-21	5.38e-20
Os06g0306600	210.643	2.13049	0.223624	9.52709	1.62e-21	6.15e-20
Os03g0689688	59.4108	4.4976	0.472604	9.51664	1.79e-21	6.78e-20
Os12g0437800	92.3821	3.25661	0.342398	9.51118	1.89e-21	7.14e-20
Os04g0174200	60.4315	4.65317	0.490212	9.49216	2.26e-21	8.53e-20
Os05g0563550	228.874	2.70303	0.284882	9.48822	2.35e-21	8.82e-20
Os11g0702100	221.65	2.95415	0.311465	9.48469	2.43e-21	9.1e-20
Os06g0675900	102.378	2.65276	0.279855	9.47906	2.57e-21	9.59e-20
Os09g0487200	174.029	2.83015	0.298759	9.473	2.72e-21	1.02e-19
Os07g0558400	336.18	9.87708	1.04323	9.46777	2.86e-21	1.07e-19
Os01g0926700	982.722	2.32986	0.246565	9.44928	3.41e-21	1.27e-19
Os08g0374900	315.137	2.29161	0.242783	9.4389	3.77e-21	1.39e-19
Os10g0155100	121.983	3.1719	0.336509	9.42589	4.26e-21	1.57e-19
Os01g0223900	60.8587	4.35327	0.462377	9.41498	4.73e-21	1.73e-19
Os04g0391500	291.176	2.5812	0.275151	9.38105	6.53e-21	2.38e-19
Os05g0495900	109.478	4.19116	0.446976	9.37671	6.81e-21	2.47e-19
Os02g0258800	102.715	7.14994	0.763758	9.36152	7.86e-21	2.84e-19
Os09g0425900	1700.9	2.56476	0.274244	9.35212	8.59e-21	3.1e-19
Os07g0440100	189.822	2.42874	0.259809	9.34818	8.92e-21	3.22e-19
Os04g0691600	176.675	2.21334	0.236814	9.34632	9.08e-21	3.27e-19
Os10g0552400	179.633	3.50531	0.375425	9.33689	9.92e-21	3.56e-19
Os12g0420400	289.205	9.65088	1.03573	9.31793	1.19e-20	4.25e-19
Os08g0410500	61.1942	3.85151	0.413356	9.31767	1.19e-20	4.25e-19
Os10g0560000	249.829	2.01319	0.216097	9.31616	1.21e-20	4.31e-19
Os01g0894700	59.5017	5.0098	0.538349	9.30585	1.33e-20	4.73e-19
Os06g0126500	267.53	2.10661	0.226407	9.30455	1.35e-20	4.79e-19
Os05g0588250	84.2296	2.66459	0.286429	9.30279	1.37e-20	4.86e-19
Os10g0467900	54.68	4.38562	0.471949	9.29257	1.51e-20	5.33e-19
Os09g0568700	253.121	2.6662	0.286937	9.29192	1.52e-20	5.36e-19
Os11g0300650	143.779	8.05142	0.867457	9.28163	1.67e-20	5.88e-19
Os01g0786800	79.9635	3.9498	0.425985	9.27215	1.82e-20	6.41e-19
Os09g0439200	93.4578	2.87513	0.310319	9.26507	1.95e-20	6.82e-19
Os11g0167800	207.751	11.0207	1.19186	9.24662	2.32e-20	8.05e-19
Os08g0521800	66.5963	3.41387	0.369519	9.2387	2.5e-20	8.66e-19
Os06g0697600	65.6311	5.70054	0.617715	9.22843	2.75e-20	9.5e-19
Os05g0502000	86.991	3.18008	0.344757	9.22413	2.86e-20	9.85e-19
Os06g0711900	140.852	3.51654	0.382153	9.20192	3.52e-20	1.21e-18
Os06g0705100	140.746	2.01815	0.21967	9.18717	4.03e-20	1.39e-18
Os01g0775400	135.767	2.53254	0.276076	9.17333	4.59e-20	1.57e-18
Os03g0673400	66.6698	4.81725	0.526468	9.15012	5.69e-20	1.94e-18
Os01g0692300	62.3627	4.15229	0.454436	9.13723	6.41e-20	2.18e-18
Os06g0351500	115.501	2.99076	0.327385	9.13529	6.52e-20	2.22e-18
Os01g0238500	107.49	3.04268	0.333208	9.13149	6.76e-20	2.29e-18
Os02g0230250	162.674	2.5703	0.281728	9.12337	7.28e-20	2.47e-18
Os07g0503500	95.2835	2.76797	0.303432	9.12221	7.36e-20	2.48e-18
Os05g0427400	155.201	2.58888	0.284427	9.10212	8.86e-20	2.98e-18
Os04g0525000	120.038	3.04087	0.334276	9.09689	9.3e-20	3.12e-18
Os07g0688700	1640	2.52949	0.278338	9.08783	1.01e-19	3.37e-18
Os03g0100030	282.713	2.02314	0.222824	9.07955	1.09e-19	3.63e-18
Os05g0480000	101.563	2.73018	0.301248	9.0629	1.27e-19	4.21e-18
Os04g0469000	76.1504	5.55966	0.61348	9.0625	1.27e-19	4.22e-18
Os03g0595300	170.731	2.34169	0.258537	9.05744	1.34e-19	4.41e-18
Os02g0779200	463.671	2.116	0.233633	9.05691	1.34e-19	4.43e-18
Os09g0441400	2215.12	2.5207	0.278369	9.05524	1.36e-19	4.49e-18
Os04g0515900	355.015	10.8301	1.1973	9.04548	1.49e-19	4.9e-18
Os07g0471300	226.084	2.95479	0.32682	9.04103	1.55e-19	5.1e-18
Os03g0170600	265.045	2.68858	0.29752	9.03663	1.62e-19	5.28e-18
Os07g0630800	68.3027	5.51078	0.609821	9.03671	1.61e-19	5.28e-18
Os04g0339800	60.2267	4.13112	0.457474	9.03029	1.71e-19	5.58e-18
Os01g0670100	172.17	3.712	0.411156	9.0282	1.75e-19	5.67e-18
Os10g0525000	104.985	3.85907	0.427698	9.02288	1.83e-19	5.95e-18
Os03g0120400	57.1161	3.55467	0.394117	9.01934	1.89e-19	6.14e-18
Os04g0615200	164.31	3.02507	0.335465	9.01755	1.92e-19	6.22e-18
Os04g0414700	179.407	10.8098	1.19997	9.00835	2.09e-19	6.75e-18
Os08g0535200	65.8343	3.28838	0.365313	9.00154	2.23e-19	7.18e-18
Os10g0450800	118.12	4.05531	0.450664	8.99853	2.29e-19	7.37e-18
Os04g0570500	170.311	10.733	1.19374	8.99112	2.45e-19	7.87e-18
Os02g0615800	91.0749	6.97382	0.775737	8.98992	2.47e-19	7.94e-18
Os01g0151500	98.6289	2.45938	0.273595	8.98912	2.49e-19	7.98e-18
Os05g0489900	91.4505	2.80567	0.31253	8.97725	2.78e-19	8.86e-18
Os06g0726200	1827.61	2.00752	0.223728	8.97304	2.88e-19	9.18e-18
Os06g0570000	120.674	7.80652	0.870033	8.97267	2.89e-19	9.2e-18
Os01g0187300	170.681	2.18394	0.243613	8.96481	3.11e-19	9.87e-18
Os01g0222600	101.941	2.83824	0.317196	8.94788	3.62e-19	1.15e-17
Os06g0141400	150.971	2.25021	0.251551	8.94535	3.71e-19	1.17e-17
Os02g0445100	55.9453	3.45928	0.387262	8.93267	4.16e-19	1.31e-17
Os07g0108100	51.328	4.53756	0.509226	8.9107	5.07e-19	1.59e-17
Os02g0532500	99.9717	3.71225	0.417222	8.89754	5.71e-19	1.79e-17
Os06g0146250	52.0626	4.41097	0.497182	8.87195	7.19e-19	2.25e-17
Os02g0720500	122.775	2.66927	0.301117	8.86457	7.68e-19	2.39e-17
Os05g0162000	65.4994	4.06985	0.459147	8.86394	7.72e-19	2.4e-17
Os10g0528100	131.349	2.2926	0.258984	8.85231	8.57e-19	2.65e-17
Os01g0910500	183.838	3.26382	0.368972	8.84572	9.09e-19	2.81e-17
Os10g0551900	62.5465	5.3787	0.609251	8.82839	1.06e-18	3.27e-17
Os12g0637200	64.2942	3.8829	0.439872	8.82734	1.07e-18	3.3e-17
Os11g0641500	125.025	4.79011	0.542654	8.82719	1.07e-18	3.3e-17
Os02g0325401	53.5319	5.02033	0.56947	8.81579	1.19e-18	3.64e-17
Os01g0695800	91.4812	5.8139	0.65974	8.81241	1.22e-18	3.75e-17
Os11g0210600	150.634	10.5577	1.20425	8.76708	1.83e-18	5.56e-17
Os12g0471100	61.7583	4.58307	0.522814	8.76615	1.85e-18	5.6e-17
Os01g0155800	126.018	7.85542	0.898049	8.74721	2.19e-18	6.59e-17
Os09g0287000	72.3226	3.18009	0.363654	8.74481	2.23e-18	6.73e-17
Os01g0882500	50.5609	4.77227	0.545862	8.74262	2.28e-18	6.85e-17
Os03g0123500	57.5365	5.49607	0.628905	8.73911	2.35e-18	7.06e-17
Os01g0566500	139.835	10.4498	1.19674	8.73192	2.5e-18	7.52e-17
Os06g0109100	191.457	2.23257	0.255791	8.72813	2.59e-18	7.76e-17
Os07g0580766	75.6491	6.34636	0.727754	8.72047	2.77e-18	8.26e-17
Os01g0575200	86.4592	6.91421	0.794106	8.70691	3.12e-18	9.31e-17
Os05g0142400	187.366	9.02308	1.03713	8.70005	3.32e-18	9.88e-17
Os01g0620900	54.082	3.73331	0.429258	8.69712	3.4e-18	1.01e-16
Os11g0239500	64.1794	3.47267	0.39967	8.68883	3.66e-18	1.09e-16
Os05g0297800	68.8834	3.14908	0.362976	8.67571	4.11e-18	1.21e-16
Os09g0286600	65.1235	2.9862	0.344335	8.67238	4.23e-18	1.25e-16
Os03g0281100	92.1172	2.75032	0.317198	8.67068	4.3e-18	1.26e-16
Os01g0899700	134.811	10.3965	1.19931	8.66873	4.37e-18	1.28e-16
Os11g0661900	492.811	3.11909	0.359974	8.66476	4.52e-18	1.33e-16
Os03g0161500	107.099	2.26277	0.261371	8.65732	4.83e-18	1.41e-16
Os10g0109300	130.41	10.3491	1.19734	8.64345	5.45e-18	1.59e-16
Os05g0247100	1855.85	2.568	0.297147	8.64217	5.52e-18	1.61e-16
Os05g0549900	80.0198	4.18984	0.486949	8.60428	7.68e-18	2.22e-16
Os06g0274300	54.3091	3.52182	0.409557	8.59909	8.03e-18	2.32e-16
Os03g0314500	52.7143	5.35301	0.622742	8.59588	8.26e-18	2.39e-16
Os09g0530300	111.614	2.13977	0.249006	8.59326	8.45e-18	2.44e-16
Os11g0439600	57.5594	4.70779	0.548324	8.58578	9.02e-18	2.59e-16
Os01g0895200	127.541	10.3152	1.2017	8.58381	9.18e-18	2.64e-16
Os07g0184633	177.16	8.95049	1.04283	8.58286	9.25e-18	2.65e-16
Os04g0585900	57.2117	3.16334	0.368685	8.58006	9.48e-18	2.72e-16
Os10g0390701	172.418	2.20099	0.256667	8.5753	9.88e-18	2.83e-16
Os12g0610300	121.569	2.03134	0.236913	8.57417	9.98e-18	2.85e-16
Os06g0564700	64.2867	6.16524	0.719144	8.57302	1.01e-17	2.87e-16
Os03g0839700	72.5349	3.52439	0.411188	8.57123	1.02e-17	2.92e-16
Os03g0388900	50.1796	5.08257	0.593041	8.57035	1.03e-17	2.94e-16
Os01g0816100	121.309	2.03638	0.237961	8.55765	1.15e-17	3.26e-16
Os05g0401100	71.0088	6.60826	0.772723	8.55191	1.21e-17	3.43e-16
Os01g0615100	59.1812	4.31462	0.504912	8.5453	1.28e-17	3.62e-16
Os06g0226700	169.967	2.20601	0.258336	8.53929	1.35e-17	3.81e-16
Os12g0448900	55.701	4.65259	0.545933	8.52227	1.56e-17	4.4e-16
Os02g0686800	291.92	2.75921	0.323841	8.52024	1.59e-17	4.47e-16
Os02g0581200	150.686	2.39598	0.28151	8.51118	1.72e-17	4.82e-16
Os01g0149900	193.965	2.52183	0.296534	8.50435	1.83e-17	5.09e-16
Os11g0307300	130.502	10.351	1.21833	8.49605	1.96e-17	5.46e-16
Os01g0151400	53.2724	3.63914	0.428562	8.49151	2.04e-17	5.66e-16
Os07g0518500	67.5495	6.55559	0.772402	8.48728	2.12e-17	5.86e-16
Os07g0475000	80.7459	2.85406	0.336839	8.47306	2.39e-17	6.61e-16
Os03g0258200	109.019	3.23302	0.381738	8.4692	2.47e-17	6.82e-16
Os01g0557100	99.6098	2.41414	0.28506	8.46888	2.48e-17	6.84e-16
Os01g0895300	178.448	3.44743	0.407125	8.46773	2.5e-17	6.9e-16
Os01g0505600	66.7908	3.26052	0.385084	8.46704	2.52e-17	6.93e-16
Os05g0217700	231.082	10.2115	1.2062	8.46586	2.54e-17	7e-16
Os01g0805000	128.333	2.12789	0.251565	8.4586	2.71e-17	7.44e-16
Os11g0491600	59.2053	5.35636	0.633859	8.45039	2.9e-17	7.97e-16
Os01g0209700	106.382	3.73726	0.442478	8.44622	3.01e-17	8.23e-16
ENSRNA049472788	211.232	10.0801	1.19404	8.44195	3.12e-17	8.51e-16
Os02g0727200	88.0159	2.80866	0.333066	8.43274	3.38e-17	9.17e-16
Os03g0327800	110.67	2.60886	0.309527	8.42855	3.5e-17	9.49e-16
Os11g0701600	112.445	10.1333	1.20327	8.42148	3.72e-17	1.01e-15
Os10g0389300	55.756	3.74922	0.445313	8.41929	3.79e-17	1.02e-15
Os08g0509400	45.1923	4.46493	0.530684	8.41352	3.98e-17	1.07e-15
Os08g0546700	91.3185	2.40637	0.286278	8.40571	4.25e-17	1.15e-15
Os01g0185500	276.674	2.00405	0.238539	8.40133	4.41e-17	1.19e-15
Os02g0750100	119.906	2.24097	0.266932	8.39529	4.65e-17	1.25e-15
Os05g0128100	114.374	2.11042	0.251883	8.37857	5.36e-17	1.43e-15
Os01g0369700	62.7276	3.36904	0.40249	8.37048	5.74e-17	1.53e-15
Os11g0137200	100.745	2.16601	0.259084	8.36025	6.26e-17	1.66e-15
Os01g0851100	474.153	2.25473	0.269912	8.35358	6.62e-17	1.76e-15
Os04g0464100	55.1377	4.90538	0.587349	8.35173	6.73e-17	1.78e-15
Os01g0594300	4584.24	2.12006	0.253871	8.35093	6.77e-17	1.79e-15
Os04g0105100	219.719	2.28586	0.274031	8.34162	7.33e-17	1.93e-15
Os11g0212900	52.8176	5.37315	0.644822	8.33276	7.9e-17	2.07e-15
Os10g0491000	800.998	2.05219	0.246285	8.33257	7.91e-17	2.07e-15
Os04g0495400	306.227	2.70651	0.324851	8.33157	7.98e-17	2.09e-15
Os02g0727700	117.647	2.55673	0.3078	8.30649	9.86e-17	2.57e-15
Os07g0418700	99.1287	9.95234	1.19956	8.29666	1.07e-16	2.79e-15
Os04g0560100	856.615	2.179	0.262722	8.29393	1.1e-16	2.85e-15
Os12g0599625	66.5418	4.19506	0.505892	8.2924	1.11e-16	2.88e-15
Os02g0192700	94.3068	2.28428	0.275556	8.28971	1.14e-16	2.94e-15
Os06g0539400	107.755	2.5052	0.302205	8.28975	1.13e-16	2.94e-15
Os12g0115050	47.5356	4.67833	0.564448	8.28834	1.15e-16	2.97e-15
Os05g0299600	96.3924	2.13631	0.257914	8.28305	1.2e-16	3.1e-15
Os10g0395000	83.9816	3.29488	0.398314	8.27207	1.32e-16	3.39e-15
Os09g0555500	52.9739	4.04386	0.489732	8.25729	1.49e-16	3.83e-15
Os05g0127200	70.3604	3.2703	0.39762	8.2247	1.96e-16	4.99e-15
Os04g0497700	76.8815	2.8458	0.34639	8.2156	2.11e-16	5.37e-15
Os07g0515200	180.91	3.14725	0.383109	8.21504	2.12e-16	5.39e-15
Os03g0267500	160.011	2.29599	0.279998	8.20003	2.4e-16	6.09e-15
Os01g0162200	185.006	2.88953	0.352662	8.19348	2.54e-16	6.42e-15
Os02g0594651	408.842	3.28085	0.401225	8.17708	2.91e-16	7.33e-15
Os09g0347300	100.997	2.31061	0.283103	8.16172	3.3e-16	8.29e-15
Os03g0320100	95.6907	2.1834	0.267673	8.15695	3.44e-16	8.61e-15
Os03g0170100	227.195	3.1967	0.391972	8.15544	3.48e-16	8.71e-15
Os11g0127800	49.4958	5.05124	0.6198	8.14979	3.65e-16	9.12e-15
Os01g0770100	99.0206	2.36545	0.290644	8.13865	4e-16	9.98e-15
Os03g0573001	47.158	4.66433	0.573542	8.1325	4.21e-16	1.05e-14
Os01g0872566	59.0459	2.83464	0.348805	8.12673	4.41e-16	1.1e-14
Os06g0329200	344.638	2.16781	0.266962	8.12031	4.65e-16	1.16e-14
Os02g0828100	49.801	5.52937	0.682332	8.10363	5.33e-16	1.32e-14
Os11g0210100	191.333	3.53101	0.436624	8.08707	6.11e-16	1.51e-14
Os02g0616100	56.1933	2.81661	0.348329	8.08607	6.16e-16	1.52e-14
Os10g0191300	222.052	11.1161	1.37493	8.08486	6.22e-16	1.53e-14
Os09g0255000	96.2754	2.14742	0.265871	8.0769	6.64e-16	1.63e-14
Os07g0129300	86.1636	9.75055	1.20739	8.07573	6.71e-16	1.65e-14
Os07g0538300	50.4863	4.9444	0.612761	8.06905	7.08e-16	1.74e-14
Os03g0739500	121.048	8.39905	1.04216	8.05931	7.67e-16	1.88e-14
Os11g0687100	83.8986	9.7121	1.20535	8.05752	7.79e-16	1.9e-14
Os02g0623400	126.536	2.09382	0.259883	8.05678	7.83e-16	1.91e-14
Os10g0554200	196.604	2.30075	0.285642	8.05468	7.97e-16	1.94e-14
Os03g0309300	82.1381	9.68109	1.20243	8.05126	8.19e-16	1.99e-14
Os10g0100300	82.0314	9.67974	1.20297	8.04653	8.52e-16	2.07e-14
Os12g0292400	70.6711	7.03763	0.874786	8.04498	8.63e-16	2.1e-14
Os01g0119000	84.5822	2.39521	0.297832	8.04215	8.83e-16	2.14e-14
Os03g0180900	150.154	2.67056	0.332704	8.02684	1e-15	2.41e-14
Os07g0106700	64.8226	2.88229	0.359264	8.02277	1.03e-15	2.49e-14
Os11g0503900	67.4036	2.85791	0.35678	8.01029	1.14e-15	2.75e-14
Os03g0628800	48.2509	4.00173	0.499836	8.00609	1.18e-15	2.83e-14
Os09g0530000	98.1346	2.19217	0.27386	8.0047	1.2e-15	2.86e-14
Os04g0602100	111.187	2.04253	0.255349	7.99899	1.25e-15	2.99e-14
Os11g0154500	506.309	6.05408	0.757508	7.9921	1.33e-15	3.15e-14
Os03g0280750	73.1303	3.03844	0.381179	7.97117	1.57e-15	3.73e-14
Os07g0635300	54.7485	6.24395	0.783825	7.96599	1.64e-15	3.88e-14
Os05g0542800	62.2868	2.76767	0.347567	7.96297	1.68e-15	3.97e-14
Os03g0575200	73.3519	2.5245	0.317076	7.96183	1.7e-15	4e-14
Os07g0639400	46.3647	5.40413	0.679121	7.95752	1.76e-15	4.14e-14
Os04g0554800	41.4003	4.65224	0.584644	7.95739	1.76e-15	4.14e-14
Os01g0686000	233.706	2.44265	0.307568	7.94181	1.99e-15	4.68e-14
Os06g0240050	43.7726	4.01916	0.506083	7.9417	1.99e-15	4.68e-14
Os06g0193300	44.2798	4.05976	0.511426	7.93811	2.05e-15	4.81e-14
Os08g0478466	42.09	4.36424	0.549876	7.93677	2.08e-15	4.85e-14
Os03g0701200	141.012	3.07934	0.388005	7.93635	2.08e-15	4.87e-14
Os04g0340100	71.9505	3.2293	0.406921	7.93595	2.09e-15	4.88e-14
Os03g0584400	45.4245	3.694	0.465883	7.92902	2.21e-15	5.16e-14
Os03g0231600	148.581	2.14775	0.271015	7.92483	2.28e-15	5.32e-14
Os04g0517100	1679.69	2.01821	0.254815	7.92029	2.37e-15	5.51e-14
Os11g0572200	187.1	2.58695	0.326794	7.91615	2.45e-15	5.69e-14
Os11g0260100	139.215	9.47945	1.19772	7.91455	2.48e-15	5.76e-14
Os04g0191400	233.333	2.23199	0.282102	7.91202	2.53e-15	5.86e-14
Os02g0327500	59.4304	4.88638	0.618683	7.89803	2.83e-15	6.53e-14
Os02g0728850	72.1618	9.49493	1.20478	7.88107	3.25e-15	7.45e-14
Os05g0511800	47.8806	3.66487	0.465498	7.87301	3.46e-15	7.93e-14
Os08g0300300	58.5537	2.74486	0.349255	7.85919	3.87e-15	8.82e-14
Os07g0677100	143.89	3.1492	0.40081	7.85708	3.93e-15	8.96e-14
Os03g0718800	301.378	3.15273	0.401556	7.85129	4.12e-15	9.38e-14
Os01g0382400	63.6342	6.44738	0.821399	7.84927	4.18e-15	9.51e-14
Os03g0180100	42.6847	5.2552	0.669623	7.84799	4.23e-15	9.6e-14
Os07g0119400	72.2698	2.70924	0.345347	7.84498	4.33e-15	9.82e-14
Os03g0700200	48.7553	4.607	0.587421	7.84276	4.41e-15	9.98e-14
Os03g0608600	41.0295	4.80425	0.612857	7.83911	4.54e-15	1.03e-13
Os03g0188900	2409.84	2.45041	0.313014	7.82845	4.94e-15	1.11e-13
Os02g0753850	63.1733	2.96818	0.379561	7.82004	5.28e-15	1.18e-13
Os01g0922600	135.462	2.14786	0.274713	7.81856	5.34e-15	1.19e-13
Os11g0470500	53.4114	2.96216	0.378871	7.81839	5.35e-15	1.19e-13
Os08g0173600	48.1278	5.73234	0.733407	7.81604	5.45e-15	1.22e-13
Os02g0720600	47.0544	4.99879	0.639993	7.8107	5.69e-15	1.27e-13
Os10g0431900	156.935	2.04226	0.261708	7.80358	6.02e-15	1.34e-13
Os02g0704000	42.262	5.27841	0.676816	7.79889	6.25e-15	1.39e-13
Os03g0751400	71.2507	2.78081	0.356592	7.7983	6.27e-15	1.39e-13
Os08g0541400	77.9343	2.43946	0.314012	7.76868	7.93e-15	1.74e-13
Os01g0690200	72.3553	2.88018	0.370774	7.76801	7.97e-15	1.75e-13
Os03g0229500	93.9347	2.32055	0.299013	7.76069	8.45e-15	1.85e-13
Os06g0547400	3102.52	2.42597	0.31268	7.75862	8.59e-15	1.88e-13
Os03g0857600	100.321	2.32578	0.300019	7.75211	9.04e-15	1.98e-13
Os06g0217300	59.9982	6.79018	0.877504	7.73806	1.01e-14	2.2e-13
Os02g0102300	120.73	9.27349	1.19888	7.7351	1.03e-14	2.25e-13
Os10g0556100	7460.51	2.03054	0.262646	7.7311	1.07e-14	2.32e-13
Os01g0555600	58.6976	2.62484	0.339601	7.72921	1.08e-14	2.35e-13
Os03g0309250	60.0998	6.78964	0.878868	7.72544	1.11e-14	2.42e-13
Os08g0256000	64.6328	3.69621	0.47874	7.7207	1.16e-14	2.5e-13
Os07g0683200	201.594	2.14158	0.277589	7.71492	1.21e-14	2.62e-13
Os05g0103800	101.15	2.8296	0.366855	7.71312	1.23e-14	2.65e-13
Os02g0513800	89.9242	2.02369	0.262536	7.70826	1.28e-14	2.75e-13
Os03g0267300	59.4265	6.77793	0.879649	7.70527	1.31e-14	2.81e-13
Os01g0356951	38.425	4.89958	0.636109	7.70242	1.34e-14	2.87e-13
Os02g0745100	48.0617	6.05688	0.786697	7.69913	1.37e-14	2.94e-13
Os04g0191500	74.789	2.992	0.388775	7.69595	1.4e-14	3.01e-13
Os09g0491596	133.162	2.29964	0.298928	7.69296	1.44e-14	3.07e-13
Os07g0176500	89.2966	2.59254	0.337709	7.67683	1.63e-14	3.48e-13
Os10g0477600	52.4945	6.16098	0.803392	7.66871	1.74e-14	3.7e-13
Os04g0194500	122.194	2.27809	0.297215	7.66479	1.79e-14	3.8e-13
Os10g0422200	74.965	2.36682	0.309014	7.65926	1.87e-14	3.97e-13
Os07g0148200	94.2657	8.03809	1.04994	7.65572	1.92e-14	4.07e-13
Os03g0747700	62.2034	2.72791	0.356409	7.65387	1.95e-14	4.12e-13
Os08g0202300	57.0558	3.06422	0.400531	7.6504	2e-14	4.22e-13
Os11g0669200	37.6211	4.04647	0.529594	7.64069	2.16e-14	4.54e-13
Os03g0109000	60.9561	9.25196	1.21131	7.63799	2.21e-14	4.63e-13
Os07g0634400	46.2276	5.9672	0.782321	7.62756	2.39e-14	5.01e-13
Os01g0976300	65.8997	3.09081	0.405361	7.62482	2.44e-14	5.11e-13
Os03g0121200	1741.74	2.59794	0.340807	7.62289	2.48e-14	5.18e-13
Os03g0292700	65.2981	2.48673	0.326776	7.60991	2.74e-14	5.7e-13
Os02g0139000	40.7614	4.03326	0.530073	7.60888	2.76e-14	5.74e-13
Os01g0930800	58.6802	9.1958	1.21039	7.5974	3.02e-14	6.26e-13
Os12g0493900	54.7539	3.05583	0.40226	7.59666	3.04e-14	6.29e-13
Os07g0538700	39.7422	3.41684	0.449863	7.59528	3.07e-14	6.36e-13
Os10g0552700	58.9653	9.20242	1.21165	7.59496	3.08e-14	6.36e-13
Os09g0568500	63.582	9.3119	1.22605	7.59504	3.08e-14	6.36e-13
Os02g0463500	65.2095	2.3128	0.304873	7.58612	3.3e-14	6.79e-13
Os02g0527200	68.4833	2.46423	0.324949	7.58345	3.36e-14	6.92e-13
Os02g0252400	243.162	2.33186	0.308242	7.56504	3.88e-14	7.95e-13
Os03g0411800	75.6007	2.61655	0.346185	7.55826	4.09e-14	8.35e-13
Os08g0522400	62.4581	2.58255	0.341975	7.55187	4.29e-14	8.75e-13
Os04g0635350	87.6376	3.25704	0.431891	7.54134	4.65e-14	9.46e-13
Os04g0450000	259.444	2.57007	0.341296	7.53033	5.06e-14	1.02e-12
Os01g0132000	574.453	2.09708	0.27859	7.52749	5.17e-14	1.05e-12
Os10g0521900	2205.06	2.00914	0.267096	7.52217	5.39e-14	1.09e-12
Os01g0710700	911.164	2.18752	0.291285	7.50988	5.92e-14	1.19e-12
Os11g0669100	88.225	7.94085	1.06022	7.48984	6.9e-14	1.38e-12
Os04g0466000	53.4809	6.62062	0.884277	7.48704	7.04e-14	1.4e-12
Os01g0917900	42.7486	3.6919	0.493193	7.48571	7.12e-14	1.42e-12
Os11g0247000	42.3318	4.50697	0.602205	7.4841	7.2e-14	1.43e-12
Os05g0304600	47.4548	3.90048	0.521816	7.47482	7.73e-14	1.54e-12
Os04g0423800	56.2312	9.13668	1.22238	7.47452	7.75e-14	1.54e-12
Os05g0531000	138.102	2.89732	0.38839	7.45982	8.66e-14	1.71e-12
Os03g0731100	53.7403	2.8078	0.376474	7.45815	8.77e-14	1.73e-12
Os11g0700900	849.325	4.89889	0.65704	7.45599	8.92e-14	1.76e-12
Os05g0272800	301.347	2.06097	0.276438	7.45545	8.96e-14	1.77e-12
Os01g0660200	52.9553	4.77898	0.641207	7.4531	9.12e-14	1.8e-12
Os07g0599600	39.6773	4.29595	0.576482	7.452	9.19e-14	1.81e-12
Os02g0775600	725.134	2.20099	0.29539	7.45111	9.26e-14	1.82e-12
Os05g0153300	65.9503	9.36699	1.25994	7.43449	1.05e-13	2.06e-12
Os07g0491800	39.6366	4.67978	0.629488	7.43426	1.05e-13	2.06e-12
Os07g0437000	46.7332	3.61629	0.486518	7.433	1.06e-13	2.07e-12
ENSRNA049472543	61.0018	9.25009	1.24477	7.43114	1.08e-13	2.1e-12
Os12g0222300	80.597	7.79493	1.05041	7.42082	1.16e-13	2.27e-12
Os12g0476200	53.5839	9.06586	1.22294	7.41317	1.23e-13	2.39e-12
Os01g0357400	54.7508	9.09695	1.22848	7.40502	1.31e-13	2.54e-12
Os03g0103400	75.3802	3.24294	0.438306	7.39881	1.37e-13	2.66e-12
Os07g0469100	131.889	2.69769	0.365051	7.38991	1.47e-13	2.84e-12
Os01g0889900	42.6295	3.82917	0.518242	7.38877	1.48e-13	2.86e-12
Os05g0278500	49.9547	8.96437	1.21555	7.37473	1.65e-13	3.16e-12
Os03g0178200	83.9644	2.11254	0.286581	7.37154	1.69e-13	3.24e-12
Os07g0565800	45.8462	3.05479	0.414478	7.37021	1.7e-13	3.27e-12
Os02g0767400	38.7523	3.48017	0.472641	7.36324	1.79e-13	3.44e-12
Os03g0298700	80.4565	2.14907	0.291917	7.36193	1.81e-13	3.47e-12
Os12g0288000	49.3921	8.94678	1.21617	7.35651	1.89e-13	3.6e-12
Os05g0322900	52.335	2.98929	0.406561	7.35262	1.94e-13	3.7e-12
Os03g0431100	48.9979	3.34614	0.455368	7.3482	2.01e-13	3.82e-12
Os06g0323100	40.8575	4.46591	0.607986	7.34542	2.05e-13	3.9e-12
Os07g0275475	66.2458	2.71099	0.369322	7.34044	2.13e-13	4.04e-12
Os05g0588300	84.2623	2.49769	0.340381	7.33793	2.17e-13	4.11e-12
Os11g0684000	36.8866	4.46395	0.609244	7.32703	2.35e-13	4.45e-12
Os10g0528300	39.8334	4.44403	0.606649	7.32553	2.38e-13	4.5e-12
Os06g0143100	49.9997	3.97704	0.54334	7.31961	2.49e-13	4.7e-12
Os11g0442380	44.1029	3.54051	0.484387	7.30926	2.69e-13	5.04e-12
Os06g0509900	57.8278	9.17691	1.2569	7.30123	2.85e-13	5.35e-12
Os08g0140300	75.1639	4.0784	0.558647	7.30049	2.87e-13	5.37e-12
Os05g0200400	53.584	3.21114	0.440098	7.29643	2.96e-13	5.53e-12
Os08g0404500	58.5308	6.76128	0.927088	7.29303	3.03e-13	5.66e-12
Os03g0624300	218.764	6.26309	0.858804	7.29281	3.04e-13	5.66e-12
Os03g0188400	405.675	2.44932	0.336153	7.28633	3.19e-13	5.93e-12
Os08g0114100	35.4798	4.07009	0.558914	7.28214	3.29e-13	6.1e-12
Os07g0656900	95.6303	2.14082	0.294499	7.26938	3.61e-13	6.69e-12
Os01g0162300	102.063	2.75342	0.378965	7.26562	3.71e-13	6.86e-12
Os02g0241100	62.4667	2.52057	0.347326	7.25708	3.96e-13	7.29e-12
Os04g0660100	77.0201	3.17971	0.438279	7.25499	4.02e-13	7.4e-12
Os03g0103100	34.4888	4.51398	0.622459	7.25185	4.11e-13	7.57e-12
Os10g0422600	40.4429	3.54125	0.488866	7.2438	4.36e-13	8.01e-12
Os10g0562900	84.146	2.6283	0.363202	7.23647	4.61e-13	8.44e-12
Os09g0439500	48.3344	8.91902	1.23324	7.23218	4.75e-13	8.71e-12
Os07g0631700	70.3027	2.47556	0.342625	7.22528	5e-13	9.14e-12
Os05g0382600	99.9843	2.15468	0.298726	7.2129	5.48e-13	9.97e-12
Os07g0537900	242.131	2.06495	0.286465	7.20839	5.66e-13	1.03e-11
Os01g0291500	44.4732	8.79627	1.22117	7.20317	5.88e-13	1.07e-11
Os01g0134900	44.7186	3.72383	0.517494	7.1959	6.21e-13	1.12e-11
Os03g0207200	115.728	2.26494	0.314792	7.19505	6.24e-13	1.13e-11
Os06g0711000	116.483	2.45628	0.342079	7.18043	6.95e-13	1.25e-11
Os04g0678000	68.6081	7.57667	1.05595	7.17521	7.22e-13	1.29e-11
Os03g0400200	34.2709	4.73389	0.660367	7.16858	7.58e-13	1.36e-11
Os08g0136800	38.5219	5.3933	0.752474	7.16743	7.64e-13	1.37e-11
Os09g0332100	36.2075	4.12863	0.57607	7.16689	7.67e-13	1.37e-11
Os01g0723500	130.723	2.33921	0.326688	7.16038	8.05e-13	1.43e-11
Os09g0376400	50.5328	2.88539	0.403617	7.14883	8.75e-13	1.55e-11
Os05g0588225	54.0649	2.63732	0.36968	7.13407	9.74e-13	1.72e-11
Os05g0555700	77.5555	2.1682	0.304241	7.12658	1.03e-12	1.81e-11
Os06g0703300	112.865	2.12438	0.298359	7.12023	1.08e-12	1.89e-11
Os12g0186600	60.2221	2.37758	0.334231	7.11357	1.13e-12	1.98e-11
Os03g0823000	87.9845	2.65927	0.374037	7.10966	1.16e-12	2.04e-11
Os01g0115900	35.5034	3.62912	0.510468	7.10939	1.17e-12	2.04e-11
Os02g0518600	139.399	2.11269	0.297774	7.09496	1.29e-12	2.25e-11
Os12g0114900	34.2069	4.32548	0.60976	7.09374	1.31e-12	2.26e-11
Os09g0567900	70.2727	2.07654	0.293057	7.08579	1.38e-12	2.39e-11
Os10g0113900	33.6265	4.92646	0.695613	7.08218	1.42e-12	2.45e-11
Os02g0231700	32.4269	4.64763	0.657341	7.07036	1.55e-12	2.66e-11
Os04g0444300	32.4209	4.44854	0.629409	7.0678	1.57e-12	2.71e-11
Os01g0162400	64.7445	2.63832	0.373558	7.06268	1.63e-12	2.81e-11
Os07g0257200	32.3508	4.63615	0.656541	7.06147	1.65e-12	2.83e-11
Os01g0689000	98.3677	2.00802	0.284509	7.05786	1.69e-12	2.9e-11
Os02g0223700	50.0871	3.14138	0.4451	7.05768	1.69e-12	2.9e-11
Os05g0161500	63.4009	7.44738	1.05546	7.05604	1.71e-12	2.94e-11
Os04g0527000	134.628	3.20282	0.455791	7.02694	2.11e-12	3.59e-11
Os10g0181600	62.1833	7.43613	1.06119	7.00736	2.43e-12	4.11e-11
Os12g0189400	38.629	8.59416	1.22789	6.99911	2.58e-12	4.35e-11
Os01g0727700	55.5244	2.40539	0.344319	6.98594	2.83e-12	4.75e-11
Os11g0668100	65.8993	2.44002	0.34948	6.98185	2.91e-12	4.88e-11
Os11g0701800	76.6816	2.60116	0.37266	6.97997	2.95e-12	4.95e-11
Os04g0460600	567.745	2.12054	0.304078	6.97365	3.09e-12	5.15e-11
Os06g0288100	72.7379	3.3487	0.480501	6.96919	3.19e-12	5.31e-11
Os11g0592100	53.8332	3.20017	0.459267	6.96799	3.22e-12	5.36e-11
Os04g0494100	43.8237	8.77828	1.26541	6.93712	4e-12	6.61e-11
Os02g0661900	72.5335	2.84821	0.411163	6.92721	4.29e-12	7.06e-11
Os04g0688500	44.285	8.78767	1.26906	6.92453	4.37e-12	7.18e-11
Os02g0200300	51.0815	2.93617	0.42422	6.92135	4.47e-12	7.34e-11
Os09g0517000	31.4549	5.08144	0.734577	6.9175	4.6e-12	7.53e-11
Os05g0361500	39.4761	8.62436	1.25004	6.89929	5.23e-12	8.54e-11
Os03g0331700	369.428	2.54487	0.368965	6.89732	5.3e-12	8.65e-11
Os05g0134700	36.4213	8.50828	1.23394	6.89519	5.38e-12	8.77e-11
Os09g0506000	79.8446	2.42323	0.351818	6.88773	5.67e-12	9.23e-11
Os03g0185700	30.7997	3.75333	0.545443	6.88124	5.93e-12	9.65e-11
Os04g0662200	93.8078	2.37189	0.345044	6.87418	6.23e-12	1.01e-10
Os01g0220400	63.0991	2.39815	0.349109	6.86934	6.45e-12	1.05e-10
Os03g0607700	52.8593	3.38157	0.492796	6.862	6.79e-12	1.1e-10
Os11g0592200	901.382	2.38229	0.347898	6.84766	7.51e-12	1.21e-10
Os01g0949750	51.2297	3.5687	0.521242	6.84654	7.57e-12	1.22e-10
Os11g0450400	35.492	8.47112	1.23779	6.84376	7.71e-12	1.24e-10
Os07g0538200	45.1464	2.9605	0.432895	6.83884	7.98e-12	1.29e-10
Os05g0337400	65.0445	2.15936	0.315822	6.83727	8.07e-12	1.3e-10
Os04g0545000	49.6787	2.96327	0.433556	6.83481	8.21e-12	1.32e-10
Os07g0132500	34.9054	4.11421	0.602104	6.83305	8.31e-12	1.34e-10
Os07g0180300	62.9556	2.4656	0.360887	6.83207	8.37e-12	1.34e-10
Os06g0132500	52.8912	3.22806	0.473029	6.82423	8.84e-12	1.42e-10
Os08g0189100	1626.75	2.0683	0.30308	6.82429	8.84e-12	1.42e-10
Os03g0620400	32.3166	3.57795	0.524318	6.82401	8.85e-12	1.42e-10
Os03g0823400	470.307	2.55926	0.377027	6.788	1.14e-11	1.8e-10
Os02g0823700	30.1425	4.35617	0.641933	6.78602	1.15e-11	1.83e-10
Os03g0126700	44.6992	2.80026	0.413632	6.76992	1.29e-11	2.03e-10
Os07g0550500	37.9937	3.1829	0.47081	6.76047	1.38e-11	2.16e-10
Os04g0684300	56.8143	8.18494	1.21277	6.74899	1.49e-11	2.33e-10
Os05g0559350	72.9589	2.36637	0.350838	6.7449	1.53e-11	2.39e-10
Os03g0603100	39.1137	3.45362	0.512729	6.73577	1.63e-11	2.55e-10
Os05g0291700	69.9635	2.03659	0.302684	6.72844	1.71e-11	2.67e-10
Os01g0180900	47.6652	2.66689	0.39648	6.72641	1.74e-11	2.7e-10
Os05g0583600	52.9862	2.82806	0.420903	6.71905	1.83e-11	2.84e-10
Os02g0791300	28.2788	4.43277	0.660969	6.70646	1.99e-11	3.08e-10
Os07g0664200	45.3435	2.77932	0.41527	6.69281	2.19e-11	3.36e-10
Os01g0546400	31.0967	4.16486	0.622522	6.69029	2.23e-11	3.42e-10
Os03g0347700	100.744	2.47871	0.371196	6.67765	2.43e-11	3.71e-10
Os10g0530900	42.3026	3.03611	0.455303	6.66833	2.59e-11	3.94e-10
Os10g0516100	53.2485	8.08888	1.21322	6.66731	2.61e-11	3.97e-10
Os12g0260500	65.2285	2.30675	0.347254	6.64281	3.08e-11	4.66e-10
Os08g0189300	36.9724	3.97306	0.59885	6.63447	3.26e-11	4.92e-10
Os11g0603100	42.3983	5.87772	0.886325	6.63157	3.32e-11	5.01e-10
Os06g0559600	35.1092	3.77715	0.570103	6.62539	3.46e-11	5.23e-10
Os04g0450701	228.992	2.34992	0.354881	6.62171	3.55e-11	5.35e-10
Os02g0154200	34.878	3.47508	0.524986	6.61937	3.61e-11	5.43e-10
Os05g0495600	57.0564	2.24248	0.339551	6.60427	3.99e-11	5.99e-10
Os01g0688300	32.5818	3.99618	0.6051	6.60417	4e-11	5.99e-10
Os05g0490900	55.2727	2.41914	0.366361	6.60317	4.02e-11	6.03e-10
Os01g0714600	1349.82	2.08154	0.31533	6.60116	4.08e-11	6.1e-10
Os03g0111200	31.3407	8.28861	1.25615	6.59841	4.16e-11	6.21e-10
Os07g0132001	55.3403	2.97794	0.451662	6.59329	4.3e-11	6.42e-10
Os04g0632000	136.654	2.33813	0.354965	6.58693	4.49e-11	6.69e-10
Os10g0536450	105.476	2.37044	0.359939	6.58566	4.53e-11	6.74e-10
Os04g0304250	27.9859	4.4071	0.669434	6.58333	4.6e-11	6.84e-10
Os12g0113550	58.1714	3.70923	0.563919	6.5776	4.78e-11	7.09e-10
Os10g0537800	29.4478	8.19922	1.24664	6.57707	4.8e-11	7.12e-10
Os10g0536500	28.233	8.1411	1.23783	6.57689	4.8e-11	7.12e-10
Os03g0743500	182.525	2.63098	0.40029	6.57268	4.94e-11	7.32e-10
Os01g0136450	36.8228	3.10275	0.472111	6.57207	4.96e-11	7.35e-10
Os11g0275200	29.3284	8.19408	1.24841	6.56363	5.25e-11	7.75e-10
Os04g0271700	69.5835	2.62324	0.399826	6.56095	5.35e-11	7.87e-10
Os03g0180800	39.1978	3.33412	0.508484	6.55699	5.49e-11	8.06e-10
Os07g0117900	40.996	2.59964	0.396528	6.556	5.53e-11	8.11e-10
Os08g0419100	66.9289	2.84466	0.434153	6.55222	5.67e-11	8.31e-10
Os03g0693700	157.816	2.58538	0.394593	6.55202	5.68e-11	8.31e-10
Os09g0481800	40.2315	2.98412	0.455559	6.55046	5.74e-11	8.38e-10
Os09g0274900	29.5054	8.20582	1.25422	6.54258	6.05e-11	8.83e-10
Os08g0118500	52.1501	3.09719	0.473801	6.53691	6.28e-11	9.15e-10
Os12g0123700	27.6205	4.61892	0.706682	6.53606	6.32e-11	9.19e-10
Os07g0628700	33.0801	5.93372	0.908017	6.53481	6.37e-11	9.27e-10
Os03g0689833	30.8942	3.60787	0.55276	6.52701	6.71e-11	9.72e-10
Os04g0218400	1071.71	2.03121	0.311279	6.52536	6.78e-11	9.83e-10
Os02g0446100	27.3282	8.09408	1.24077	6.52345	6.87e-11	9.94e-10
Os12g0261300	58.8565	2.25363	0.345902	6.51522	7.26e-11	1.05e-09
Os08g0112300	182.771	2.18458	0.335327	6.51479	7.28e-11	1.05e-09
Os11g0668300	40.8078	2.86065	0.43971	6.50576	7.73e-11	1.11e-09
Os06g0253600	36.7867	2.86761	0.440857	6.50461	7.79e-11	1.12e-09
Os10g0503800	26.8736	4.15057	0.638275	6.5028	7.88e-11	1.13e-09
Os12g0486900	27.6053	8.11069	1.24748	6.50164	7.94e-11	1.14e-09
Os01g0959900	26.7388	4.14688	0.638671	6.49298	8.42e-11	1.21e-09
Os10g0538200	29.5628	8.20419	1.26556	6.48264	9.01e-11	1.29e-09
Os11g0523110	85.7232	2.09061	0.322606	6.48038	9.15e-11	1.31e-09
Os09g0554101	27.1393	4.88133	0.753522	6.47801	9.29e-11	1.33e-09
Os04g0422300	29.061	8.18516	1.26414	6.47487	9.49e-11	1.35e-09
Os03g0122600	49.2272	3.21239	0.496363	6.47186	9.68e-11	1.38e-09
Os08g0356500	34.7695	3.60663	0.557603	6.46809	9.92e-11	1.41e-09
Os05g0472000	32.8797	3.72654	0.576224	6.46718	9.99e-11	1.42e-09
Os07g0498400	423.702	2.1316	0.329614	6.46697	1e-10	1.42e-09
Os04g0682100	26.3647	8.04055	1.24526	6.45694	1.07e-10	1.51e-09
Os11g0701100	169.69	5.30867	0.822384	6.45522	1.08e-10	1.53e-09
Os08g0403300	26.496	8.05103	1.24726	6.45497	1.08e-10	1.53e-09
Os02g0648000	61.4443	3.40843	0.528397	6.45051	1.11e-10	1.57e-09
Os01g0953500	58.2465	2.46395	0.382024	6.44971	1.12e-10	1.58e-09
Os08g0331900	32.1892	4.62142	0.716958	6.44588	1.15e-10	1.62e-09
Os06g0636600	47.2143	2.5438	0.394775	6.44367	1.17e-10	1.64e-09
Os08g0193100	31.7102	3.11873	0.484264	6.44015	1.19e-10	1.68e-09
Os09g0248100	30.3659	4.15588	0.645447	6.43877	1.2e-10	1.69e-09
Os12g0420200	45.0439	7.8454	1.2188	6.43701	1.22e-10	1.71e-09
Os05g0103300	42.9237	6.89752	1.0744	6.41989	1.36e-10	1.9e-09
Os05g0131500	27.5967	8.11137	1.26495	6.41242	1.43e-10	1.99e-09
Os06g0317200	26.6827	8.06159	1.25809	6.4078	1.48e-10	2.05e-09
Os11g0634200	187.253	2.33419	0.364286	6.40756	1.48e-10	2.05e-09
Os07g0691300	348.138	5.15356	0.804769	6.40378	1.52e-10	2.1e-09
Os07g0489800	108.969	2.78105	0.434612	6.39893	1.56e-10	2.16e-09
Os02g0580900	32.8088	3.23513	0.50576	6.39658	1.59e-10	2.19e-09
Os03g0854600	27.2674	4.14367	0.648221	6.39236	1.63e-10	2.25e-09
Os01g0136500	74.4269	2.78866	0.437381	6.37581	1.82e-10	2.49e-09
Os01g0695700	28.1655	8.13781	1.27675	6.37387	1.84e-10	2.52e-09
Os12g0263000	42.1277	6.87011	1.07786	6.37387	1.84e-10	2.52e-09
Os05g0491000	30.6454	3.83892	0.602834	6.36812	1.91e-10	2.61e-09
Os07g0167500	25.0945	7.96973	1.25185	6.36637	1.94e-10	2.63e-09
Os06g0329900	24.5803	7.94024	1.24732	6.36581	1.94e-10	2.64e-09
Os03g0857900	83.8692	2.15816	0.339303	6.36056	2.01e-10	2.73e-09
Os06g0663800	40.0436	2.7328	0.429876	6.35718	2.05e-10	2.78e-09
Os02g0640100	137.936	2.16266	0.340336	6.35449	2.09e-10	2.83e-09
Os12g0575000	84.0979	2.09232	0.32956	6.34884	2.17e-10	2.93e-09
Os03g0760500	39.8911	2.51111	0.395713	6.34577	2.21e-10	2.98e-09
Os05g0194500	110.743	2.50669	0.395293	6.34134	2.28e-10	3.06e-09
Os01g0949700	47.4736	2.52491	0.399583	6.31887	2.63e-10	3.53e-09
Os06g0118700	28.4122	5.27975	0.835843	6.31667	2.67e-10	3.57e-09
Os10g0409400	54.7987	8.12823	1.28758	6.31278	2.74e-10	3.66e-09
Os10g0396300	29.1908	4.7533	0.753959	6.30446	2.89e-10	3.85e-09
Os09g0417600	82.8129	3.58518	0.569631	6.29387	3.1e-10	4.11e-09
Os05g0112800	66.0411	2.30098	0.365891	6.2887	3.2e-10	4.24e-09
Os10g0394000	29.6781	4.46954	0.710951	6.2867	3.24e-10	4.29e-09
Os01g0118400	23.7497	7.89008	1.25574	6.28321	3.32e-10	4.38e-09
Os02g0834700	26.0556	4.7949	0.763362	6.2813	3.36e-10	4.43e-09
Os11g0600600	41.2169	7.7193	1.2304	6.27381	3.52e-10	4.64e-09
Os07g0681400	199.39	2.46479	0.392892	6.27346	3.53e-10	4.64e-09
Os05g0415800	69.4964	2.02404	0.322656	6.27306	3.54e-10	4.65e-09
Os07g0511100	43.7653	2.80484	0.447536	6.26729	3.67e-10	4.83e-09
Os08g0528500	29.827	4.76627	0.760808	6.26475	3.73e-10	4.9e-09
Os11g0634350	23.8504	7.8988	1.26099	6.26397	3.75e-10	4.92e-09
Os04g0176200	30.251	3.06217	0.489761	6.25237	4.04e-10	5.28e-09
Os01g0913300	101.431	2.12933	0.340948	6.24533	4.23e-10	5.52e-09
Os06g0692500	132.054	2.37051	0.379643	6.24406	4.26e-10	5.56e-09
Os11g0661800	248.326	4.82617	0.773404	6.24016	4.37e-10	5.68e-09
Os03g0850200	38.8928	7.63485	1.22363	6.23949	4.39e-10	5.7e-09
Os06g0648500	24.9837	3.84938	0.616992	6.23895	4.41e-10	5.72e-09
Os01g0900900	39.2169	2.5101	0.402489	6.23645	4.48e-10	5.81e-09
Os12g0472800	77.0812	2.21801	0.355651	6.23648	4.48e-10	5.81e-09
Os01g0849000	24.176	4.20897	0.675198	6.23367	4.56e-10	5.89e-09
Os09g0344500	24.7386	4.74464	0.762045	6.22619	4.78e-10	6.17e-09
Os11g0544000	38.2534	2.6305	0.42287	6.2206	4.95e-10	6.38e-09
Os02g0627100	559.059	2.00876	0.323101	6.21712	5.06e-10	6.52e-09
Os01g0803300	22.8458	7.83291	1.26115	6.21092	5.27e-10	6.77e-09
Os07g0480800	35.8641	3.54445	0.570818	6.20942	5.32e-10	6.83e-09
Os04g0552000	22.6592	7.82604	1.26127	6.20488	5.47e-10	7.03e-09
Os08g0546900	82.0446	2.29587	0.370374	6.19879	5.69e-10	7.3e-09
Os01g0862200	27.8558	5.68337	0.916985	6.19789	5.72e-10	7.33e-09
Os04g0411651	39.6734	2.52562	0.407678	6.19513	5.82e-10	7.46e-09
Os01g0378100	23.154	7.85352	1.26824	6.19247	5.92e-10	7.57e-09
Os05g0382900	38.4988	7.62277	1.23144	6.1901	6.01e-10	7.68e-09
Os09g0455500	48.5648	2.30846	0.372946	6.1898	6.02e-10	7.69e-09
Os03g0748300	55.6003	2.06873	0.334387	6.18663	6.15e-10	7.84e-09
Os01g0129600	38.0013	5.15432	0.834236	6.17849	6.47e-10	8.23e-09
Os01g0136400	159.958	2.1019	0.340317	6.1763	6.56e-10	8.34e-09
Os05g0421900	21.4938	7.74712	1.25556	6.17023	6.82e-10	8.65e-09
Os01g0971400	26.4633	4.52951	0.736404	6.15084	7.71e-10	9.72e-09
Os12g0582700	28.1814	3.47206	0.565584	6.1389	8.31e-10	1.05e-08
Os08g0124100	36.7027	7.54695	1.23197	6.12591	9.02e-10	1.13e-08
Os01g0747400	215.056	2.07104	0.338107	6.12539	9.05e-10	1.13e-08
Os11g0105750	50.8258	2.16044	0.353198	6.11679	9.55e-10	1.19e-08
Os03g0727600	644.526	5.06118	0.827661	6.11504	9.65e-10	1.2e-08
Os01g0649900	85.0898	2.34908	0.384539	6.10884	1e-09	1.25e-08
Os04g0382400	39.6309	2.74364	0.449342	6.10591	1.02e-09	1.27e-08
Os12g0169000	26.5328	3.48503	0.570933	6.1041	1.03e-09	1.29e-08
Os02g0674400	97.9307	2.11512	0.346841	6.09825	1.07e-09	1.33e-08
Os07g0129200	31.0104	8.27444	1.35798	6.09322	1.11e-09	1.37e-08
Os07g0290200	23.0727	7.84908	1.28829	6.09263	1.11e-09	1.38e-08
Os04g0472300	95.4985	2.12131	0.348239	6.09153	1.12e-09	1.39e-08
Os12g0111400	20.7476	7.69606	1.26414	6.08796	1.14e-09	1.42e-08
Os03g0138600	43.2258	2.69364	0.442561	6.08649	1.15e-09	1.43e-08
Os03g0559700	70.4154	2.04589	0.336212	6.08514	1.16e-09	1.44e-08
Os04g0401000	23.7249	7.89068	1.2971	6.08333	1.18e-09	1.45e-08
Os05g0375400	27.0904	5.62645	0.925151	6.08165	1.19e-09	1.47e-08
Os05g0456300	63.1063	2.0223	0.332621	6.0799	1.2e-09	1.48e-08
Os07g0664000	26.9682	4.57714	0.753095	6.07777	1.22e-09	1.5e-08
Os04g0684100	35.6441	2.75187	0.453157	6.07265	1.26e-09	1.54e-08
Os03g0733200	43.1078	7.78186	1.28188	6.07066	1.27e-09	1.56e-08
Os06g0715200	28.2988	3.31651	0.546482	6.06884	1.29e-09	1.58e-08
Os12g0561900	21.2879	7.73253	1.27515	6.064	1.33e-09	1.62e-08
Os03g0245500	20.107	7.65258	1.26358	6.05629	1.39e-09	1.7e-08
Os02g0517700	31.992	4.34063	0.716926	6.0545	1.41e-09	1.72e-08
Os04g0128001	23.1296	7.85084	1.29739	6.05124	1.44e-09	1.75e-08
Os11g0129000	46.6667	2.289	0.378314	6.05051	1.44e-09	1.76e-08
Os01g0782200	100.636	2.3619	0.390863	6.04278	1.51e-09	1.84e-08
Os07g0102100	24.7761	4.05456	0.671241	6.0404	1.54e-09	1.86e-08
Os01g0346250	19.8566	7.63255	1.26391	6.03882	1.55e-09	1.88e-08
Os04g0684600	34.9829	2.67166	0.442467	6.03812	1.56e-09	1.89e-08
Os09g0458900	53.5476	2.32705	0.385427	6.03759	1.56e-09	1.89e-08
Os12g0454800	20.4934	7.68042	1.27232	6.03656	1.57e-09	1.9e-08
Os03g0655400	4843.49	2.99884	0.497199	6.03147	1.62e-09	1.96e-08
Os04g0634900	113.725	2.87827	0.477255	6.03088	1.63e-09	1.97e-08
Os04g0483450	27.0813	4.41272	0.731994	6.02835	1.66e-09	2e-08
Os11g0126900	28.3142	4.949	0.821413	6.02498	1.69e-09	2.04e-08
Os04g0385900	93.0393	2.38107	0.395677	6.0177	1.77e-09	2.12e-08
Os01g0143900	40.5248	2.83936	0.472257	6.01231	1.83e-09	2.19e-08
Os10g0545100	27.4079	3.47203	0.578709	5.99961	1.98e-09	2.35e-08
Os01g0879200	51.8801	2.59628	0.432764	5.99929	1.98e-09	2.35e-08
Os07g0634900	30.76	3.66511	0.612438	5.98446	2.17e-09	2.57e-08
Os02g0740700	48.0307	2.55826	0.427968	5.97769	2.26e-09	2.67e-08
Os05g0503650	21.0233	7.71231	1.29051	5.97618	2.28e-09	2.69e-08
Os01g0832100	46.1649	2.04961	0.343014	5.97529	2.3e-09	2.71e-08
Os04g0208600	24.3819	4.02785	0.674165	5.97457	2.31e-09	2.72e-08
Os03g0859900	23.4683	3.74583	0.628636	5.95866	2.54e-09	2.98e-08
Os10g0397800	33.2048	6.52379	1.09499	5.95786	2.56e-09	2.99e-08
Os01g0702700	33.1743	3.74034	0.628499	5.95123	2.66e-09	3.11e-08
Os10g0542900	155.404	4.87636	0.8196	5.94969	2.69e-09	3.14e-08
Os03g0142200	25.7915	3.44379	0.5791	5.94679	2.73e-09	3.19e-08
Os03g0347500	22.126	7.79353	1.31165	5.94178	2.82e-09	3.29e-08
Os08g0276100	28.7444	3.41559	0.57548	5.9352	2.93e-09	3.41e-08
Os01g0588400	22.9474	3.92637	0.661615	5.93452	2.95e-09	3.43e-08
Os04g0463000	79.6612	2.15312	0.363037	5.93085	3.01e-09	3.5e-08
Os02g0585100	24.4827	4.18484	0.706172	5.92609	3.1e-09	3.59e-08
Os06g0234700	18.1575	7.50384	1.26736	5.92085	3.2e-09	3.71e-08
Os10g0474800	45.191	2.45417	0.414504	5.92073	3.21e-09	3.71e-08
Os01g0824800	23.1532	4.95141	0.836481	5.91933	3.23e-09	3.74e-08
Os04g0397800	25.2171	5.53176	0.934803	5.91757	3.27e-09	3.78e-08
Os02g0773500	56.0961	2.33527	0.394694	5.91666	3.29e-09	3.79e-08
Os05g0556400	23.0495	3.72206	0.629233	5.91523	3.31e-09	3.82e-08
Os03g0861000	35.8392	2.44997	0.414471	5.91107	3.4e-09	3.92e-08
Os06g0579100	36.3885	2.91817	0.493895	5.90848	3.45e-09	3.97e-08
Os09g0341600	27.9086	5.68211	0.96317	5.89939	3.65e-09	4.19e-08
Os01g0706850	41.7297	2.90157	0.491963	5.89794	3.68e-09	4.22e-08
Os12g0538700	18.7617	7.55112	1.28036	5.89764	3.69e-09	4.22e-08
Os01g0813800	17.8871	7.48183	1.26896	5.89605	3.72e-09	4.26e-08
Os04g0468600	18.9796	7.5711	1.28487	5.89248	3.8e-09	4.34e-08
Os07g0575700	23.2221	4.64096	0.788168	5.88828	3.9e-09	4.45e-08
Os02g0773600	55.3603	2.16723	0.368704	5.87797	4.15e-09	4.73e-08
Os02g0771400	28.3164	3.53579	0.602288	5.87059	4.34e-09	4.94e-08
Os03g0804700	314.831	2.10955	0.359923	5.86112	4.6e-09	5.22e-08
Os11g0471300	17.745	7.47026	1.27528	5.85776	4.69e-09	5.32e-08
Os01g0620301	34.0326	2.56885	0.438744	5.85501	4.77e-09	5.4e-08
Os02g0594700	49.3288	3.15291	0.538656	5.85329	4.82e-09	5.45e-08
Os12g0159000	151.154	2.61041	0.446042	5.85239	4.85e-09	5.48e-08
Os03g0389700	47.6162	2.05491	0.351193	5.85122	4.88e-09	5.51e-08
Os02g0777800	155.296	2.04171	0.35052	5.8248	5.72e-09	6.41e-08
Os09g0367700	35.8866	3.21186	0.551658	5.82219	5.81e-09	6.5e-08
Os02g0287900	37.4845	2.80872	0.482796	5.8176	5.97e-09	6.68e-08
Os09g0491868	23.0481	3.93837	0.676988	5.81749	5.97e-09	6.68e-08
Os06g0531000	21.1508	4.48688	0.77321	5.80292	6.52e-09	7.26e-08
Os07g0429700	17.5042	7.4484	1.28423	5.79989	6.64e-09	7.39e-08
Os01g0186000	23.6238	4.42175	0.762587	5.79836	6.7e-09	7.45e-08
Os08g0210300	381.627	2.15626	0.372142	5.79418	6.87e-09	7.62e-08
Os01g0121500	615.787	5.25078	0.90651	5.7923	6.94e-09	7.7e-08
Os10g0536400	141.294	2.04755	0.353498	5.79227	6.94e-09	7.7e-08
Os10g0106600	29.1276	7.21528	1.24632	5.78928	7.07e-09	7.83e-08
Os07g0232900	30.2929	2.85373	0.493152	5.78673	7.18e-09	7.94e-08
Os07g0549100	24.5774	3.24672	0.561117	5.78617	7.2e-09	7.97e-08
Os09g0471200	28.7131	7.19367	1.24381	5.78359	7.31e-09	8.07e-08
Os11g0687200	23.0217	5.40171	0.934162	5.78242	7.36e-09	8.13e-08
Os12g0516800	27.9295	7.15563	1.23846	5.77786	7.57e-09	8.34e-08
Os11g0672400	31.3867	2.59139	0.448669	5.77572	7.66e-09	8.44e-08
Os04g0227500	17.2741	7.43011	1.28722	5.77221	7.82e-09	8.61e-08
Os02g0753900	21.2016	4.48581	0.777623	5.76862	7.99e-09	8.79e-08
Os07g0240600	22.8014	4.92283	0.854002	5.76443	8.19e-09	8.99e-08
Os10g0527900	39.9598	2.84706	0.494644	5.75578	8.62e-09	9.43e-08
Os04g0161100	28.8454	6.32599	1.09947	5.75366	8.73e-09	9.54e-08
Os07g0212200	17.2148	7.42874	1.29246	5.74773	9.05e-09	9.87e-08
Os09g0537000	78.1859	2.81044	0.489836	5.73751	9.61e-09	1.04e-07
Os02g0575900	22.0725	4.08762	0.712515	5.73689	9.64e-09	1.05e-07
Os02g0822100	44.1755	2.62318	0.457371	5.73534	9.73e-09	1.06e-07
Os12g0225900	23.9063	5.3898	0.93996	5.73407	9.8e-09	1.06e-07
Os02g0579300	24.8523	3.89069	0.678891	5.73095	9.99e-09	1.08e-07
Os04g0181901	25.6407	3.93152	0.68705	5.72233	1.05e-08	1.13e-07
Os01g0783700	171.464	2.18811	0.382831	5.71559	1.09e-08	1.18e-07
Os03g0772600	28.5219	7.18242	1.25726	5.71275	1.11e-08	1.2e-07
Os03g0831400	38.0449	3.47016	0.607717	5.71016	1.13e-08	1.21e-07
Os10g0478300	39.4475	3.37014	0.590653	5.70579	1.16e-08	1.24e-07
Os11g0159500	33.526	2.49391	0.43733	5.70257	1.18e-08	1.26e-07
Os11g0591550	15.9973	7.31981	1.28526	5.69522	1.23e-08	1.32e-07
Os04g0678700	252.288	5.80992	1.02043	5.69359	1.24e-08	1.33e-07
Os08g0516550	20.0365	7.64264	1.34234	5.69353	1.24e-08	1.33e-07
Os05g0178300	16.2166	7.34382	1.29054	5.69048	1.27e-08	1.35e-07
Os07g0442800	122.122	2.16633	0.381428	5.67952	1.35e-08	1.44e-07
Os08g0364900	22.2155	4.10918	0.723875	5.67664	1.37e-08	1.46e-07
Os04g0606601	15.5042	7.27698	1.28226	5.67514	1.39e-08	1.47e-07
Os11g0232100	15.4781	7.27489	1.28328	5.66896	1.44e-08	1.52e-07
Os03g0297900	26.7503	7.09083	1.25112	5.66759	1.45e-08	1.53e-07
Os01g0141000	247.265	2.14402	0.378625	5.66265	1.49e-08	1.57e-07
Os05g0226900	21.3746	4.87472	0.860922	5.66221	1.49e-08	1.58e-07
Os03g0182800	607.004	5.21327	0.920988	5.66052	1.51e-08	1.59e-07
Os03g0251350	17.1481	7.42475	1.31243	5.65727	1.54e-08	1.62e-07
Os01g0106400	57.5205	2.19794	0.388533	5.65703	1.54e-08	1.62e-07
Os10g0452100	20.4663	7.67511	1.35915	5.647	1.63e-08	1.71e-07
Os09g0279400	22.0542	5.34563	0.946666	5.6468	1.63e-08	1.71e-07
Os03g0382100	23.3911	5.39822	0.956296	5.64492	1.65e-08	1.73e-07
Os02g0731600	22.6248	5.37461	0.952222	5.64428	1.66e-08	1.73e-07
Os03g0689866	22.5055	3.3791	0.59911	5.6402	1.7e-08	1.77e-07
Os06g0228200	24.6739	3.15652	0.562181	5.61477	1.97e-08	2.03e-07
Os05g0458200	17.2937	7.42981	1.324	5.61163	2e-08	2.07e-07
Os02g0768300	26.6758	7.0874	1.26381	5.60796	2.05e-08	2.11e-07
Os09g0412700	17.8235	7.47932	1.33438	5.60511	2.08e-08	2.14e-07
Os05g0460600	41.9598	3.122	0.557357	5.60143	2.13e-08	2.19e-07
Os06g0702000	27.7486	3.78578	0.675919	5.60094	2.13e-08	2.19e-07
Os06g0500300	19.4863	4.38689	0.784072	5.59501	2.21e-08	2.26e-07
Os02g0186100	25.717	7.02898	1.25642	5.59444	2.21e-08	2.27e-07
Os02g0736300	31.8473	2.57149	0.461121	5.57661	2.45e-08	2.5e-07
Os08g0560000	21.9662	4.91113	0.880737	5.57616	2.46e-08	2.51e-07
Os02g0596300	21.6345	3.33752	0.598555	5.57596	2.46e-08	2.51e-07
Os12g0124000	40.3714	2.47173	0.44337	5.57486	2.48e-08	2.52e-07
Os02g0285700	21.8943	3.49561	0.62804	5.5659	2.61e-08	2.65e-07
Os04g0514150	45.049	2.07776	0.373311	5.56576	2.61e-08	2.65e-07
Os03g0165300	21.8136	5.27814	0.949137	5.56099	2.68e-08	2.72e-07
Os08g0269000	55.6577	2.51313	0.452286	5.55652	2.75e-08	2.79e-07
Os02g0822900	14.8949	7.21544	1.29859	5.55638	2.75e-08	2.79e-07
Os04g0188433	18.3457	7.52193	1.35428	5.55418	2.79e-08	2.82e-07
Os03g0570100	24.0203	7.90639	1.42546	5.54654	2.91e-08	2.94e-07
Os11g0514500	60.0868	3.74638	0.675656	5.54481	2.94e-08	2.97e-07
Os10g0105700	14.9561	7.22777	1.30555	5.53617	3.09e-08	3.1e-07
Os02g0213100	14.5309	7.18041	1.29993	5.52368	3.32e-08	3.32e-07
Os12g0150200	53.272	3.67543	0.666589	5.51378	3.51e-08	3.5e-07
Os02g0131100	51.3056	2.26587	0.411263	5.50955	3.6e-08	3.58e-07
Os03g0257600	19.2191	4.71189	0.856397	5.50199	3.76e-08	3.73e-07
Os07g0162600	13.9618	7.12418	1.2949	5.50173	3.76e-08	3.73e-07
Os01g0556650	20.8186	5.24109	0.953405	5.49724	3.86e-08	3.82e-07
Os04g0380200	123.799	2.10843	0.384974	5.47682	4.33e-08	4.27e-07
Os05g0542300	21.7757	3.33262	0.60867	5.47526	4.37e-08	4.3e-07
Os01g0215500	35.5847	2.26298	0.413634	5.47096	4.48e-08	4.4e-07
Os01g0227500	25.5746	2.99648	0.547888	5.46914	4.52e-08	4.44e-07
Os01g0819700	235.24	3.87669	0.709162	5.46658	4.59e-08	4.5e-07
Os05g0331532	34.9332	4.93976	0.90488	5.45902	4.79e-08	4.68e-07
Os11g0144500	21.5747	4.28718	0.785942	5.45483	4.9e-08	4.79e-07
Os12g0263200	20.9202	5.21302	0.957857	5.44238	5.26e-08	5.12e-07
Os10g0442800	24.3012	3.12323	0.574495	5.43648	5.43e-08	5.29e-07
Os01g0610050	24.1943	3.29263	0.606319	5.43053	5.62e-08	5.46e-07
Os02g0629200	13.6647	7.09106	1.30771	5.42249	5.88e-08	5.68e-07
Os10g0159700	37.151	2.31933	0.427743	5.42224	5.89e-08	5.69e-07
Os11g0621400	48.0555	2.07594	0.383272	5.41636	6.08e-08	5.87e-07
Os04g0684800	70.8552	2.10733	0.389414	5.41155	6.25e-08	6.03e-07
Os08g0231400	26.1613	7.06283	1.30646	5.40609	6.44e-08	6.2e-07
Os03g0603600	26.5371	3.18222	0.588924	5.40346	6.54e-08	6.29e-07
Os09g0457100	46.3722	3.04851	0.56471	5.39835	6.73e-08	6.46e-07
Os07g0599900	13.3214	7.05483	1.31025	5.38435	7.27e-08	6.94e-07
Os11g0487100	12.8434	7.00458	1.30205	5.37966	7.46e-08	7.12e-07
Os10g0524700	27.2805	2.50688	0.46602	5.37933	7.48e-08	7.13e-07
Os08g0334900	20.2567	3.35486	0.624647	5.3708	7.84e-08	7.46e-07
Os03g0836300	51.0545	2.50932	0.467738	5.3648	8.1e-08	7.69e-07
Os12g0113600	75.5439	2.27825	0.425583	5.35325	8.64e-08	8.18e-07
Os11g0683600	54.553	2.1237	0.396927	5.35034	8.78e-08	8.3e-07
Os01g0123900	12.6601	6.98433	1.30794	5.33994	9.3e-08	8.75e-07
Os05g0324650	12.5743	6.9735	1.30603	5.33945	9.32e-08	8.77e-07
Os06g0329300	21.8969	3.64957	0.683623	5.33857	9.37e-08	8.81e-07
Os04g0112100	21.6234	5.90369	1.10682	5.33391	9.61e-08	9.02e-07
Os05g0593900	31.1744	2.89089	0.541997	5.33377	9.62e-08	9.03e-07
Os03g0338000	12.579	6.97636	1.308	5.3336	9.63e-08	9.03e-07
Os08g0390200	28.9507	2.9193	0.547408	5.33295	9.66e-08	9.06e-07
Os04g0307500	30.6376	2.65856	0.498783	5.3301	9.82e-08	9.19e-07
Os01g0201100	49.2385	2.24964	0.42209	5.32976	9.83e-08	9.21e-07
Os06g0140900	22.213	3.13272	0.587794	5.32963	9.84e-08	9.21e-07
Os12g0559200	12.9169	7.01391	1.31627	5.32865	9.89e-08	9.26e-07
Os09g0554200	53.9278	2.06799	0.388399	5.3244	1.01e-07	9.46e-07
Os01g0957500	14.4026	7.17491	1.35029	5.31362	1.07e-07	1e-06
Os08g0371608	21.8439	6.79059	1.27872	5.31046	1.09e-07	1.02e-06
Os07g0674400	17.3582	4.21239	0.793501	5.30862	1.1e-07	1.03e-06
Os11g0297800	40.4706	2.14411	0.404016	5.30699	1.11e-07	1.03e-06
Os12g0486800	12.3273	6.94396	1.3086	5.30639	1.12e-07	1.04e-06
Os03g0367150	22.2777	5.94722	1.12146	5.30312	1.14e-07	1.06e-06
Os02g0639300	3258.81	2.66368	0.5023	5.30297	1.14e-07	1.06e-06
Os04g0489600	32.7136	3.52742	0.665305	5.30195	1.15e-07	1.06e-06
Os12g0117700	21.0823	6.74883	1.27321	5.30065	1.15e-07	1.07e-06
Os07g0432201	12.1981	6.9309	1.30807	5.29855	1.17e-07	1.08e-06
Os03g0428200	12.3916	6.95525	1.31312	5.29675	1.18e-07	1.09e-06
Os04g0632100	41.6132	2.63717	0.497914	5.29643	1.18e-07	1.09e-06
Os06g0226500	22.208	6.82391	1.28878	5.29486	1.19e-07	1.1e-06
Os02g0242600	46.7766	4.28006	0.808353	5.29479	1.19e-07	1.1e-06
Os02g0695600	35.3587	2.52235	0.476545	5.29299	1.2e-07	1.11e-06
Os07g0647200	19.9307	6.66338	1.25915	5.29195	1.21e-07	1.11e-06
Os11g0557500	210.207	2.02027	0.382075	5.28762	1.24e-07	1.14e-06
Os04g0432400	12.3696	6.95296	1.31658	5.28109	1.28e-07	1.18e-06
Os08g0518600	22.5389	3.41568	0.648188	5.26958	1.37e-07	1.25e-06
Os09g0240200	30.8778	2.28758	0.434925	5.25972	1.44e-07	1.31e-06
Os06g0220900	33.2095	2.77167	0.527118	5.25815	1.46e-07	1.32e-06
Os11g0501500	29.6337	2.35457	0.448648	5.24814	1.54e-07	1.39e-06
Os02g0759000	21.0686	3.32085	0.633414	5.24279	1.58e-07	1.43e-06
Os05g0475550	19.0463	4.3884	0.837826	5.23785	1.62e-07	1.47e-06
Os03g0364400	12.2913	6.94479	1.32593	5.23769	1.63e-07	1.47e-06
Os12g0630200	32.2709	4.03928	0.771959	5.23251	1.67e-07	1.51e-06
Os04g0493600	297.406	3.87256	0.740718	5.22812	1.71e-07	1.54e-06
Os11g0590900	49.4995	2.21223	0.423378	5.22518	1.74e-07	1.56e-06
Os05g0336000	37.9616	2.12854	0.407427	5.22435	1.75e-07	1.57e-06
Os04g0526300	11.8466	6.8895	1.32011	5.21888	1.8e-07	1.61e-06
Os01g0795700	41.9683	2.00929	0.385216	5.216	1.83e-07	1.63e-06
Os09g0469300	19.526	3.66183	0.702527	5.21237	1.86e-07	1.66e-06
Os10g0107200	20.2564	6.68528	1.28285	5.21128	1.88e-07	1.67e-06
Os06g0560000	37.6927	2.08111	0.399656	5.20725	1.92e-07	1.7e-06
Os05g0125250	25.3109	3.20452	0.615705	5.20463	1.94e-07	1.72e-06
Os04g0441800	11.4752	6.84222	1.31777	5.19226	2.08e-07	1.84e-06
Os11g0291475	11.5762	6.8557	1.3215	5.18782	2.13e-07	1.88e-06
Os07g0194300	33.5987	2.3561	0.454383	5.18527	2.16e-07	1.91e-06
Os11g0126800	11.6512	6.86127	1.32348	5.18426	2.17e-07	1.91e-06
Os10g0452300	43.8693	2.71295	0.523625	5.18109	2.21e-07	1.95e-06
Os08g0425500	11.7243	6.87637	1.32802	5.17793	2.24e-07	1.97e-06
Os09g0127300	20.8724	4.15864	0.803263	5.17718	2.25e-07	1.98e-06
Os11g0186050	11.8592	6.88615	1.33022	5.17671	2.26e-07	1.98e-06
Os02g0712600	12.1596	6.92668	1.34031	5.16798	2.37e-07	2.07e-06
Os04g0688600	19.6568	3.51887	0.680937	5.16768	2.37e-07	2.07e-06
Os11g0111800	21.2435	5.82562	1.12753	5.1667	2.38e-07	2.08e-06
Os09g0459900	40.7725	2.34058	0.453106	5.16562	2.4e-07	2.09e-06
Os01g0882000	126.932	2.26511	0.438879	5.16112	2.45e-07	2.14e-06
Os03g0434800	45.4886	2.1222	0.41122	5.16074	2.46e-07	2.14e-06
Os02g0198500	27.8552	2.9011	0.562172	5.16053	2.46e-07	2.15e-06
Os05g0418800	18.02	3.79195	0.735122	5.15826	2.49e-07	2.17e-06
Os03g0335200	12.1262	6.92117	1.34182	5.15806	2.5e-07	2.17e-06
Os11g0675200	11.1485	6.80101	1.32008	5.15197	2.58e-07	2.24e-06
Os06g0513862	24.2693	2.82443	0.548478	5.14958	2.61e-07	2.27e-06
Os08g0114300	18.0071	6.51678	1.26578	5.14842	2.63e-07	2.28e-06
Os01g0296450	23.7073	6.00329	1.16893	5.1357	2.81e-07	2.43e-06
Os10g0552600	12.912	7.0115	1.36625	5.13194	2.87e-07	2.48e-06
Os12g0510766	21.1475	3.29647	0.642408	5.13142	2.88e-07	2.48e-06
Os01g0692100	31.0133	2.30676	0.44962	5.13046	2.89e-07	2.49e-06
Os12g0131200	68.1534	2.31257	0.450773	5.13023	2.89e-07	2.49e-06
Os09g0471550	20.4077	5.16634	1.00711	5.12986	2.9e-07	2.5e-06
Os11g0133001	19.7266	5.74595	1.12077	5.12679	2.95e-07	2.54e-06
Os11g0521000	41.0601	3.45387	0.673814	5.12585	2.96e-07	2.55e-06
Os01g0750500	47.0304	2.52208	0.493068	5.11506	3.14e-07	2.69e-06
Os07g0217600	31.7087	6.47742	1.26947	5.10244	3.35e-07	2.86e-06
Os04g0107700	11.1493	6.79848	1.33287	5.10063	3.39e-07	2.88e-06
Os04g0129900	18.9683	3.6065	0.707404	5.09821	3.43e-07	2.92e-06
Os01g0944700	202.732	3.87272	0.760352	5.09333	3.52e-07	2.99e-06
Os01g0562600	19.0539	5.71526	1.1222	5.0929	3.53e-07	2.99e-06
Os04g0641101	16.1571	4.07321	0.799805	5.09276	3.53e-07	2.99e-06
Os07g0531400	18.8646	4.57051	0.897532	5.0923	3.54e-07	3e-06
Os03g0244800	26.9223	3.237	0.635815	5.0911	3.56e-07	3.02e-06
Os11g0153300	70.5164	2.67554	0.526434	5.08238	3.73e-07	3.15e-06
Os01g0828900	11.0388	6.78344	1.33687	5.07412	3.89e-07	3.28e-06
Os06g0528700	18.8252	5.6985	1.1245	5.06758	4.03e-07	3.39e-06
Os07g0530700	50.2649	2.25352	0.445842	5.05453	4.31e-07	3.62e-06
Os07g0115500	16.7575	4.42894	0.87643	5.05338	4.34e-07	3.64e-06
Os08g0148267	29.7309	2.545	0.504238	5.04721	4.48e-07	3.76e-06
Os01g0382200	15.4906	7.27142	1.44119	5.04541	4.53e-07	3.79e-06
Os03g0215700	25.1005	2.48332	0.492742	5.0398	4.66e-07	3.89e-06
Os09g0546900	18.9992	5.70927	1.13318	5.03825	4.7e-07	3.92e-06
Os04g0587451	21.1691	3.29717	0.654553	5.03728	4.72e-07	3.94e-06
Os11g0548600	12.4676	6.96394	1.38381	5.03245	4.84e-07	4.03e-06
Os01g0561600	32.8055	4.53406	0.901503	5.02945	4.92e-07	4.09e-06
Os10g0569400	10.5911	6.72612	1.33766	5.02827	4.95e-07	4.11e-06
Os10g0213700	18.6193	4.69399	0.934303	5.02406	5.06e-07	4.19e-06
Os08g0298700	10.3459	6.69417	1.33252	5.02368	5.07e-07	4.2e-06
Os03g0227400	31.5849	2.78342	0.554576	5.019	5.19e-07	4.29e-06
Os09g0451000	17.6779	6.48737	1.29381	5.01417	5.33e-07	4.4e-06
Os01g0346600	22.9827	2.88761	0.576068	5.01263	5.37e-07	4.43e-06
Os04g0647425	29.855	2.28483	0.455899	5.01171	5.39e-07	4.44e-06
Os02g0256200	38.1147	2.37701	0.474641	5.00802	5.5e-07	4.52e-06
Os05g0355400	273.438	3.93003	0.78492	5.00691	5.53e-07	4.55e-06
Os01g0923950	17.178	3.65903	0.730886	5.00629	5.55e-07	4.56e-06
Os12g0603300	18.26	5.66021	1.13068	5.00602	5.56e-07	4.56e-06
Os02g0781400	22.4569	2.96339	0.592095	5.00492	5.59e-07	4.59e-06
Os02g0654700	37.2447	2.10619	0.420855	5.00456	5.6e-07	4.59e-06
Os04g0387300	66.0541	2.31542	0.462739	5.00373	5.62e-07	4.61e-06
Os01g0972800	18.8417	3.20511	0.640605	5.00324	5.64e-07	4.62e-06
Os10g0505700	16.683	4.90427	0.980606	5.00126	5.7e-07	4.66e-06
Os01g0847100	22.5503	4.12494	0.82515	4.99902	5.76e-07	4.71e-06
Os09g0562700	16.0737	4.09053	0.81843	4.99801	5.79e-07	4.73e-06
Os06g0201200	85.3733	2.22489	0.445247	4.99698	5.82e-07	4.75e-06
Os11g0270000	16.2539	6.36675	1.27423	4.99655	5.84e-07	4.76e-06
Os07g0628900	10.2321	6.67456	1.33735	4.9909	6.01e-07	4.89e-06
Os09g0502950	36.3967	2.2226	0.44533	4.99091	6.01e-07	4.89e-06
Os09g0248900	10.5737	6.72655	1.35224	4.97436	6.55e-07	5.3e-06
Os12g0640700	17.4968	5.59537	1.12507	4.97337	6.58e-07	5.32e-06
Os04g0612500	1794.78	2.8065	0.565078	4.96658	6.81e-07	5.51e-06
Os01g0768333	42.6757	3.12658	0.62976	4.96473	6.88e-07	5.55e-06
Os01g0857650	45.9155	2.00543	0.40417	4.96184	6.98e-07	5.63e-06
Os01g0757200	269.673	3.69041	0.744215	4.9588	7.09e-07	5.71e-06
Os08g0514000	24.3011	4.46864	0.902714	4.95023	7.41e-07	5.94e-06
Os01g0311600	17.7687	4.54103	0.917352	4.95015	7.42e-07	5.94e-06
Os01g0946600	19.868	3.1793	0.642938	4.94495	7.62e-07	6.09e-06
Os02g0198700	19.2086	3.14736	0.637505	4.93699	7.93e-07	6.32e-06
Os06g0132400	27.0393	2.55232	0.517422	4.93277	8.11e-07	6.45e-06
Os07g0105000	15.8476	6.32636	1.28279	4.93171	8.15e-07	6.48e-06
Os09g0353700	9.69867	6.59881	1.33987	4.92496	8.44e-07	6.69e-06
Os12g0571100	16.2781	6.36789	1.29328	4.92381	8.49e-07	6.72e-06
Os04g0600200	68.1453	2.15973	0.439003	4.91962	8.67e-07	6.86e-06
Os02g0601500	26.7534	2.44063	0.496255	4.91809	8.74e-07	6.91e-06
Os03g0233000	48.3428	2.59313	0.527306	4.9177	8.76e-07	6.92e-06
Os08g0124000	11.2271	6.80621	1.38456	4.9158	8.84e-07	6.97e-06
Os06g0109200	10.9996	6.78141	1.37997	4.91416	8.92e-07	7.03e-06
Os07g0624600	24.869	2.58633	0.526434	4.91293	8.97e-07	7.07e-06
Os12g0257900	10.1931	6.66734	1.35757	4.91123	9.05e-07	7.12e-06
Os01g0826000	10.1643	6.66375	1.35803	4.90692	9.25e-07	7.26e-06
Os01g0257100	25.1913	2.4002	0.489401	4.90437	9.37e-07	7.35e-06
Os07g0290500	11.0632	6.79075	1.38569	4.90063	9.55e-07	7.48e-06
Os10g0488300	15.2778	6.27239	1.28109	4.89616	9.77e-07	7.65e-06
Os05g0200340	24.7182	3.07399	0.62787	4.8959	9.79e-07	7.66e-06
Os11g0269700	38.899	2.37215	0.484628	4.89478	9.84e-07	7.69e-06
Os05g0530400	78.0149	2.66156	0.544044	4.89218	9.97e-07	7.79e-06
Os02g0751600	75.4218	2.54631	0.520616	4.89094	1e-06	7.84e-06
Os03g0412300	46.256	2.14088	0.437831	4.88974	1.01e-06	7.88e-06
Os01g0678800	10.1659	6.67159	1.36448	4.88948	1.01e-06	7.89e-06
Os07g0685500	36.0856	2.20089	0.45045	4.88597	1.03e-06	8.01e-06
Os09g0451400	33.7908	3.31714	0.679232	4.88367	1.04e-06	8.1e-06
Os10g0481500	9.79216	6.61094	1.35373	4.8835	1.04e-06	8.1e-06
Os03g0183500	40.8812	3.28057	0.672038	4.88153	1.05e-06	8.17e-06
Os01g0966200	16.7616	5.47563	1.12417	4.87084	1.11e-06	8.6e-06
Os04g0350700	16.9472	3.43609	0.706073	4.86648	1.14e-06	8.78e-06
Os01g0128000	17.698	3.3587	0.690339	4.86529	1.14e-06	8.83e-06
Os09g0255400	40.1029	2.27163	0.466969	4.86463	1.15e-06	8.85e-06
Os05g0543600	15.6858	4.35372	0.895174	4.86355	1.15e-06	8.9e-06
Os03g0223400	18.857	3.35801	0.690502	4.86315	1.16e-06	8.91e-06
Os03g0762500	1375.11	2.63531	0.542103	4.86127	1.17e-06	8.99e-06
Os02g0611800	1802.77	2.87648	0.593193	4.84914	1.24e-06	9.51e-06
Os04g0417000	14.9109	3.98013	0.821312	4.84606	1.26e-06	9.65e-06
Os06g0493100	15.7518	4.42724	0.914574	4.84076	1.29e-06	9.9e-06
Os02g0582600	18.3714	3.96823	0.820517	4.83626	1.32e-06	1.01e-05
Os02g0189300	24.5008	2.38362	0.493134	4.83362	1.34e-06	1.02e-05
Os02g0656600	22.7194	2.59736	0.537392	4.83326	1.34e-06	1.03e-05
Os10g0425400	22.782	2.81303	0.582156	4.83209	1.35e-06	1.03e-05
Os08g0410900	92.1628	2.35259	0.487999	4.8209	1.43e-06	1.09e-05
Os05g0119100	59.9439	2.00692	0.41698	4.81299	1.49e-06	1.13e-05
Os11g0436500	18.2303	5.66381	1.1768	4.81289	1.49e-06	1.13e-05
Os12g0498500	30.4045	2.24449	0.466395	4.81243	1.49e-06	1.13e-05
Os02g0628200	23.0756	3.56732	0.741722	4.80951	1.51e-06	1.15e-05
Os05g0166300	17.1797	3.32499	0.692207	4.80347	1.56e-06	1.18e-05
Os09g0547100	15.0145	3.70955	0.77264	4.80113	1.58e-06	1.19e-05
Os07g0191650	9.27236	6.53341	1.36088	4.80087	1.58e-06	1.19e-05
Os07g0281700	16.1215	3.53728	0.736833	4.80065	1.58e-06	1.19e-05
Os11g0181700	14.7932	4.26389	0.888346	4.79981	1.59e-06	1.2e-05
Os08g0238200	16.4016	3.22738	0.672417	4.79967	1.59e-06	1.2e-05
Os09g0491100	21.0123	2.68507	0.559666	4.79762	1.61e-06	1.21e-05
Os12g0105800	15.2626	3.47511	0.724729	4.79505	1.63e-06	1.22e-05
Os02g0112900	10.1335	6.65803	1.38863	4.79469	1.63e-06	1.22e-05
Os06g0601500	15.1422	6.25728	1.30609	4.79083	1.66e-06	1.25e-05
Os02g0461000	19.5629	3.11461	0.650159	4.79053	1.66e-06	1.25e-05
Os03g0644600	20.4725	3.26461	0.6815	4.79033	1.67e-06	1.25e-05
Os11g0275000	9.04456	6.49589	1.35988	4.77683	1.78e-06	1.33e-05
Os03g0409600	15.778	5.43814	1.13901	4.77446	1.8e-06	1.35e-05
Os05g0435800	15.2308	6.27331	1.31472	4.7716	1.83e-06	1.36e-05
Os02g0647900	41.2245	2.00074	0.419654	4.76759	1.86e-06	1.39e-05
Os05g0365700	30.5256	2.61812	0.54981	4.76187	1.92e-06	1.42e-05
Os01g0173600	15.2957	6.28339	1.32061	4.75794	1.96e-06	1.45e-05
Os10g0577500	10.3917	6.69553	1.40839	4.75404	1.99e-06	1.47e-05
Os07g0168600	40.7359	2.37613	0.499957	4.75267	2.01e-06	1.48e-05
Os02g0662100	19.6837	3.72506	0.784009	4.75129	2.02e-06	1.49e-05
Os07g0539200	14.4076	4.2922	0.904447	4.74566	2.08e-06	1.53e-05
Os01g0358100	15.1581	6.25721	1.32062	4.73807	2.16e-06	1.58e-05
Os03g0739700	164.813	4.30459	0.90881	4.73651	2.17e-06	1.59e-05
Os05g0550300	16.004	6.35009	1.34118	4.73472	2.19e-06	1.61e-05
Os07g0531500	16.5011	5.44023	1.14967	4.73198	2.22e-06	1.63e-05
Os07g0599700	10.3241	6.68697	1.41536	4.72456	2.31e-06	1.68e-05
Os09g0420300	15.1125	6.25945	1.32544	4.72253	2.33e-06	1.7e-05
Os04g0594100	25.0969	2.30782	0.488733	4.72205	2.33e-06	1.7e-05
Os03g0574600	16.1377	6.3529	1.34663	4.71764	2.39e-06	1.73e-05
Os01g0952800	33.6392	2.02055	0.428577	4.71456	2.42e-06	1.76e-05
Os06g0726300	16.7493	3.28542	0.697417	4.71084	2.47e-06	1.79e-05
Os08g0108300	8.51382	6.41018	1.36086	4.71038	2.47e-06	1.79e-05
Os02g0276200	10.1843	6.67486	1.41743	4.70912	2.49e-06	1.8e-05
Os08g0509200	8.54872	6.41882	1.36364	4.70713	2.51e-06	1.82e-05
Os02g0131000	13.9169	3.87558	0.823389	4.70687	2.52e-06	1.82e-05
Os04g0110200	17.1217	5.49534	1.16882	4.70161	2.58e-06	1.86e-05
Os02g0318100	14.9806	5.33391	1.13453	4.70142	2.58e-06	1.86e-05
Os01g0755700	29.0943	2.87238	0.611267	4.69906	2.61e-06	1.88e-05
Os05g0482400	18.2491	3.58586	0.763134	4.69886	2.62e-06	1.88e-05
Os01g0594800	18.614	3.10909	0.662816	4.69073	2.72e-06	1.95e-05
Os11g0479400	18.2904	2.78061	0.592946	4.68948	2.74e-06	1.96e-05
Os07g0241500	26.5887	3.13161	0.668291	4.686	2.79e-06	1.99e-05
Os08g0160901	17.9559	4.62673	0.987434	4.68561	2.79e-06	2e-05
Os01g0855600	44.1148	2.04469	0.436728	4.68183	2.84e-06	2.03e-05
Os03g0129100	99.906	2.2615	0.483353	4.67877	2.89e-06	2.06e-05
Os07g0581100	17.1846	2.98818	0.639793	4.67055	3e-06	2.14e-05
Os03g0105500	23.3084	3.89269	0.833646	4.66947	3.02e-06	2.15e-05
Os06g0673800	8.27691	6.37154	1.3653	4.66678	3.06e-06	2.17e-05
Os02g0535901	64.0906	2.58664	0.554441	4.66531	3.08e-06	2.19e-05
Os02g0455400	14.3132	3.94406	0.845586	4.6643	3.1e-06	2.2e-05
Os03g0161950	14.7181	3.99075	0.856314	4.66038	3.16e-06	2.24e-05
Os04g0179700	145.823	3.96185	0.850984	4.65561	3.23e-06	2.29e-05
Os10g0165300	13.5628	6.10066	1.31048	4.65529	3.24e-06	2.29e-05
Os05g0186900	16.6045	3.21115	0.690176	4.65266	3.28e-06	2.32e-05
Os08g0563400	31.6421	2.07102	0.445454	4.64923	3.33e-06	2.35e-05
Os05g0526700	61.0473	2.21946	0.477451	4.64856	3.34e-06	2.36e-05
Os10g0191900	15.0213	3.71153	0.798786	4.64647	3.38e-06	2.38e-05
Os11g0133500	8.1898	6.35471	1.36787	4.6457	3.39e-06	2.39e-05
Os08g0375400	8.4803	6.40202	1.38051	4.63742	3.53e-06	2.47e-05
Os09g0463600	9.04344	6.50402	1.40427	4.63159	3.63e-06	2.54e-05
Os11g0207400	14.1084	3.83223	0.828056	4.62798	3.69e-06	2.58e-05
Os11g0109500	38.774	2.29236	0.495974	4.62194	3.8e-06	2.65e-05
Os03g0412800	8.02847	6.32625	1.37247	4.6094	4.04e-06	2.8e-05
Os09g0341500	40.1614	2.76759	0.600432	4.60933	4.04e-06	2.8e-05
Os01g0209750	13.0869	4.56772	0.992324	4.60305	4.16e-06	2.88e-05
Os03g0849500	12.4987	5.98518	1.30086	4.60096	4.21e-06	2.91e-05
Os04g0125700	28.3667	2.75373	0.599319	4.59476	4.33e-06	2.99e-05
Os06g0549600	78.0592	2.40336	0.523311	4.5926	4.38e-06	3.02e-05
Os03g0367101	9.0512	6.50242	1.41628	4.5912	4.41e-06	3.03e-05
Os03g0243100	2162.77	3.48089	0.758295	4.59042	4.42e-06	3.05e-05
Os08g0476900	19.5049	3.73654	0.814448	4.58781	4.48e-06	3.08e-05
Os05g0499300	21.6549	3.1788	0.693058	4.58663	4.5e-06	3.1e-05
Os09g0456150	37.1169	2.25747	0.492294	4.58561	4.53e-06	3.11e-05
Os08g0331000	13.1647	4.54402	0.99132	4.58381	4.57e-06	3.13e-05
Os03g0804500	13.1485	6.05431	1.32085	4.58364	4.57e-06	3.13e-05
Os01g0635550	17.8213	2.84651	0.621444	4.58047	4.64e-06	3.18e-05
Os03g0580200	8.4982	6.40505	1.39884	4.57884	4.68e-06	3.2e-05
Os01g0723100	13.0905	4.11302	0.899897	4.57055	4.86e-06	3.32e-05
Os03g0800400	15.3132	3.09227	0.67713	4.56673	4.95e-06	3.37e-05
Os05g0296200	17.0043	3.77789	0.827271	4.56669	4.95e-06	3.37e-05
Os02g0650300	8.11362	6.33953	1.38826	4.56652	4.96e-06	3.37e-05
Os07g0416600	23.1449	2.43186	0.533143	4.56136	5.08e-06	3.45e-05
Os11g0501000	13.7816	4.65992	1.02163	4.56126	5.08e-06	3.45e-05
Os12g0281300	31.845	2.3171	0.508065	4.56063	5.1e-06	3.46e-05
Os06g0141700	39.8033	2.83395	0.623218	4.54729	5.43e-06	3.68e-05
Os07g0190400	15.1238	3.40752	0.750295	4.54157	5.58e-06	3.77e-05
Os04g0603400	18.2055	2.90214	0.639086	4.54109	5.6e-06	3.78e-05
Os01g0862800	17.5646	5.60354	1.23491	4.5376	5.69e-06	3.83e-05
Os08g0331800	9.39835	6.54953	1.44379	4.53635	5.72e-06	3.85e-05
Os06g0131700	8.78915	6.45434	1.42335	4.53461	5.77e-06	3.88e-05
Os09g0447300	25.4921	2.61168	0.576017	4.53403	5.79e-06	3.89e-05
Os08g0170700	22.8924	2.54261	0.561473	4.52846	5.94e-06	3.99e-05
Os08g0393600	19.4254	2.77928	0.614433	4.52331	6.09e-06	4.08e-05
Os01g0948600	615.122	2.76413	0.611155	4.5228	6.1e-06	4.08e-05
Os05g0586400	335.946	3.18666	0.704807	4.52132	6.15e-06	4.11e-05
Os06g0200250	15.4823	3.29224	0.72823	4.52088	6.16e-06	4.12e-05
Os03g0343900	11.7992	5.89997	1.30545	4.51949	6.2e-06	4.14e-05
Os04g0470801	31.2185	2.14499	0.474685	4.51877	6.22e-06	4.15e-05
Os12g0113700	36.6021	2.133	0.472173	4.51741	6.26e-06	4.17e-05
Os07g0293000	8.21649	6.36206	1.40865	4.51641	6.29e-06	4.19e-05
Os04g0572500	14.2337	4.70857	1.04363	4.51172	6.43e-06	4.27e-05
Os04g0621650	19.7175	2.82456	0.626184	4.51075	6.46e-06	4.29e-05
Os02g0197125	12.088	5.93905	1.31667	4.51067	6.46e-06	4.29e-05
Os09g0379600	16.3242	3.37414	0.748115	4.51019	6.48e-06	4.3e-05
Os09g0494600	7.68927	6.26487	1.3894	4.50905	6.51e-06	4.32e-05
Os01g0615050	15.7865	3.49446	0.775773	4.50449	6.65e-06	4.4e-05
Os03g0399000	13.8517	4.54941	1.01051	4.50211	6.73e-06	4.45e-05
Os09g0283600	8.07078	6.33932	1.40895	4.49931	6.82e-06	4.5e-05
Os02g0179200	20.5152	3.13263	0.69917	4.48049	7.45e-06	4.88e-05
Os05g0142200	31.9439	2.31782	0.517319	4.48044	7.45e-06	4.88e-05
Os12g0240000	13.3902	4.53132	1.01197	4.4777	7.55e-06	4.94e-05
Os12g0438300	13.0866	4.58211	1.02347	4.47703	7.57e-06	4.96e-05
Os04g0291000	25.0186	2.22132	0.496404	4.47481	7.65e-06	5.01e-05
Os07g0516700	25.3684	2.38354	0.533366	4.46887	7.86e-06	5.14e-05
Os05g0425600	15.6639	3.26609	0.730896	4.46862	7.87e-06	5.14e-05
Os01g0915900	8.04032	6.32515	1.41785	4.46109	8.15e-06	5.31e-05
Os04g0123800	13.6259	5.22888	1.17483	4.45077	8.56e-06	5.55e-05
Os06g0267900	8.40086	6.39832	1.43806	4.44928	8.62e-06	5.59e-05
Os11g0489250	7.85425	6.29191	1.41487	4.44698	8.71e-06	5.64e-05
Os11g0569600	27.5594	2.1865	0.492368	4.44078	8.96e-06	5.79e-05
Os03g0850700	18.5028	2.8483	0.641412	4.44067	8.97e-06	5.79e-05
Os11g0623800	11.2981	5.83555	1.31519	4.43705	9.12e-06	5.88e-05
Os09g0414900	13.3925	4.59842	1.03798	4.43017	9.42e-06	6.07e-05
Os12g0261250	7.56147	6.24368	1.4096	4.42939	9.45e-06	6.08e-05
Os11g0490900	16.421	3.36313	0.759855	4.42602	9.6e-06	6.17e-05
Os01g0138400	8.61792	6.43114	1.45306	4.42593	9.6e-06	6.17e-05
Os03g0251000	7.88504	6.30019	1.42354	4.42573	9.61e-06	6.17e-05
Os03g0170800	15.3226	3.53804	0.799508	4.42527	9.63e-06	6.19e-05
Os09g0103300	17.8108	2.70895	0.61289	4.41997	9.87e-06	6.32e-05
Os01g0893700	7.33445	6.19416	1.40168	4.4191	9.91e-06	6.35e-05
Os09g0455300	23.2896	3.46648	0.784614	4.41807	9.96e-06	6.38e-05
Os07g0663700	25.4551	6.10078	1.38408	4.40784	1.04e-05	6.65e-05
Os11g0128500	14.2885	3.37853	0.766936	4.40523	1.06e-05	6.73e-05
Os05g0336200	27.1243	2.19082	0.497444	4.40415	1.06e-05	6.76e-05
Os05g0232200	11.1123	5.80397	1.31794	4.40383	1.06e-05	6.77e-05
Os01g0257300	8.2469	6.36129	1.44611	4.39891	1.09e-05	6.91e-05
Os02g0197300	14.6233	3.1892	0.725135	4.39808	1.09e-05	6.93e-05
Os07g0430501	7.90672	6.30961	1.43503	4.39685	1.1e-05	6.97e-05
Os01g0931600	41.1248	2.55846	0.582092	4.39529	1.11e-05	7.01e-05
Os06g0727400	25.7901	2.26935	0.516454	4.39409	1.11e-05	7.05e-05
Os04g0688200	28.6522	2.26227	0.514897	4.39365	1.11e-05	7.06e-05
Os11g0131100	13.5343	3.51487	0.800021	4.39347	1.12e-05	7.06e-05
Os02g0718050	7.12227	6.15337	1.40136	4.39101	1.13e-05	7.14e-05
Os07g0162400	37.7668	2.97911	0.679264	4.38579	1.16e-05	7.3e-05
Os06g0266400	36.7824	2.15396	0.491296	4.38425	1.16e-05	7.35e-05
Os10g0368100	12.5277	4.08432	0.932136	4.38167	1.18e-05	7.42e-05
Os02g0323600	7.48041	6.22988	1.42214	4.38063	1.18e-05	7.45e-05
Os04g0368000	11.5251	5.8535	1.33691	4.37837	1.2e-05	7.53e-05
Os01g0198500	7.01784	6.135	1.40375	4.37045	1.24e-05	7.77e-05
Os08g0517700	30.4498	2.77398	0.634997	4.36849	1.25e-05	7.84e-05
Os07g0142000	33.079	2.15233	0.492823	4.36735	1.26e-05	7.88e-05
Os02g0558100	20.0861	2.79837	0.641272	4.36378	1.28e-05	8e-05
Os02g0453000	27.0228	2.07043	0.474628	4.36222	1.29e-05	8.05e-05
Os04g0591900	31.3455	3.42434	0.785621	4.35877	1.31e-05	8.17e-05
Os06g0513781	15.3184	4.67563	1.07526	4.34836	1.37e-05	8.53e-05
Os11g0270201	7.50548	6.22737	1.4332	4.34507	1.39e-05	8.65e-05
Os04g0624500	31.0915	2.0157	0.464386	4.34057	1.42e-05	8.82e-05
Os12g0210500	7.15111	6.15851	1.42151	4.33236	1.48e-05	9.13e-05
Os11g0636050	36.6314	2.14622	0.49552	4.33125	1.48e-05	9.17e-05
Os05g0142000	6.7694	6.08156	1.40591	4.3257	1.52e-05	9.38e-05
Os09g0282100	13.5246	3.51331	0.812315	4.32505	1.52e-05	9.4e-05
Os02g0199600	19.2974	2.5152	0.581554	4.32496	1.53e-05	9.4e-05
Os01g0515300	20.7013	2.34293	0.541984	4.32288	1.54e-05	9.48e-05
Os05g0318600	14.8811	3.07754	0.711981	4.32251	1.54e-05	9.49e-05
Os12g0412800	13.1924	4.1516	0.960768	4.32113	1.55e-05	9.55e-05
Os07g0539900	66.4796	5.99245	1.38687	4.32085	1.55e-05	9.56e-05
Os03g0706500	6.90189	6.10998	1.41476	4.31873	1.57e-05	9.64e-05
Os09g0506450	17.9677	2.54717	0.589914	4.31786	1.58e-05	9.68e-05
Os09g0272900	13.2706	5.19147	1.20237	4.31769	1.58e-05	9.68e-05
Os08g0492000	24.7091	2.17418	0.503571	4.31752	1.58e-05	9.69e-05
Os09g0415300	13.721	3.59009	0.831915	4.31546	1.59e-05	9.77e-05
Os01g0165600	15.3598	3.05002	0.707438	4.31136	1.62e-05	9.94e-05
Os04g0322100	7.10529	6.14666	1.42691	4.30768	1.65e-05	0.000100941
Os05g0267100	6.85241	6.10096	1.41727	4.30473	1.67e-05	0.000102143
Os06g0591400	7.13242	6.15886	1.43405	4.29474	1.75e-05	0.000106588
Os11g0177200	14.588	4.60748	1.07327	4.29294	1.76e-05	0.000107342
Os12g0160100	11.9934	5.03466	1.17359	4.28996	1.79e-05	0.000108725
Os05g0125900	30.131	2.04397	0.476545	4.28913	1.79e-05	0.00010906
Os05g0581900	16.5311	2.63796	0.615043	4.28907	1.79e-05	0.000109069
Os06g0165900	22.1473	2.25818	0.526574	4.28843	1.8e-05	0.000109337
Os03g0107300	10.0021	6.64968	1.55534	4.27539	1.91e-05	0.000115574
Os04g0233400	11.4071	3.90568	0.913919	4.27356	1.92e-05	0.00011636
Os11g0249700	12.7749	5.12777	1.20069	4.27069	1.95e-05	0.000117694
Os08g0160700	24.3072	3.43209	0.804045	4.26853	1.97e-05	0.000118702
Os02g0658100	7.73295	6.27746	1.47103	4.2674	1.98e-05	0.000119221
Os08g0476700	28.8203	2.25482	0.529139	4.26131	2.03e-05	0.000122187
Os08g0536800	46.2251	2.34752	0.551094	4.25975	2.05e-05	0.00012289
Os02g0570400	175.129	4.89694	1.15064	4.25585	2.08e-05	0.000124822
Os05g0160300	10.7778	5.76192	1.35459	4.25364	2.1e-05	0.000126035
Os11g0153000	21.5137	3.12107	0.733766	4.25349	2.1e-05	0.000126093
Os08g0482700	1226.65	2.83292	0.666295	4.25175	2.12e-05	0.000126998
Os07g0417200	89.7405	4.86519	1.14445	4.25112	2.13e-05	0.000127328
Os10g0534900	12.5942	5.1231	1.20781	4.24164	2.22e-05	0.000132201
Os12g0221400	47.3086	3.09574	0.730498	4.23785	2.26e-05	0.000134208
Os01g0117700	21.3633	2.2971	0.542308	4.23578	2.28e-05	0.000135284
Os05g0427900	8.32879	6.3835	1.50722	4.23527	2.28e-05	0.000135561
Os02g0733300	18.8048	2.48711	0.587562	4.23293	2.31e-05	0.000136869
Os08g0130000	18.5061	2.62574	0.620826	4.22943	2.34e-05	0.000138819
Os12g0527301	13.8896	3.3113	0.783152	4.22817	2.36e-05	0.000139571
Os05g0130300	49.6492	5.56048	1.31638	4.22408	2.4e-05	0.000141839
Os08g0488700	28.7778	2.09827	0.49678	4.22374	2.4e-05	0.000141967
Os06g0129100	11.2983	4.91168	1.16348	4.22153	2.43e-05	0.000143307
Os09g0483400	38.4027	2.30114	0.545151	4.2211	2.43e-05	0.000143463
Os05g0123000	14.6131	3.73068	0.884296	4.21881	2.46e-05	0.000144838
Os01g0602466	13.2646	4.12404	0.977879	4.21733	2.47e-05	0.000145765
Os08g0238600	6.75618	6.08277	1.4437	4.21332	2.52e-05	0.000148167
Os12g0628600	63.6698	5.08681	1.20776	4.21176	2.53e-05	0.000149134
Os06g0639800	6.86393	6.10637	1.45025	4.21056	2.55e-05	0.000149836
Os07g0605400	26.9303	2.5338	0.602089	4.20834	2.57e-05	0.000151192
Os05g0342000	24.6793	2.08596	0.495747	4.2077	2.58e-05	0.000151566
Os04g0604800	6.53112	6.03229	1.43367	4.20757	2.58e-05	0.000151617
Os02g0630650	17.0384	2.88661	0.686132	4.20707	2.59e-05	0.000151922
Os09g0399800	6.59655	6.04062	1.43828	4.19991	2.67e-05	0.000156556
Os08g0478000	13.096	3.46961	0.826146	4.19975	2.67e-05	0.000156636
Os04g0288100	13.1138	4.44844	1.05935	4.19923	2.68e-05	0.000156961
Os02g0605900	42.3677	2.11607	0.50399	4.19865	2.69e-05	0.000157303
Os10g0509600	6.45495	6.01324	1.43276	4.19698	2.71e-05	0.000158404
Os08g0449200	19.8713	2.27559	0.542713	4.19298	2.75e-05	0.000160927
Os06g0602900	6.65834	6.05251	1.44477	4.18925	2.8e-05	0.000163436
Os09g0565300	34.3524	3.0351	0.724746	4.18782	2.82e-05	0.000164367
Os04g0577700	32.7305	2.10765	0.50343	4.18658	2.83e-05	0.000165203
Os12g0130300	7.22012	6.1802	1.47817	4.18098	2.9e-05	0.000169081
Os01g0631900	6.26614	5.97168	1.43127	4.17228	3.02e-05	0.000175251
Os07g0537701	24.0307	2.34969	0.563225	4.17184	3.02e-05	0.00017552
Os09g0357400	14.5865	3.67281	0.881109	4.1684	3.07e-05	0.000178015
Os05g0338933	11.3879	3.91034	0.938854	4.16501	3.11e-05	0.000180424
Os02g0519700	24.6416	2.08382	0.500474	4.16369	3.13e-05	0.000181398
Os02g0319400	27.7938	2.16391	0.520042	4.16104	3.17e-05	0.000183231
Os12g0152100	24.0478	2.1492	0.516777	4.15886	3.2e-05	0.000184833
Os06g0701700	11.7797	4.38491	1.05447	4.15838	3.21e-05	0.000185077
Os01g0832600	6.51902	6.02158	1.44814	4.15816	3.21e-05	0.00018522
Os06g0610800	6.20104	5.95396	1.43273	4.15568	3.24e-05	0.000187054
Os03g0225900	19.3064	2.68308	0.645793	4.1547	3.26e-05	0.000187745
Os02g0658800	14.2352	3.60958	0.869945	4.1492	3.34e-05	0.000191969
Os09g0460100	23.4268	2.10043	0.506411	4.14768	3.36e-05	0.000193171
Os04g0447600	29.8397	2.24785	0.541993	4.14738	3.36e-05	0.000193348
Os09g0116900	19.1282	2.94291	0.709993	4.14498	3.4e-05	0.000195155
Os08g0140500	24.0005	2.66332	0.643241	4.14047	3.47e-05	0.000198604
Os08g0368777	22.1561	2.03215	0.491096	4.13799	3.5e-05	0.000200564
Os02g0771450	43.4884	2.08493	0.504075	4.13615	3.53e-05	0.000201975
Os07g0559000	9.88102	5.64184	1.36509	4.13293	3.58e-05	0.000204707
Os01g0247700	7.95586	6.32053	1.52939	4.1327	3.59e-05	0.000204869
Os02g0517900	14.4104	3.20492	0.776108	4.12948	3.64e-05	0.000207553
Os12g0555000	623.056	3.50359	0.849055	4.12646	3.68e-05	0.000210097
Os09g0425400	6.35188	5.99283	1.45228	4.1265	3.68e-05	0.000210097
Os10g0178500	6.77429	6.07876	1.47422	4.12336	3.73e-05	0.000212605
Os02g0745400	13.0452	3.80734	0.924126	4.11993	3.79e-05	0.000215543
Os10g0503250	7.0013	6.13122	1.4886	4.11877	3.81e-05	0.000216422
Os02g0211100	84.5222	3.92346	0.952624	4.11859	3.81e-05	0.000216553
Os06g0249350	10.6747	4.23727	1.02911	4.11742	3.83e-05	0.000217421
Os03g0279950	14.5211	2.82383	0.686203	4.11515	3.87e-05	0.000219376
Os07g0539700	25.9313	2.16273	0.525562	4.11508	3.87e-05	0.000219394
Os02g0609200	9.30664	5.5517	1.34938	4.11426	3.88e-05	0.000220136
Os01g0510200	17.9328	2.38665	0.580405	4.11203	3.92e-05	0.000221881
Os06g0671800	1398.41	3.0015	0.730033	4.11146	3.93e-05	0.000222388
Os12g0584700	11.3694	6.83273	1.66436	4.10532	4.04e-05	0.000227802
Os06g0349800	12.6595	3.21499	0.783528	4.10323	4.07e-05	0.00022965
Os05g0415400	19.7773	2.58193	0.629398	4.10223	4.09e-05	0.000230515
Os11g0701000	22.2534	2.94781	0.719936	4.09454	4.23e-05	0.000237695
Os06g0591200	12.8318	4.40754	1.07671	4.09352	4.25e-05	0.00023861
Os08g0233000	23.9984	2.16111	0.528106	4.0922	4.27e-05	0.000239789
Os07g0103500	6.72436	6.06591	1.48277	4.09094	4.3e-05	0.000240908
Os01g0546000	27.4944	2.34629	0.573599	4.09048	4.3e-05	0.000241341
Os02g0569900	62.2977	9.28241	2.26941	4.09024	4.31e-05	0.000241543
Os07g0262800	9.08398	5.52121	1.35007	4.08959	4.32e-05	0.000242081
Os05g0472400	13.0225	3.42035	0.83824	4.08039	4.5e-05	0.000251234
Os02g0212300	8.9955	5.50545	1.34978	4.07877	4.53e-05	0.000252839
Os03g0277700	12.3613	4.48441	1.0999	4.07711	4.56e-05	0.000254363
Os02g0569000	10.3645	6.6919	1.6436	4.07149	4.67e-05	0.000259727
Os07g0167700	10.6043	4.81325	1.18286	4.06915	4.72e-05	0.000262053
Os04g0121800	12.2931	5.08227	1.25007	4.06558	4.79e-05	0.000265536
Os11g0474800	10.8384	5.77391	1.42074	4.064	4.82e-05	0.000267032
Os07g0493100	16.3269	2.74475	0.675499	4.06329	4.84e-05	0.000267667
Os09g0497900	9.25576	5.54345	1.3654	4.05995	4.91e-05	0.000271087
Os10g0325400	10.1109	4.1848	1.03138	4.05749	4.96e-05	0.000273756
Os02g0571100	171.132	5.4593	1.34561	4.05711	4.97e-05	0.000274101
Os03g0310000	14.3844	3.13677	0.774477	4.05018	5.12e-05	0.000281802
Os01g0111100	5.80826	5.86258	1.44757	4.04996	5.12e-05	0.000281974
Os01g0150950	8.73609	5.46013	1.34868	4.04849	5.15e-05	0.00028353
Os01g0150900	5.85364	5.87224	1.4562	4.03258	5.52e-05	0.000301606
Os05g0344400	18.0264	2.56931	0.637194	4.03222	5.53e-05	0.000302002
Os07g0599500	9.63692	5.60021	1.38892	4.03205	5.53e-05	0.000302163
Os10g0139700	8.66156	5.4368	1.34945	4.02891	5.6e-05	0.000306003
Os06g0215600	13.3586	3.79341	0.943181	4.02193	5.77e-05	0.00031474
Os04g0413500	34.9541	2.12742	0.529263	4.01958	5.83e-05	0.000317717
Os12g0455000	12.5163	5.05051	1.25669	4.01891	5.85e-05	0.000318443
Os03g0417700	5.58866	5.8042	1.44652	4.01254	6.01e-05	0.000326309
Os02g0590400	16.6748	2.74689	0.685001	4.01005	6.07e-05	0.000329516
Os12g0242100	200.377	3.63356	0.906145	4.00991	6.07e-05	0.000329638
Os12g0630600	6.15508	5.94038	1.48237	4.00734	6.14e-05	0.000332885
Os11g0179000	8.52802	5.42611	1.35553	4.00296	6.26e-05	0.000338342
Os11g0676800	12.041	3.07629	0.768786	4.00149	6.29e-05	0.000340216
Os12g0210601	10.2663	4.80325	1.20213	3.99563	6.45e-05	0.000347968
Os03g0250400	5.86458	5.87448	1.47031	3.99541	6.46e-05	0.000348155
Os09g0400000	10.1877	4.7516	1.1893	3.99529	6.46e-05	0.000348275
Os04g0188500	5.69173	5.82706	1.45915	3.99345	6.51e-05	0.000350517
Os04g0657900	22.991	2.11754	0.530617	3.99071	6.59e-05	0.000354082
Os05g0136200	20.1036	2.17608	0.545407	3.98984	6.61e-05	0.000355182
Os07g0643800	6.78444	6.08407	1.52491	3.9898	6.61e-05	0.000355182
Os06g0604300	13.5364	2.72626	0.683482	3.98879	6.64e-05	0.0003562
Os11g0704500	15.0612	3.26567	0.819414	3.98538	6.74e-05	0.000360329
Os10g0518000	6.25404	5.96116	1.49576	3.98538	6.74e-05	0.000360329
Os03g0281900	6.09134	5.92307	1.49042	3.97411	7.06e-05	0.00037588
Os10g0571600	98.2351	6.22323	1.56637	3.97302	7.1e-05	0.000377471
Os09g0454600	34.1502	2.08996	0.526142	3.97223	7.12e-05	0.000378546
Os03g0130950	12.6988	3.92804	0.989353	3.97031	7.18e-05	0.000381411
Os03g0162300	24.8694	2.13297	0.537232	3.9703	7.18e-05	0.000381411
Os01g0303800	1448.95	2.46197	0.620168	3.96984	7.19e-05	0.000381971
Os10g0545500	12.988	3.24098	0.816444	3.96962	7.2e-05	0.00038223
Os08g0136700	5.50292	5.77952	1.45621	3.96887	7.22e-05	0.000383189
Os08g0315200	22.8756	2.02164	0.509637	3.96682	7.28e-05	0.000386071
Os08g0136500	11.9631	3.66533	0.924308	3.96548	7.32e-05	0.000388099
Os11g0590700	11.8897	3.33078	0.840325	3.96368	7.38e-05	0.000390755
Os02g0616600	17.5626	2.83434	0.715417	3.96179	7.44e-05	0.000393575
Os04g0168400	5.50566	5.78015	1.45917	3.96126	7.46e-05	0.000394245
Os07g0181200	8.25726	5.36462	1.35448	3.96066	7.47e-05	0.000395089
Os01g0178300	11.6216	3.34233	0.843996	3.96012	7.49e-05	0.000395861
Os01g0585300	27.5927	2.05085	0.518907	3.95224	7.74e-05	0.000407699
Os06g0710700	13.9199	3.41164	0.863652	3.95026	7.81e-05	0.000410871
Os01g0677100	5.53176	5.78614	1.46649	3.94557	7.96e-05	0.000418384
Os09g0345500	5.78157	5.85184	1.48322	3.94536	7.97e-05	0.000418678
Os03g0730433	9.90219	4.07487	1.03378	3.94172	8.09e-05	0.000424305
Os03g0414900	5.64498	5.8168	1.47601	3.94089	8.12e-05	0.000425471
Os01g0734000	14.5866	2.83548	0.719572	3.9405	8.13e-05	0.000426009
Os05g0120200	8.79381	5.46986	1.38815	3.9404	8.13e-05	0.000426111
Os10g0348900	5.72857	5.84479	1.48357	3.93969	8.16e-05	0.000427227
Os05g0485000	9.64831	4.11142	1.04391	3.93849	8.2e-05	0.000428974
Os01g0697400	11.9522	3.35393	0.8518	3.93746	8.24e-05	0.000430755
Os04g0156200	5.47408	5.77304	1.46637	3.93695	8.25e-05	0.000431438
Os09g0568600	5.97642	5.90262	1.50435	3.92369	8.72e-05	0.000453328
Os02g0755450	16.6039	2.62082	0.667974	3.92353	8.73e-05	0.000453335
Os05g0390300	9.83189	4.09507	1.04396	3.92261	8.76e-05	0.000454997
Os03g0655100	566.705	2.30658	0.589237	3.91452	9.06e-05	0.000469118
Os07g0539400	6.30352	5.97201	1.52761	3.90939	9.25e-05	0.000478584
Os02g0151300	5.47271	5.77277	1.47715	3.90806	9.3e-05	0.000480882
Os01g0126900	5.35174	5.74482	1.47041	3.90695	9.35e-05	0.000482924
Os04g0166000	17.7301	2.79929	0.716518	3.9068	9.35e-05	0.000483127
Os02g0677600	50.8522	2.13655	0.546996	3.90598	9.38e-05	0.000484595
Os01g0303600	710.586	2.46806	0.632522	3.90194	9.54e-05	0.000492063
Os07g0164200	24.8859	2.39105	0.613199	3.8993	9.65e-05	0.000497277
Os01g0672100	19.2307	2.63168	0.675774	3.89432	9.85e-05	0.000506708
Os04g0686800	6.60866	6.04949	1.5535	3.8941	9.86e-05	0.00050708
Os08g0514033	22.7836	2.5821	0.66322	3.89328	9.89e-05	0.000508607
Os02g0231000	12.5912	3.78696	0.9732	3.89125	9.97e-05	0.000512436
Os10g0209700	5.24263	5.71365	1.46866	3.89039	0.000100084	0.000513894
Os11g0668650	5.87199	5.87996	1.51219	3.88836	0.000100923	0.00051796
Os05g0425650	5.32564	5.73863	1.47887	3.88042	0.000104277	0.000533895
Os08g0429800	5.56939	5.79976	1.49466	3.88033	0.000104316	0.000533895
Os08g0560300	11.2778	3.29924	0.850557	3.87892	0.000104922	0.000536842
Os02g0738300	11.508	3.61258	0.931749	3.8772	0.000105664	0.00054016
Os09g0558850	5.51718	5.78784	1.49332	3.87583	0.000106262	0.000542808
Os03g0610800	12.8325	2.77793	0.717477	3.8718	0.000108036	0.000550544
Os06g0697500	8.14791	5.35497	1.38327	3.87123	0.00010829	0.000551546
Os10g0529500	9.92125	4.77922	1.23816	3.85994	0.000113415	0.000575632
Os01g0276900	9.20454	4.60024	1.1924	3.85796	0.000114339	0.000579716
Os12g0460100	5.3229	5.73786	1.48842	3.855	0.000115728	0.000585733
Os01g0185900	10.9758	3.43192	0.89044	3.85418	0.000116119	0.000587508
Os03g0304500	3439.3	2.43839	0.633751	3.84755	0.000119307	0.000602023
Os11g0655900	5.34628	5.74327	1.49756	3.83508	0.000125524	0.000629724
Os04g0382900	5.53723	5.7878	1.50931	3.83474	0.000125695	0.000630362
Os10g0122000	8.43762	5.40718	1.41083	3.83262	0.000126785	0.000635171
Os11g0239900	12.5628	2.93452	0.76588	3.83157	0.000127329	0.000637677
Os09g0334600	16.2487	2.3812	0.621656	3.83041	0.000127928	0.000640453
Os03g0165000	13.8907	2.69352	0.70402	3.82592	0.000130286	0.000650579
Os08g0358050	10.8123	3.83721	1.00349	3.82385	0.000131382	0.000655153
Os10g0574700	9.90161	3.72087	0.973722	3.82129	0.000132757	0.000660989
Os02g0543000	15.2353	2.84132	0.743685	3.8206	0.000133128	0.000662606
Os06g0553550	13.9412	3.02368	0.791429	3.82053	0.000133167	0.000662689
Os08g0507702	7.61635	5.25997	1.3783	3.81627	0.000135485	0.000672855
Os08g0502600	10.7213	3.17769	0.833606	3.81199	0.000137855	0.000683091
Os12g0169300	17.4046	2.71633	0.713402	3.80758	0.000140335	0.000694199
Os07g0195300	9.11259	4.03974	1.06103	3.80736	0.000140458	0.000694569
Os05g0135000	5.46633	5.77586	1.51716	3.80702	0.000140651	0.000695403
Os04g0475200	10.6639	3.74747	0.985036	3.8044	0.000142146	0.000702038
Os02g0210100	8.14094	5.35416	1.40952	3.79856	0.000145538	0.000717189
Os01g0699100	33.8115	2.21117	0.582676	3.79485	0.000147734	0.000727209
Os05g0565100	21.5489	2.35068	0.619497	3.79449	0.000147945	0.000728125
Os03g0375300	21.0688	2.43608	0.643054	3.78829	0.000151687	0.000745847
Os02g0162600	94.6888	2.02483	0.534623	3.78741	0.000152228	0.00074819
Os06g0655200	11.4548	2.84298	0.752397	3.77856	0.00015774	0.000772665
Os07g0119475	16.9488	3.14893	0.833557	3.77771	0.000158279	0.000775046
Os10g0403800	15.313	2.73667	0.724873	3.77538	0.000159764	0.000781543
Os06g0661000	5.16157	5.69379	1.50818	3.77526	0.000159838	0.000781755
Os07g0580733	8.98388	4.60623	1.22021	3.77494	0.000160046	0.000782641
Os03g0719000	7.81257	5.29946	1.40544	3.77068	0.000162804	0.00079487
Os03g0710000	616.755	2.80878	0.745511	3.76759	0.000164833	0.000803077
Os11g0127000	4.97492	5.6367	1.49663	3.76625	0.000165715	0.000806561
Os01g0940700	27.9322	7.15452	1.89974	3.76605	0.000165853	0.000806964
Os03g0564200	14.5783	2.80631	0.746664	3.75846	0.000170964	0.000829091
Os05g0493166	15.8033	2.69024	0.716302	3.75573	0.000172835	0.000837152
Os04g0330200	5.35916	5.75045	1.53165	3.75441	0.000173752	0.00084117
Os07g0252800	33.9634	2.19731	0.585326	3.754	0.000174033	0.000842251
Os01g0842801	19.3676	2.18637	0.582423	3.75391	0.000174095	0.000842413
Os01g0571133	4.91724	5.62218	1.49793	3.7533	0.000174523	0.000844342
Os01g0681000	22.2988	2.57143	0.686319	3.7467	0.000179177	0.000863692
Os11g0635300	5.49712	5.78687	1.5451	3.74531	0.000180172	0.000867481
Os03g0176900	7.12358	5.15808	1.37817	3.74271	0.000182045	0.000875195
Os02g0670100	4.78475	5.58218	1.49258	3.73995	0.000184053	0.000883535
Os08g0474100	97.3004	3.95567	1.0586	3.73671	0.000186444	0.000893976
Os08g0460000	8.49296	4.53067	1.21309	3.73481	0.00018786	0.000900323
Os09g0472900	5.7028	5.8306	1.56118	3.73474	0.000187909	0.000900407
Os10g0530750	4.88234	5.60737	1.50179	3.73378	0.000188626	0.000903246
Os07g0409200	18.5093	2.77486	0.743757	3.73087	0.000190818	0.000912542
Os01g0314800	826.034	2.14889	0.576267	3.72899	0.000192251	0.000918637
Os11g0428800	43.375	8.76034	2.34941	3.72874	0.000192441	0.000919071
Os09g0491789	5.33417	5.73106	1.53905	3.72376	0.000196277	0.000935567
Os04g0649500	13.8745	2.8415	0.763378	3.72227	0.000197439	0.000940799
Os04g0659200	5.07935	5.66306	1.5234	3.71738	0.000201297	0.000957455
Os12g0552500	17.6123	2.2981	0.618381	3.71632	0.000202149	0.000960866
Os10g0395400	8.71747	4.57874	1.23246	3.71512	0.000203109	0.000964331
Os11g0462100	13.9854	2.77168	0.746212	3.71433	0.000203741	0.000966861
Os01g0633500	11.5349	3.11011	0.837536	3.7134	0.000204493	0.000970113
Os01g0914100	10.3399	3.3642	0.906078	3.71292	0.000204882	0.000971803
Os01g0647200	109.722	2.04479	0.551143	3.71009	0.000207185	0.000981444
Os01g0581400	14.6472	2.75407	0.743752	3.70293	0.000213121	0.00100579
Os12g0564100	4.97687	5.64244	1.52593	3.69771	0.000217551	0.0010252
Os12g0263050	4.7746	5.57339	1.5093	3.6927	0.000221888	0.00104344
Os06g0541600	33.9828	2.71824	0.736234	3.69209	0.000222419	0.00104576
Os03g0370400	12.5593	3.01553	0.816771	3.69202	0.000222482	0.00104582
Os05g0448300	5.22336	5.70848	1.54754	3.68876	0.000225353	0.001057
Os04g0430700	15.9125	2.33298	0.632774	3.68691	0.000226995	0.00106367
Os03g0409100	661.09	2.27101	0.615977	3.68685	0.000227049	0.00106375
Os08g0124500	4.7339	5.56872	1.51056	3.68653	0.000227331	0.00106472
Os10g0150800	8.86972	4.49357	1.21897	3.68637	0.000227471	0.00106521
Os11g0676200	10.2875	4.83884	1.31431	3.68164	0.000231736	0.00108239
Os02g0821400	15.9893	2.77143	0.752787	3.68156	0.000231808	0.00108255
Os06g0210400	51.129	2.51956	0.684644	3.6801	0.000233142	0.00108843
Os01g0650200	8.55375	4.48774	1.21953	3.6799	0.000233329	0.00108913
Os05g0126100	10.2005	3.34218	0.908805	3.67755	0.000235483	0.00109812
Os04g0645901	9.89864	3.30171	0.898319	3.67543	0.000237446	0.00110586
Os01g0124000	28.9394	2.18723	0.595307	3.67413	0.000238664	0.00111093
Os04g0179100	18.3221	3.59053	0.977424	3.67346	0.000239286	0.00111348
Os07g0471900	12.3411	2.69378	0.73346	3.67271	0.000239996	0.00111612
Os08g0137400	5.32779	5.73401	1.56221	3.67044	0.000242132	0.00112552
Os06g0133000	14.7231	3.67763	1.00267	3.66785	0.000244601	0.00113518
Os03g0764000	6.98941	5.11371	1.39524	3.66511	0.000247234	0.00114594
Os01g0367400	13.8008	2.70629	0.738805	3.66307	0.000249213	0.00115382
Os05g0369500	9.7654	3.3572	0.916555	3.66285	0.000249427	0.00115444
Os11g0269900	12.7134	3.05321	0.834047	3.66072	0.000251511	0.00116298
Os05g0591600	10.8195	3.51868	0.961262	3.66048	0.000251747	0.0011637
Os05g0559800	13.9648	3.51018	0.959697	3.65759	0.000254595	0.00117537
Os04g0604300	1552.56	2.14658	0.586987	3.65694	0.000255242	0.00117779
Os06g0470000	15.4826	2.97129	0.812721	3.65598	0.000256202	0.00118129
Os04g0165900	4.78143	5.57534	1.52594	3.65372	0.00025847	0.00119118
Os07g0162500	14.4972	2.54207	0.696372	3.65045	0.00026178	0.00120452
Os03g0702000	8.41956	4.52765	1.24182	3.64599	0.000266363	0.00122348
Os07g0600200	4.81632	5.59019	1.53672	3.63775	0.000275029	0.0012591
Os09g0511900	17.241	2.46615	0.678493	3.63475	0.000278253	0.00127266
Os06g0128800	28.4992	2.20106	0.605642	3.63425	0.000278785	0.00127469
Os06g0614000	9.41738	3.64669	1.00473	3.62953	0.000283934	0.00129619
Os02g0569400	69.5832	3.74276	1.03137	3.62891	0.000284624	0.00129914
Os09g0316000	4.54314	5.50485	1.5172	3.62829	0.0002853	0.00130161
Os03g0223200	5.26952	5.71564	1.57619	3.62623	0.000287594	0.00131125
Os02g0326700	17.4838	2.09966	0.579466	3.62344	0.000290706	0.00132357
Os12g0255200	22.8325	2.21629	0.612297	3.61964	0.000295012	0.00134066
Os08g0335600	4.7298	5.56731	1.53845	3.61878	0.000295998	0.00134451
Os01g0730600	15.8512	2.56021	0.709148	3.61025	0.000305897	0.00138573
Os12g0563000	4.4313	5.46711	1.51674	3.60452	0.000312728	0.0014135
Os09g0555550	4.46209	5.48244	1.52156	3.60317	0.000314355	0.00141968
Os05g0246300	9.7505	3.6903	1.02438	3.60247	0.000315209	0.00142309
Os12g0630100	4.86365	5.60773	1.55843	3.59832	0.000320283	0.00144398
Os08g0245200	4.66548	5.53858	1.53947	3.59773	0.000321008	0.00144703
Os03g0830200	8.05555	3.84814	1.07048	3.59476	0.00032469	0.00146181
Os02g0729500	8.47042	3.44087	0.957329	3.59424	0.000325343	0.0014643
Os11g0552500	19.6889	2.40939	0.671063	3.59041	0.000330163	0.00148392
Os08g0474500	6.53594	5.03015	1.40109	3.59017	0.000330457	0.00148478
Os02g0623300	8.29117	4.50586	1.25564	3.5885	0.000332586	0.00149365
Os01g0588100	4.35297	5.44497	1.51765	3.58776	0.000333526	0.00149741
Os04g0558200	6.77471	5.08702	1.41854	3.58609	0.000335679	0.00150592
Os06g0299300	8.79638	3.9702	1.10821	3.58254	0.000340273	0.00152417
Os02g0676800	581.137	4.57705	1.27811	3.5811	0.000342149	0.00153187
Os01g0796000	9.50577	4.08656	1.14144	3.58018	0.000343362	0.00153611
Os04g0178400	11.917	4.8909	1.36701	3.57781	0.000346486	0.00154842
Os04g0470901	4.47941	5.48081	1.53194	3.57769	0.000346648	0.00154891
Os06g0674000	4.35571	5.44571	1.52356	3.57433	0.000351131	0.00156773
Os01g0933500	10.3668	3.06902	0.858661	3.5742	0.000351305	0.00156827
Os06g0532101	16.1756	2.3113	0.646973	3.57249	0.000353603	0.00157683
Os01g0366300	6.36221	4.99294	1.39887	3.56927	0.000357984	0.00159348
Os04g0612700	19.5397	2.03014	0.568907	3.5685	0.000359035	0.00159763
Os04g0526800	9.82853	3.0837	0.865553	3.56269	0.000367069	0.00162888
Os11g0112000	90.9429	2.08356	0.586499	3.55254	0.000381534	0.00168381
Os12g0551200	10.5189	3.50847	0.987846	3.55164	0.000382842	0.00168907
Os01g0788400	6.44473	5.00734	1.41007	3.55112	0.000383601	0.00169165
Os04g0116600	4.26997	5.41399	1.5247	3.55086	0.000383974	0.00169304
Os05g0409100	17.8962	2.0962	0.59057	3.54946	0.000386025	0.00170079
Os09g0339000	9.81804	3.08678	0.869954	3.54821	0.000387863	0.00170786
Os10g0540200	6.91324	5.09581	1.43695	3.54626	0.000390747	0.00171871
Os02g0639500	14.8631	2.77886	0.783915	3.54485	0.000392831	0.00172685
Os01g0124600	4.26723	5.41324	1.52921	3.5399	0.00040028	0.00175588
Os08g0391000	7.12821	6.15179	1.73834	3.53888	0.000401827	0.00176187
Os02g0122600	14.6526	2.43833	0.690695	3.53025	0.000415165	0.00181542
ENSRNA049469250	4.95896	5.63671	1.59743	3.52862	0.000417729	0.00182608
Os03g0711100	9.27714	4.09011	1.16007	3.52573	0.000422322	0.00184366
Os02g0786400	10.9114	2.95591	0.838896	3.52357	0.000425767	0.00185814
Os04g0481800	9.39247	3.24745	0.921868	3.52269	0.000427192	0.00186324
Os04g0295400	4.19438	5.3918	1.53373	3.51548	0.000438959	0.00190998
Os01g0606200	4.40987	5.4673	1.55781	3.5096	0.000448773	0.00194656
Os10g0544600	9.98759	4.7814	1.36666	3.49861	0.000467698	0.0020208
Os05g0329700	81.1756	3.58185	1.02405	3.49774	0.000469224	0.00202559
Os08g0518900	262.821	3.14993	0.90121	3.49522	0.000473667	0.00204356
Os05g0432200	30.4263	2.57095	0.735886	3.49368	0.000476419	0.00205238
Os04g0437000	12.183	2.50101	0.716289	3.49162	0.000480103	0.00206641
Os01g0827300	9.48461	4.69085	1.3447	3.48839	0.00048594	0.00208937
Os11g0666300	7.63635	4.36322	1.25165	3.48598	0.000490332	0.00210732
Os04g0539300	18.6279	2.41596	0.693344	3.4845	0.000493052	0.00211807
Os02g0129800	15.4481	2.26318	0.649746	3.48318	0.000495497	0.00212759
Os10g0570200	8.29743	6.37147	1.83034	3.48103	0.000499495	0.0021429
Os02g0732800	8.12534	3.87287	1.11325	3.4789	0.000503485	0.00215778
Os01g0124550	4.43325	5.47379	1.57346	3.47882	0.000503632	0.00215809
Os02g0671300	12.6443	2.41427	0.69422	3.47768	0.00050578	0.00216634
Os04g0249500	4.15948	5.3743	1.54649	3.47515	0.000510573	0.00218539
Os06g0569500	109.955	3.74695	1.07822	3.47513	0.000510603	0.00218539
Os03g0593600	6.29711	4.97499	1.43169	3.4749	0.000511034	0.00218691
Os06g0274600	15.5183	2.18388	0.628816	3.47299	0.000514687	0.00220092
Os04g0107300	9.84086	3.09579	0.891531	3.47244	0.000515742	0.00220511
Os06g0268500	14.9747	2.25804	0.650485	3.47131	0.000517921	0.0022128
Os01g0615500	8.38634	4.514	1.30193	3.46716	0.000525998	0.002244
Os09g0472100	9.72007	2.78807	0.805812	3.45995	0.00054028	0.00229953
Os01g0268600	14.3441	2.39518	0.692372	3.45939	0.000541406	0.00230399
Os09g0400400	5.66517	5.81966	1.68257	3.45879	0.000542608	0.00230811
Os12g0640550	6.19209	4.94842	1.4315	3.4568	0.000546633	0.00232249
Os08g0160500	2751.34	2.94387	0.852734	3.45227	0.000555895	0.00235736
Os03g0427300	269.969	3.14164	0.910073	3.45207	0.000556303	0.00235841
Os10g0112100	12.8736	2.51354	0.728122	3.45209	0.000556262	0.00235841
Os01g0717400	7.92853	3.8279	1.10959	3.44982	0.000560951	0.00237603
Os01g0278050	7.8963	4.42053	1.28227	3.44741	0.000565987	0.00239492
Os01g0309800	13.4199	2.37562	0.689574	3.44506	0.000570931	0.00241338
Os05g0218981	7.9964	3.85361	1.11871	3.4447	0.000571704	0.00241559
Os01g0248300	12.5541	2.44825	0.711787	3.43958	0.000582627	0.00245745
Os07g0519600	9.14383	3.45669	1.00512	3.4391	0.00058365	0.00246111
Os07g0531200	7.24326	4.23229	1.23238	3.43423	0.00059423	0.00250059
Os05g0313700	17.2078	2.11822	0.616864	3.43385	0.000595068	0.00250375
Os07g0443700	14.4928	2.26331	0.659524	3.43173	0.000599746	0.00252124
Os11g0649600	6.17501	4.93533	1.43833	3.4313	0.000600689	0.00252448
Os02g0682300	652.485	2.61838	0.763211	3.43074	0.000601927	0.00252858
Os05g0550700	8.93401	3.5921	1.04713	3.43043	0.000602617	0.00253111
Os01g0956300	12.6157	2.65677	0.774613	3.4298	0.00060402	0.00253554
Os11g0249400	5.25663	5.70979	1.66495	3.4294	0.000604928	0.00253862
Os05g0328800	162.78	4.16226	1.21393	3.42876	0.000606351	0.00254422
Os01g0348800	3.97341	5.30973	1.54905	3.42774	0.000608637	0.00255234
Os03g0232800	16.6078	2.09124	0.610471	3.42561	0.000613416	0.0025709
Os03g0405200	15.2959	2.15709	0.629802	3.42503	0.000614735	0.00257494
Os08g0434500	7.68173	4.37277	1.27737	3.42326	0.00061874	0.00258948
Os04g0654400	20.4189	2.34757	0.686126	3.42149	0.000622792	0.00260343
Os03g0116400	1799.72	2.77824	0.812662	3.4187	0.000629222	0.00262729
Os05g0331800	25.4765	2.69443	0.78828	3.41812	0.000630559	0.00263249
Os08g0121400	8.43163	3.48729	1.02247	3.41064	0.000648113	0.00269764
Os10g0154700	17.2067	2.55441	0.749401	3.40861	0.000652953	0.00271584
Os07g0139300	5.89441	4.85945	1.42639	3.40682	0.000657255	0.00273099
Os10g0376900	5.92931	4.87275	1.43066	3.40594	0.000659367	0.00273938
Os03g0757100	4.02895	5.3344	1.56807	3.4019	0.000669192	0.00277346
Os03g0270600	5.90989	4.88166	1.43503	3.40179	0.000669468	0.0027742
Os02g0228300	11.3196	3.16069	0.929232	3.4014	0.000670415	0.00277734
Os02g0249000	101.875	3.77849	1.1112	3.40036	0.000672964	0.0027867
Os01g0963600	5.68241	5.83404	1.71843	3.39499	0.000686317	0.00283779
Os03g0788500	206.953	2.80588	0.826841	3.3935	0.00069006	0.00284926
Os02g0832100	8.34452	3.46943	1.02352	3.38972	0.000699651	0.00288447
Os03g0269700	7.79471	3.68445	1.08873	3.38416	0.000713953	0.00293511
Os04g0452700	8.81307	3.99654	1.18224	3.38047	0.000723608	0.00297058
Os11g0180000	11.2973	3.97322	1.17592	3.37882	0.000727977	0.00298558
Os01g0155300	7.3534	4.32899	1.28196	3.37685	0.000733212	0.00300408
Os07g0216700	112.931	2.91874	0.864523	3.37613	0.000735131	0.00301109
Os06g0601600	12.3043	2.76531	0.819109	3.376	0.000735477	0.00301209
Os04g0122200	5.50384	5.77822	1.71508	3.36906	0.000754243	0.00307809
Os08g0105700	20.7686	2.5963	0.772773	3.35972	0.000780211	0.00317071
Os06g0695400	10.0165	2.86656	0.853243	3.3596	0.000780551	0.00317165
Os08g0517100	4.02016	5.3248	1.58618	3.357	0.000787938	0.00319809
Os11g0543500	4.65148	5.5445	1.65236	3.35551	0.000792175	0.00321349
Os09g0364800	2872	2.26146	0.673982	3.35537	0.000792589	0.00321472
Os02g0628900	10.9134	3.57212	1.06476	3.35487	0.00079401	0.00321959
Os05g0450300	58.6827	2.36228	0.704454	3.35335	0.000798408	0.00323471
Os08g0239300	3.95609	5.31135	1.58553	3.34989	0.000808441	0.00327308
Os01g0186400	4.51645	5.49257	1.64255	3.34394	0.000825988	0.00333205
Os02g0554800	8.12473	3.31881	0.992617	3.3435	0.000827293	0.00333638
Os09g0256100	5.6413	4.81923	1.4425	3.34089	0.000835093	0.00336271
Os02g0229800	7.32942	3.6554	1.09448	3.33984	0.000838254	0.0033731
Os07g0645500	407.434	2.64039	0.790759	3.33906	0.000840616	0.0033812
Os10g0390800	6.99376	4.23237	1.26821	3.33729	0.000846007	0.00340053
Os07g0575600	7.17573	4.27116	1.28003	3.33677	0.000847589	0.00340639
Os11g0128300	13.8231	3.17136	0.950454	3.33668	0.000847856	0.00340655
Os11g0158600	6.87966	4.22156	1.26604	3.33446	0.000854648	0.00342862
Os01g0369900	6.97039	4.22807	1.26848	3.33319	0.000858576	0.003442
Os07g0236700	7.00336	4.24512	1.27367	3.33298	0.000859219	0.00344411
Os04g0142400	7.43234	4.20903	1.26298	3.33262	0.000860337	0.00344811
Os12g0629700	25.943	3.30881	0.993062	3.33193	0.000862459	0.00345614
Os10g0150700	4.02973	5.32793	1.60193	3.32595	0.000881177	0.00352192
Os09g0542900	488.258	2.27422	0.683808	3.32581	0.000881617	0.00352319
Os10g0195600	7.19408	4.27934	1.28878	3.32046	0.000898706	0.00358557
Os11g0679700	26.728	2.0181	0.608532	3.31634	0.00091205	0.00363531
Os03g0145050	3.88904	5.2758	1.59387	3.31005	0.000932786	0.0037083
Os04g0514600	1733.8	2.69996	0.816378	3.30725	0.000942178	0.00374317
Os07g0618000	9.44388	3.04309	0.920581	3.30562	0.000947674	0.0037608
Os10g0550500	5.76862	4.84024	1.46682	3.29982	0.000967453	0.00383235
Os02g0453600	766.669	2.9498	0.894477	3.2978	0.00097446	0.00385604
Os01g0532600	3.65212	5.18893	1.57408	3.29649	0.000979	0.00387189
Os12g0555200	296.022	2.79543	0.849418	3.291	0.000998325	0.00393647
Os04g0602000	37.4955	2.54882	0.775084	3.28844	0.00100743	0.00396652
Os06g0185500	5.43653	4.73779	1.44073	3.28845	0.00100739	0.00396652
Os10g0331600	3.62601	5.18004	1.57553	3.2878	0.00100974	0.003974
Os02g0643600	8.84158	3.16568	0.964572	3.28195	0.0010309	0.00404469
Os10g0548600	6.8898	4.14893	1.26605	3.27707	0.00104892	0.00410595
Os06g0216700	15.4355	2.45752	0.750611	3.27402	0.0010603	0.00414434
Os04g0611400	7.32692	3.65406	1.11656	3.2726	0.00106562	0.00416402
Os01g0823400	13.0917	2.58624	0.790427	3.27195	0.00106809	0.00417145
Os09g0282300	10.6745	2.68437	0.821494	3.26767	0.00108436	0.00422704
Os02g0588700	15.0295	2.01974	0.618158	3.26735	0.0010856	0.00423128
Os02g0113200	3.91515	5.28468	1.6181	3.26599	0.00109083	0.00424888
Os10g0523900	11.2196	2.40333	0.735883	3.26592	0.0010911	0.00424929
Os02g0189200	3.91378	5.28424	1.61803	3.26585	0.00109135	0.00424971
Os10g0196000	3.59991	5.17106	1.58374	3.2651	0.00109424	0.00425983
Os10g0488400	4.14958	5.3828	1.64987	3.26255	0.00110413	0.00429603
Os03g0656100	6.84583	4.15152	1.27353	3.25985	0.0011147	0.00433205
Os11g0592000	474.035	2.78698	0.855405	3.25808	0.00112169	0.00435733
Os02g0755400	1899.38	2.16674	0.666174	3.25251	0.00114389	0.00443529
Os06g0274800	5.90784	4.87892	1.50024	3.25209	0.0011456	0.00444073
Os12g0480100	5.69819	4.80532	1.47786	3.25154	0.00114781	0.00444753
Os11g0229300	8.93151	3.22797	0.992927	3.25096	0.00115015	0.00445541
Os11g0512600	3.57517	5.16247	1.59005	3.24674	0.00116735	0.00451542
Os02g0581100	9.68494	2.82341	0.870442	3.24365	0.00118008	0.00455857
[truncated: 461 more rows]

## Sheet: Table 4
LE down-regulated genes
	baseMean	log2FoldChange	lfcSE	stat	pvalue	padj
Os08g0104400	359926	-2.98997	0.109643	-27.2701	9.61e-164	2e-160
Os07g0259100	920.812	-7.14308	0.279527	-25.5542	4.93e-144	8.43e-141
Os12g0626500	2407.61	-3.10628	0.123915	-25.0679	1.11e-138	1.62e-135
Os01g0111600	47113.7	-3.71781	0.1509	-24.6375	5e-134	6.61e-131
Os04g0555300	7048.64	-2.87972	0.118139	-24.3758	3.09e-131	3.45e-128
Os05g0552100	2234.63	-2.83374	0.11807	-24.0006	2.74e-127	2.95e-124
Os08g0472800	729.699	-3.31263	0.14066	-23.5506	1.24e-122	1.24e-119
Os05g0172800	4290.38	-3.33926	0.15937	-20.9529	1.77e-97	1.25e-94
Os01g0136100	8656.61	-2.5037	0.128565	-19.4741	1.82e-84	9.12e-82
Os03g0246100	256.04	-4.92236	0.254965	-19.306	4.78e-83	2.35e-80
Os08g0566700	295.628	-4.57313	0.23754	-19.2521	1.36e-82	6.46e-80
Os07g0657100	2419.88	-2.98274	0.155692	-19.158	8.3e-82	3.71e-79
Os03g0842900	2483.39	-2.55414	0.133604	-19.1173	1.81e-81	7.98e-79
Os04g0593800	233.388	-4.29614	0.240532	-17.861	2.37e-71	7.11e-69
Os01g0136200	912.934	-2.87914	0.163434	-17.6166	1.84e-69	5.45e-67
Os01g0805400	4689.67	-2.15143	0.122669	-17.5386	7.28e-69	2.07e-66
Os07g0659600	307.079	-3.54981	0.209332	-16.9578	1.69e-64	4.22e-62
Os04g0352400	1564.45	-3.22758	0.190996	-16.8986	4.61e-64	1.14e-61
Os03g0245800	1493.34	-3.49343	0.206836	-16.8899	5.34e-64	1.3e-61
Os09g0433900	3291.7	-2.20225	0.136107	-16.1803	6.94e-59	1.52e-56
Os11g0177400	1139.59	-2.78674	0.17273	-16.1335	1.48e-58	3.19e-56
Os02g0758000	853.351	-3.19176	0.200527	-15.9169	4.84e-57	9.63e-55
Os03g0797400	1358.31	-2.2588	0.142593	-15.8409	1.63e-56	3.13e-54
Os12g0236800	1470.8	-4.77211	0.301873	-15.8083	2.73e-56	5.18e-54
Os02g0584900	3402.72	-2.09752	0.133732	-15.6845	1.93e-55	3.64e-53
Os12g0597800	1030.96	-2.71537	0.173807	-15.6229	5.09e-55	9.54e-53
Os01g0601000	561.093	-3.25936	0.209185	-15.5812	9.77e-55	1.81e-52
Os02g0175100	2471.47	-2.26335	0.145355	-15.5712	1.14e-54	2.1e-52
Os07g0639000	1148.02	-2.3253	0.156087	-14.8975	3.42e-50	5.13e-48
Os07g0560300	1248.28	-2.14382	0.144314	-14.8553	6.43e-50	9.58e-48
Os02g0685200	395.616	-3.24709	0.219036	-14.8245	1.02e-49	1.5e-47
Os01g0891400	563.961	-2.90755	0.200036	-14.5351	7.26e-48	1.03e-45
Os05g0113300	618.338	-2.64351	0.182201	-14.5087	1.07e-47	1.5e-45
Os09g0256700	2265.45	-3.04858	0.21087	-14.4572	2.26e-47	3.12e-45
Os11g0177750	308.768	-2.97865	0.210097	-14.1775	1.26e-45	1.65e-43
Os01g0127600	2281.9	-2.87834	0.208805	-13.7848	3.15e-43	3.81e-41
Os03g0821100	1380.81	-2.4135	0.176569	-13.6689	1.56e-42	1.85e-40
Os01g0726400	412.935	-3.35055	0.245327	-13.6575	1.82e-42	2.15e-40
Os04g0657500	349.902	-2.2947	0.168377	-13.6284	2.72e-42	3.17e-40
Os04g0618400	4960.47	-2.9079	0.217675	-13.3589	1.05e-40	1.14e-38
Os01g0805500	154.602	-2.87835	0.220779	-13.0373	7.51e-39	7.6e-37
Os02g0454300	931.438	-2.41797	0.185658	-13.0237	8.97e-39	8.95e-37
Os12g0639200	160.848	-4.3248	0.332419	-13.0101	1.07e-38	1.07e-36
Os04g0638700	396.4	-2.43019	0.187398	-12.9681	1.86e-38	1.82e-36
Os01g0907600	22903	-2.31843	0.179158	-12.9407	2.65e-38	2.59e-36
Os11g0131600	152.085	-3.02393	0.23891	-12.6572	1.02e-36	9.42e-35
Os08g0287200	336.059	-2.02281	0.16008	-12.6362	1.33e-36	1.22e-34
Os08g0209000	287.175	-2.26958	0.179982	-12.61	1.86e-36	1.7e-34
Os06g0718100	1179.12	-3.70865	0.294892	-12.5763	2.85e-36	2.6e-34
Os06g0318500	1456.42	-2.33206	0.186273	-12.5196	5.84e-36	5.23e-34
Os11g0417266	161.082	-2.9233	0.23702	-12.3336	5.97e-35	5.15e-33
Os01g0322300	106.624	-5.63707	0.457253	-12.3281	6.39e-35	5.48e-33
Os01g0349800	141.209	-4.12995	0.337894	-12.2226	2.35e-34	1.96e-32
Os03g0748100	541.75	-2.54562	0.209592	-12.1456	6.06e-34	4.94e-32
Os01g0139600	522.113	-2.3419	0.196278	-11.9315	8.11e-33	6.31e-31
Os07g0494800	92.5673	-3.68138	0.31302	-11.7608	6.21e-32	4.55e-30
Os10g0197700	185.592	-2.96034	0.252382	-11.7296	8.99e-32	6.53e-30
Os05g0349800	22998.7	-2.03291	0.174225	-11.6683	1.85e-31	1.31e-29
Os03g0745100	95.5523	-3.50291	0.300477	-11.6578	2.09e-31	1.48e-29
Os03g0325600	314.867	-2.23431	0.192748	-11.5919	4.53e-31	3.12e-29
Os12g0159700	352.107	-2.06848	0.178836	-11.5663	6.1e-31	4.19e-29
Os12g0599400	309.589	-2.68649	0.232863	-11.5368	8.61e-31	5.86e-29
Os07g0405700	1224.56	-2.26054	0.198136	-11.409	3.77e-30	2.46e-28
Os05g0140800	37082.8	-2.27157	0.200811	-11.312	1.14e-29	7.25e-28
Os11g0186900	109.242	-3.23936	0.289564	-11.187	4.72e-29	2.89e-27
Os03g0747400	816.166	-2.6331	0.237278	-11.0971	1.3e-28	7.68e-27
Os04g0513100	631.56	-2.70199	0.246123	-10.9782	4.87e-28	2.82e-26
Os04g0108101	91.3402	-4.02707	0.368109	-10.9399	7.43e-28	4.24e-26
Os04g0231800	226.426	-2.15738	0.198984	-10.842	2.18e-27	1.22e-25
Os01g0303300	511.178	-2.54758	0.236114	-10.7896	3.85e-27	2.12e-25
Os02g0710300	300.724	-2.19169	0.203374	-10.7767	4.44e-27	2.43e-25
Os06g0304300	201.278	-2.21717	0.207394	-10.6906	1.13e-26	6.04e-25
Os01g0912700	648.795	-2.42395	0.229454	-10.564	4.38e-26	2.28e-24
Os01g0713600	93.0223	-3.75695	0.356168	-10.5482	5.18e-26	2.68e-24
Os02g0534000	99.9746	-3.41805	0.324905	-10.5202	6.97e-26	3.59e-24
Os05g0574600	170.192	-2.19111	0.209411	-10.4632	1.27e-25	6.49e-24
Os06g0627500	152.204	-3.45473	0.331565	-10.4195	2.02e-25	1.01e-23
Os02g0181900	1268.44	-2.59317	0.249588	-10.3898	2.76e-25	1.36e-23
Os03g0206201	84.2582	-3.08412	0.305428	-10.0977	5.65e-24	2.53e-22
Os04g0590200	206.095	-2.20207	0.220947	-9.96648	2.14e-23	9.2e-22
Os09g0491820	200.924	-2.38981	0.243402	-9.81835	9.39e-23	3.92e-21
Os03g0266300	6296.01	-2.53437	0.260543	-9.72727	2.31e-22	9.34e-21
Os03g0222100	1026.4	-2.03283	0.20997	-9.68154	3.61e-22	1.45e-20
Os01g0749000	5035.88	-2.21666	0.22937	-9.66412	4.28e-22	1.71e-20
Os03g0828600	178.507	-2.32731	0.242029	-9.61585	6.85e-22	2.69e-20
Os12g0599550	443.353	-2.83261	0.295684	-9.57988	9.72e-22	3.78e-20
ENSRNA049472287	139.214	-8.2628	0.865242	-9.5497	1.3e-21	4.99e-20
Os02g0178100	939.355	-2.01969	0.211834	-9.53432	1.51e-21	5.75e-20
Os09g0522800	180.284	-2.02296	0.21511	-9.40432	5.24e-21	1.91e-19
Os04g0494900	122.523	-3.36071	0.359795	-9.34064	9.58e-21	3.44e-19
Os05g0517900	140.532	-2.08655	0.223866	-9.32052	1.16e-20	4.15e-19
Os03g0750000	2304.87	-2.06349	0.221989	-9.29544	1.47e-20	5.2e-19
Os03g0118200	196.636	-2.72518	0.293334	-9.29035	1.54e-20	5.43e-19
Os04g0107900	323.486	-3.28262	0.354933	-9.24855	2.28e-20	7.92e-19
Os09g0570850	457.173	-2.75263	0.298348	-9.22622	2.8e-20	9.67e-19
Os07g0646400	102.699	-2.75695	0.299405	-9.20811	3.32e-20	1.14e-18
Os02g0142800	56.6519	-4.49536	0.491134	-9.15303	5.54e-20	1.89e-18
Os06g0634000	129.219	-2.43761	0.267218	-9.12218	7.36e-20	2.48e-18
Os12g0617250	73.8317	-4.21302	0.463024	-9.09891	9.12e-20	3.06e-18
Os04g0674500	340.738	-2.67437	0.294688	-9.07525	1.13e-19	3.77e-18
Os06g0611300	124.062	-3.1982	0.354077	-9.03249	1.68e-19	5.47e-18
Os03g0747500	341.537	-2.62203	0.290747	-9.01824	1.91e-19	6.19e-18
Os05g0517600	50.5434	-5.35481	0.595656	-8.98977	2.48e-19	7.95e-18
Os04g0201800	158.774	-2.29913	0.255777	-8.98882	2.5e-19	8e-18
Os05g0555000	72.4032	-3.084	0.351149	-8.7826	1.6e-18	4.87e-17
Os11g0415450	90.7845	-2.61263	0.300807	-8.68542	3.77e-18	1.12e-16
Os07g0688200	421.463	-2.14687	0.247553	-8.67238	4.23e-18	1.25e-16
Os11g0257700	65.8069	-3.13161	0.363721	-8.60993	7.31e-18	2.12e-16
Os04g0561500	126.82	-2.3049	0.268325	-8.58997	8.7e-18	2.5e-16
Os04g0674600	128.073	-3.17846	0.370739	-8.57332	1.01e-17	2.87e-16
Os07g0516100	54.905	-6.17456	0.723989	-8.52853	1.48e-17	4.17e-16
Os05g0519700	3393.82	-2.61777	0.30727	-8.51944	1.6e-17	4.49e-16
Os07g0243200	215.081	-2.30432	0.270781	-8.50989	1.74e-17	4.87e-16
Os01g0902100	315.607	-2.15862	0.255506	-8.44841	2.95e-17	8.09e-16
Os01g0281100	195.945	-2.1982	0.261215	-8.41526	3.92e-17	1.06e-15
Os03g0790700	144.432	-2.0515	0.247491	-8.28922	1.14e-16	2.95e-15
Os03g0680100	42.3121	-3.77581	0.456718	-8.26726	1.37e-16	3.53e-15
Os02g0614300	147.114	-2.2447	0.272752	-8.22983	1.87e-16	4.79e-15
Os10g0122701	103.074	-2.18905	0.268025	-8.16736	3.15e-16	7.94e-15
Os09g0375300	206.552	-2.00528	0.245612	-8.16443	3.23e-16	8.12e-15
Os01g0880100	42.2417	-5.53077	0.690568	-8.00902	1.16e-15	2.77e-14
Os03g0745000	57.1238	-3.33096	0.416112	-8.00497	1.19e-15	2.86e-14
Os09g0549300	143.699	-2.04252	0.257268	-7.9393	2.03e-15	4.76e-14
Os03g0232400	559.051	-2.4274	0.307363	-7.8975	2.85e-15	6.55e-14
Os02g0580000	183.289	-7.01001	0.891022	-7.86738	3.62e-15	8.28e-14
Os06g0728700	192.617	-3.21113	0.409856	-7.83477	4.7e-15	1.06e-13
Os05g0510100	112.249	-2.2138	0.282795	-7.82829	4.95e-15	1.11e-13
Os12g0104400	925.654	-2.08453	0.266553	-7.82032	5.27e-15	1.18e-13
Os07g0175000	93.0623	-2.00024	0.25745	-7.76943	7.88e-15	1.74e-13
Os04g0467000	130.169	-3.00273	0.386797	-7.76305	8.29e-15	1.82e-13
Os06g0692600	61.8137	-3.32724	0.431489	-7.71105	1.25e-14	2.69e-13
Os03g0134800	216.701	-3.25523	0.425081	-7.65789	1.89e-14	4e-13
Os03g0134500	176.822	-3.20644	0.419889	-7.63639	2.23e-14	4.68e-13
Os02g0776600	104.24	-2.60539	0.341798	-7.6226	2.49e-14	5.19e-13
Os02g0655200	319.362	-2.60768	0.342641	-7.61055	2.73e-14	5.67e-13
Os07g0672300	98.7244	-2.08841	0.277064	-7.53764	4.79e-14	9.71e-13
Os05g0502700	110.271	-2.96966	0.394033	-7.53659	4.82e-14	9.78e-13
Os09g0127700	1772.73	-2.01422	0.267298	-7.53548	4.87e-14	9.86e-13
Os06g0343900	56.6598	-2.61764	0.348828	-7.50411	6.18e-14	1.24e-12
Os09g0521300	35.8593	-5.54859	0.739843	-7.4997	6.4e-14	1.28e-12
Os12g0282400	91.0356	-2.30756	0.309935	-7.4453	9.67e-14	1.9e-12
Os05g0590100	49.8212	-3.53358	0.475089	-7.43772	1.02e-13	2.01e-12
Os09g0509800	65.2954	-2.21118	0.301222	-7.3407	2.12e-13	4.04e-12
Os09g0468700	181.784	-2.02886	0.277423	-7.31325	2.61e-13	4.91e-12
Os02g0574800	69.2465	-2.43537	0.334078	-7.28984	3.1e-13	5.79e-12
Os11g0654800	142.263	-2.80275	0.38479	-7.28384	3.24e-13	6.03e-12
Os01g0800900	262.651	-2.45977	0.339591	-7.24333	4.38e-13	8.04e-12
Os04g0643800	235.611	-2.67972	0.372387	-7.19606	6.2e-13	1.12e-11
Os08g0264700	35.8618	-4.35119	0.608524	-7.1504	8.65e-13	1.53e-11
Os08g0467100	56.239	-2.8269	0.395683	-7.14436	9.04e-13	1.6e-11
Os03g0375200	71.6696	-2.4634	0.345021	-7.13985	9.34e-13	1.65e-11
Os05g0351200	92.7444	-2.734	0.383816	-7.12321	1.05e-12	1.86e-11
Os01g0789000	33.2919	-5.74741	0.810723	-7.08924	1.35e-12	2.34e-11
Os01g0711200	65.9237	-2.45759	0.349725	-7.02721	2.11e-12	3.58e-11
Os01g0375500	105.876	-2.31589	0.32962	-7.02592	2.13e-12	3.61e-11
Os02g0503100	58.7874	-2.32589	0.33473	-6.94855	3.69e-12	6.11e-11
Os04g0394100	64.291	-2.34271	0.343011	-6.82984	8.5e-12	1.36e-10
Os02g0682700	65.6513	-2.05062	0.301248	-6.80709	9.96e-12	1.59e-10
Os04g0352200	105.648	-2.0119	0.299077	-6.72703	1.73e-11	2.7e-10
Os02g0232000	720.309	-2.29335	0.342156	-6.70265	2.05e-11	3.15e-10
Os02g0506400	67.347	-2.24871	0.339828	-6.6172	3.66e-11	5.51e-10
Os01g0547600	32.6439	-3.07099	0.466724	-6.57989	4.71e-11	6.99e-10
Os12g0615100	61.9447	-2.30446	0.351036	-6.56473	5.21e-11	7.7e-10
Os05g0431333	38.3866	-3.05076	0.468045	-6.51809	7.12e-11	1.03e-09
Os04g0413900	129.044	-2.1724	0.333405	-6.51581	7.23e-11	1.04e-09
Os05g0584900	209.632	-2.14708	0.33093	-6.48801	8.7e-11	1.25e-09
Os05g0535200	43.5543	-2.73555	0.422063	-6.48137	9.09e-11	1.3e-09
Os02g0101900	71.945	-2.89979	0.450662	-6.43452	1.24e-10	1.73e-09
Os01g0304050	42.8081	-2.5155	0.390959	-6.43417	1.24e-10	1.74e-09
Os12g0406000	39.577	-3.56035	0.555313	-6.41143	1.44e-10	2e-09
Os03g0684700	62.5164	-2.00315	0.313983	-6.3798	1.77e-10	2.43e-09
Os09g0566600	108.127	-2.1519	0.3406	-6.31797	2.65e-10	3.55e-09
Os12g0617400	28.9268	-4.17257	0.676211	-6.17051	6.81e-10	8.64e-09
Os03g0254200	32.3023	-3.13238	0.508632	-6.15843	7.35e-10	9.29e-09
Os03g0578900	50.7573	-2.97969	0.483932	-6.15726	7.4e-10	9.36e-09
Os07g0656600	24.7133	-5.30277	0.863913	-6.13809	8.35e-10	1.05e-08
Os03g0146800	66.2373	-2.14818	0.350553	-6.12797	8.9e-10	1.12e-08
Os06g0107000	36.6401	-3.01668	0.502086	-6.00829	1.87e-09	2.24e-08
Os01g0624400	23.1953	-4.37436	0.729241	-5.99851	1.99e-09	2.36e-08
Os07g0587200	84.9536	-2.09562	0.349616	-5.99405	2.05e-09	2.43e-08
Os12g0532600	44.6069	-2.27658	0.382024	-5.95927	2.53e-09	2.97e-08
Os11g0431100	58.6375	-2.42578	0.40848	-5.93855	2.88e-09	3.35e-08
Os01g0384450	40.5807	-3.07139	0.51774	-5.9323	2.99e-09	3.47e-08
Os03g0701100	152.337	-2.00226	0.339638	-5.89529	3.74e-09	4.28e-08
Os02g0207300	44.8203	-2.27281	0.38584	-5.89055	3.85e-09	4.39e-08
Os12g0157066	200.662	-2.46101	0.422579	-5.8238	5.75e-09	6.44e-08
Os12g0143800	35.2768	-2.96404	0.509562	-5.81683	6e-09	6.7e-08
Os01g0675400	22.8708	-5.63424	0.970672	-5.80447	6.46e-09	7.2e-08
Os01g0262401	25.443	-3.56073	0.620729	-5.73636	9.67e-09	1.05e-07
Os02g0779650	22.185	-5.18623	0.908348	-5.70951	1.13e-08	1.22e-07
Os11g0149200	243.051	-2.01777	0.354991	-5.68401	1.32e-08	1.4e-07
Os05g0269200	19.8683	-5.42358	0.957173	-5.66625	1.46e-08	1.54e-07
Os03g0684800	40.2279	-2.25702	0.398607	-5.66227	1.49e-08	1.58e-07
Os06g0181700	105.693	-2.15388	0.383213	-5.62057	1.9e-08	1.97e-07
Os08g0214233	13.8624	-7.37906	1.31699	-5.60295	2.11e-08	2.17e-07
Os03g0356498	18.1654	-4.01131	0.719082	-5.57838	2.43e-08	2.48e-07
Os01g0154000	69.9882	-2.13937	0.38583	-5.54485	2.94e-08	2.97e-07
Os03g0730750	18.7362	-4.03497	0.737397	-5.47191	4.45e-08	4.38e-07
Os07g0524900	31.2662	-2.77337	0.508971	-5.44897	5.07e-08	4.95e-07
Os02g0607500	28.3304	-2.44911	0.451199	-5.42801	5.7e-08	5.53e-07
Os01g0699400	36.1122	-2.15776	0.400803	-5.3836	7.3e-08	6.97e-07
Os01g0683525	43.7643	-2.15644	0.403084	-5.34985	8.8e-08	8.32e-07
Os07g0624900	35.6127	-2.30255	0.431413	-5.33723	9.44e-08	8.87e-07
Os04g0253000	188.034	-2.0051	0.377539	-5.31098	1.09e-07	1.01e-06
Os08g0273600	35.6924	-2.36451	0.448088	-5.27688	1.31e-07	1.2e-06
Os02g0564700	25.5744	-2.60419	0.497787	-5.23153	1.68e-07	1.51e-06
Os07g0692600	43.227	-2.22002	0.436008	-5.09169	3.55e-07	3.01e-06
Os04g0482600	38.3247	-2.55337	0.50172	-5.08922	3.6e-07	3.04e-06
Os03g0828800	33.1757	-2.30183	0.453247	-5.07853	3.8e-07	3.21e-06
Os07g0625500	14.1169	-4.9141	0.977421	-5.02762	4.97e-07	4.12e-06
Os06g0195800	125.877	-2.19843	0.442923	-4.96346	6.92e-07	5.58e-06
Os08g0153101	23.0528	-2.7505	0.555371	-4.95254	7.33e-07	5.88e-06
Os01g0640100	8.71762	-6.69906	1.3706	-4.88768	1.02e-06	7.96e-06
Os01g0223300	21.8253	-2.46084	0.507553	-4.84845	1.24e-06	9.54e-06
Os01g0566000	19.1733	-3.37801	0.700384	-4.82308	1.41e-06	1.08e-05
Os09g0257900	14.6191	-3.8996	0.812553	-4.79919	1.59e-06	1.2e-05
Os03g0622200	16.1988	-3.80438	0.797941	-4.76775	1.86e-06	1.39e-05
Os11g0416900	55.5317	-2.00721	0.421668	-4.76017	1.93e-06	1.43e-05
Os08g0529300	149.2	-2.44055	0.514575	-4.74284	2.11e-06	1.55e-05
Os09g0462875	13.7123	-4.07916	0.867496	-4.70222	2.57e-06	1.85e-05
Os05g0564500	33.7232	-2.25441	0.483986	-4.65801	3.19e-06	2.26e-05
Os02g0770800	525.922	-3.78141	0.811895	-4.65751	3.2e-06	2.27e-05
Os04g0473800	22.5539	-2.56079	0.551866	-4.64023	3.48e-06	2.44e-05
Os12g0187800	57.4952	-6.9654	1.50117	-4.63998	3.48e-06	2.45e-05
Os07g0532600	39.7579	-2.08729	0.450147	-4.6369	3.54e-06	2.48e-05
Os01g0196133	7.2787	-6.44442	1.39528	-4.61873	3.86e-06	2.69e-05
Os01g0748950	21.5152	-2.74632	0.597442	-4.59681	4.29e-06	2.96e-05
Os09g0135100	52.1088	-2.22125	0.483574	-4.5934	4.36e-06	3.01e-05
Os05g0165450	23.7434	-3.08837	0.67383	-4.58331	4.58e-06	3.14e-05
Os07g0111900	17.2657	-2.746	0.600042	-4.57634	4.73e-06	3.23e-05
Os07g0161500	13.0846	-4.03601	0.884305	-4.56405	5.02e-06	3.41e-05
Os02g0202200	24.3381	-2.38321	0.52832	-4.51092	6.45e-06	4.29e-05
Os06g0491566	13.6039	-3.59885	0.80006	-4.49823	6.85e-06	4.52e-05
Os01g0683500	27.5465	-2.11334	0.47003	-4.49619	6.92e-06	4.56e-05
Os03g0165266	22.1473	-2.48784	0.556394	-4.47136	7.77e-06	5.08e-05
Os01g0654800	12.9988	-3.2811	0.734439	-4.46749	7.91e-06	5.16e-05
Os10g0135700	39.6283	-2.3677	0.532088	-4.44982	8.59e-06	5.57e-05
Os11g0457000	6.55406	-6.28655	1.41953	-4.4286	9.48e-06	6.1e-05
Os12g0157000	46.7089	-2.01009	0.454628	-4.42138	9.81e-06	6.29e-05
Os06g0541132	22.9329	-2.59172	0.586217	-4.42108	9.82e-06	6.3e-05
Os08g0174300	11.7289	-4.61026	1.04585	-4.40815	1.04e-05	6.65e-05
Os04g0461750	13.3195	-3.57646	0.812965	-4.39928	1.09e-05	6.9e-05
Os03g0122100	19.9933	-2.33002	0.531146	-4.38678	1.15e-05	7.27e-05
Os09g0494500	40.7918	-2.68524	0.612437	-4.38451	1.16e-05	7.34e-05
Os07g0679400	11.5545	-3.82776	0.876043	-4.36938	1.25e-05	7.81e-05
Os08g0547300	11.2551	-5.175	1.19468	-4.33172	1.48e-05	9.16e-05
Os08g0561500	27.5886	-2.00936	0.463879	-4.33164	1.48e-05	9.16e-05
Os07g0115200	22.7157	-2.51034	0.579884	-4.32904	1.5e-05	9.25e-05
ENSRNA049464427	15.2288	-3.93042	0.912179	-4.30883	1.64e-05	0.000100481
Os11g0231200	22.0687	-2.54644	0.593939	-4.28737	1.81e-05	0.00010979
Os10g0114500	26.9484	-2.67107	0.623598	-4.28332	1.84e-05	0.000111694
Os03g0316200	2409.59	-2.30363	0.538953	-4.27427	1.92e-05	0.000116036
Os06g0612001	16.6951	-2.56243	0.602883	-4.2503	2.13e-05	0.000127691
Os08g0377150	14.3725	-6.43292	1.52206	-4.22645	2.37e-05	0.000140495
Os04g0197500	5.69537	-6.08986	1.44956	-4.20116	2.66e-05	0.000155784
Os11g0119700	21.7968	-2.06636	0.496747	-4.15978	3.19e-05	0.00018417
Os11g0440200	15.016	-3.02663	0.728949	-4.15205	3.3e-05	0.000189747
Os08g0546800	155.986	-3.35258	0.812892	-4.12427	3.72e-05	0.000211941
gene-atp6	17.7396	-2.53614	0.621115	-4.0832	4.44e-05	0.000248427
Os06g0184200	10.0469	-3.61034	0.891626	-4.04917	5.14e-05	0.000282814
Os03g0828300	34.9135	-3.16087	0.782693	-4.03845	5.38e-05	0.0002952
Os10g0567900	5.55097	-6.04414	1.50035	-4.02848	5.61e-05	0.000306505
Os01g0865800	21.6102	-2.77887	0.708255	-3.92355	8.73e-05	0.000453335
Os03g0749000	12.9312	-2.91467	0.744367	-3.91563	9.02e-05	0.000467533
Os03g0146200	44.1506	-2.13015	0.544077	-3.91516	9.03e-05	0.000468353
Os04g0480500	16.1314	-2.5921	0.663761	-3.90517	9.42e-05	0.000486043
Os04g0445100	10.4247	-4.43889	1.14304	-3.88342	0.000102996	0.000527823
Os04g0554000	22.2364	-2.17239	0.560778	-3.87389	0.00010711	0.000546594
Os05g0116700	23.97	-2.18864	0.565119	-3.87289	0.000107553	0.000548468
Os04g0674025	12.66	-2.84127	0.733756	-3.87222	0.000107846	0.000549674
Os04g0186400	14.9032	-2.58881	0.671725	-3.85398	0.000116213	0.000587881
Os02g0549900	6.9744	-5.38876	1.39911	-3.85157	0.000117365	0.000593192
Os06g0168150	19.0368	-2.13848	0.558974	-3.82573	0.000130385	0.000650801
Os03g0627100	9.87243	-3.63082	0.949453	-3.82412	0.000131242	0.000654567
gene-cob	61.637	-2.10763	0.55314	-3.8103	0.000138797	0.00068741
Os08g0174100	11.2545	-3.8597	1.01353	-3.80818	0.000139991	0.00069285
Os07g0242000	20.5661	-2.58612	0.680356	-3.80112	0.000144042	0.000710717
Os08g0153000	9.52034	-3.21899	0.851222	-3.78161	0.000155819	0.000763772
Os02g0546600	10.1316	-3.62391	0.959416	-3.7772	0.000158601	0.000776489
Os08g0281600	22.0644	-2.11632	0.562458	-3.76262	0.000168144	0.000817155
Os03g0730700	8.26611	-4.74441	1.26111	-3.76209	0.0001685	0.000818474
gene-ccmFn	18.1646	-2.21871	0.589827	-3.76163	0.000168808	0.000819693
Os10g0580550	13.5354	-2.42122	0.645849	-3.7489	0.000177612	0.000857026
Os05g0348700	17.7795	-2.38794	0.645002	-3.70223	0.000213717	0.00100828
Os10g0534400	12.7229	-2.57916	0.702118	-3.67339	0.00023935	0.00111348
Os10g0113723	4.37415	-5.6931	1.56226	-3.64415	0.000268277	0.00123091
Os08g0548500	11.6511	-3.05103	0.840809	-3.62868	0.000284872	0.00130007
Os02g0142875	5.98639	-5.15431	1.42196	-3.6248	0.000289186	0.00131768
Os05g0346800	76.5574	-2.0098	0.557194	-3.60701	0.000309749	0.00140193
Os04g0481050	17.716	-2.04944	0.57627	-3.55639	0.000375985	0.00166286
Os12g0105150	8.80515	-3.38162	0.951842	-3.55271	0.000381277	0.00168294
Os03g0828701	14.5664	-2.11124	0.594438	-3.55165	0.00038282	0.00168907
Os04g0428300	12.6353	-2.31782	0.654969	-3.53882	0.000401918	0.001762
Os07g0660000	11.5744	-2.42946	0.692197	-3.50979	0.000448464	0.00194609
Os03g0254250	9.17167	-3.22708	0.920769	-3.50477	0.000457003	0.00197901
Os01g0245700	4.92438	-5.85688	1.67423	-3.49827	0.000468296	0.00202308
Os10g0181100	7.44595	-3.51724	1.01968	-3.44937	0.000561904	0.00237902
Os07g0179300	19.3532	-2.24046	0.653944	-3.42607	0.000612375	0.0025669
Os04g0402200	19.9944	-2.59328	0.76105	-3.4075	0.000655602	0.00272491
Os02g0829850	10.7224	-2.46771	0.725231	-3.40265	0.000667368	0.00276748
Os06g0503250	21.7855	-2.13416	0.627667	-3.40015	0.000673494	0.0027885
Os03g0133100	457.434	-2.55016	0.752218	-3.39018	0.00069846	0.00287997
Os11g0244200	3.78157	-5.48504	1.61974	-3.38638	0.000708217	0.00291524
Os09g0551500	10.3459	-2.52799	0.748019	-3.37958	0.000725957	0.00297813
Os08g0111500	3.5955	-5.41107	1.62206	-3.33592	0.000850186	0.00341355
Os03g0156600	11.2054	-2.51909	0.764252	-3.29615	0.000980186	0.00387606
Os09g0570800	37.7741	-2.03495	0.617728	-3.29425	0.000986835	0.00389864
Os04g0139100	9.15132	-2.68772	0.817874	-3.28623	0.00101539	0.00399408
Os02g0546400	15.8445	-2.88631	0.879785	-3.2807	0.00103551	0.0040596
Os08g0187900	7.12809	-3.43396	1.04754	-3.27812	0.00104501	0.00409396
Os11g0601500	12.5512	-2.18942	0.674287	-3.24701	0.00116623	0.00451288
Os05g0104150	13.8723	-2.02788	0.624848	-3.2454	0.00117286	0.00453369
Os12g0224400	17.3805	-2.08791	0.64372	-3.2435	0.00118069	0.00456033
Os09g0326100	53.4725	-2.24294	0.693394	-3.23473	0.00121757	0.00468286
Os08g0473200	6.21358	-4.35028	1.36153	-3.19515	0.0013976	0.00527131
Os01g0802600	23.84	-2.24308	0.703567	-3.18815	0.00143187	0.00538727
Os01g0303401	7.17417	-3.47002	1.08936	-3.18538	0.00144564	0.00543134
Os11g0582801	11.0802	-2.73011	0.865101	-3.15583	0.00160042	0.00594674
Os08g0216300	3.07995	-5.1983	1.64933	-3.15176	0.0016229	0.00601955
Os11g0687900	36.1113	-2.08925	0.663502	-3.14882	0.0016393	0.00607101
Os04g0480801	3.27169	-5.27157	1.6786	-3.14046	0.00168685	0.00622096
Os04g0354600	3.09629	-5.21913	1.67082	-3.1237	0.0017859	0.00654222
Os06g0496601	12.1873	-2.25601	0.7246	-3.11346	0.0018491	0.00673975
gene-nad2	8.82375	-2.63569	0.846999	-3.11179	0.00185954	0.0067693
Os07g0192550	8.19653	-3.03718	0.980025	-3.09909	0.00194119	0.00702606
ENSRNA049476493	16.5032	-2.54973	0.826772	-3.08395	0.00204271	0.00733231
Os03g0624000	5.19393	-4.03133	1.32205	-3.04929	0.0022938	0.00810739
Os04g0447400	4.13565	-4.60522	1.52133	-3.0271	0.00246913	0.00864405
Os04g0201500	13.3944	-2.08671	0.690077	-3.02388	0.00249554	0.00872492
Os11g0670100	12.7047	-2.08262	0.688736	-3.02383	0.00249594	0.0087253
Os12g0628100	10.5291	-2.25841	0.750922	-3.00752	0.00263389	0.00914262
Os01g0683550	11.424	-2.01992	0.672742	-3.00252	0.00267753	0.00927527
Os06g0575900	6.81065	-2.99212	1.00011	-2.99178	0.0027736	0.00957384
Os03g0279500	2.83318	-5.08339	1.70225	-2.98628	0.00282395	0.00972108
Os10g0156200	4.13455	-4.59995	1.54496	-2.97739	0.00290715	0.0099685
gene-rps4	30.0677	-2.05071	0.690778	-2.9687	0.00299058	0.0102184
Os12g0126100	4.00323	-4.56665	1.53975	-2.96584	0.0030186	0.010302
Os01g0789200	8.62964	-2.85201	0.972102	-2.93385	0.00334783	0.011259
ENSRNA049476498	12.4106	-3.02161	1.03399	-2.92228	0.00347479	0.0116283
Os05g0208100	2.90654	-5.10119	1.77188	-2.87897	0.00398976	0.0131202
Os03g0245901	15.9937	-2.22526	0.774092	-2.87467	0.00404452	0.0132763
Os02g0548100	5.05211	-4.02988	1.40766	-2.86283	0.00419878	0.0137191
Os02g0140400	7.02775	-2.78365	0.972952	-2.86103	0.0042226	0.0137784
Os02g0451501	8.08604	-2.53116	0.890724	-2.84169	0.00448755	0.0145335
Os05g0572800	5.46978	-3.54265	1.24808	-2.83848	0.00453291	0.0146657
Os01g0640000	7.31137	-2.62161	0.930523	-2.81735	0.00484219	0.015499
Os08g0520600	14.2137	-2.7141	0.967849	-2.80426	0.00504329	0.0160489
gene-ccmC	3.82042	-4.47904	1.60594	-2.78904	0.0052865	0.0167022
Os12g0234800	4.43334	-3.7426	1.34256	-2.78767	0.00530893	0.0167621
Os06g0234400	9.10476	-2.00318	0.721145	-2.77778	0.00547321	0.0172151
Os09g0122500	4.88537	-3.98082	1.43691	-2.7704	0.00559882	0.0175572
EPlORYSAT000373647	29.7066	-2.516	0.909553	-2.76619	0.00567154	0.0177718
Os02g0537100	6.5322	-3.83492	1.3878	-2.76331	0.00572176	0.0178977
gene-cox3	14.8873	-2.33021	0.843365	-2.76299	0.00572738	0.017912
Os10g0540250	12.2822	-2.39023	0.868205	-2.75307	0.00590396	0.018391
Os08g0468700	6.66072	-2.90569	1.05752	-2.74764	0.00600263	0.0186464
Os02g0318400	8.59389	-2.25212	0.82146	-2.74161	0.00611397	0.0189558
Os01g0520340	3.89628	-5.52644	2.01666	-2.7404	0.00613648	0.0190114
Os06g0148900	7.86581	-2.26595	0.827069	-2.73973	0.00614897	0.019042
Os05g0310750	7.20247	-2.29748	0.84592	-2.71595	0.0066086	0.0202431
Os03g0775000	3.7728	-4.48966	1.66347	-2.69897	0.00695549	0.0211385
Os02g0772600	12.0155	-2.03802	0.762719	-2.67204	0.00753913	0.0226283
Os01g0304100	5.80777	-2.74361	1.03625	-2.64763	0.00810576	0.0240827
Os01g0242400	3.24795	-4.25491	1.61357	-2.63696	0.00836535	0.0247603
Os10g0483700	5.8735	-2.77761	1.05372	-2.636	0.00838885	0.0248173
Os12g0156100	8.17272	-2.52859	0.966229	-2.61697	0.00887143	0.0260118
Os06g0565200	7.00269	-2.26603	0.873687	-2.59364	0.0094966	0.0275888
Os02g0176900	8.55099	-2.02055	0.779676	-2.59153	0.00955509	0.0277337
Os05g0473000	3.42426	-4.35464	1.68397	-2.58593	0.00971167	0.0281236
gene-atp9	6.89888	-2.4409	0.944724	-2.58372	0.00977419	0.0282736
Os08g0333100	9.38925	-2.2103	0.85766	-2.57713	0.00996246	0.0287153
Os05g0493600	4.13282	-3.68073	1.44401	-2.54896	0.0108044	0.0307667
Os01g0877500	10.5621	-2.11686	0.831073	-2.54715	0.0108608	0.0308971
Os12g0146500	6.88856	-2.48984	0.978704	-2.54402	0.0109585	0.0311079
Os12g0466800	4.9245	-3.87625	1.53058	-2.53253	0.0113243	0.0319745
Os03g0171300	5.11978	-2.85046	1.13264	-2.51664	0.011848	0.0332049
Os03g0282300	3.39057	-4.29193	1.70807	-2.51274	0.0119798	0.0335225
Os09g0566300	4.989	-2.83478	1.12841	-2.51219	0.0119986	0.0335556
Os04g0457400	5.81537	-3.0707	1.22664	-2.50334	0.0123027	0.0342512
gene-rps19-2	15.9559	-2.526	1.01015	-2.50061	0.0123979	0.0344699
Os06g0158100	16.2012	-2.57384	1.02947	-2.50017	0.0124132	0.0344961
Os03g0282232	3.7663	-3.54068	1.41756	-2.49773	0.0124991	0.0346884
Os08g0273783	11.8154	-2.12638	0.856009	-2.48406	0.0129892	0.0358635
Os03g0311401	4.09556	-3.62051	1.4593	-2.48099	0.0131019	0.0361334
Os03g0152300	2.11522	-4.66246	1.88231	-2.47699	0.0132496	0.0364714
Os07g0124300	4.15796	-3.068	1.24164	-2.47093	0.0134763	0.0369833
ENSRNA049466206	9.26913	-2.03389	0.825103	-2.46501	0.0137009	0.037497
Os03g0195900	6.69666	-2.60201	1.06194	-2.45025	0.0142758	0.0387374
Os05g0126501	2.1509	-4.70124	1.92295	-2.44481	0.0144929	0.0392505
Os07g0191801	1.98716	-4.56727	1.87118	-2.44085	0.0146529	0.0395806
Os09g0505400	6.73859	-2.44006	1.00023	-2.43951	0.0147073	0.0397019
Os01g0330200	7.66098	-2.83857	1.16792	-2.43044	0.0150803	0.040522
Os02g0307050	6.71457	-2.19922	0.90509	-2.42983	0.0151058	0.0405851
Os03g0352700	2.795	-4.0106	1.66195	-2.41319	0.0158138	0.0421941
Os12g0502600	3.76389	-3.57495	1.48652	-2.40491	0.0161766	0.0430363
Os05g0382200	5.92361	-2.22116	0.92454	-2.40245	0.0162858	0.0432833
Os08g0226400	3.79131	-3.53456	1.47756	-2.39216	0.0167496	0.0443053
Os02g0652575	1.90713	-4.51835	1.89413	-2.38545	0.0170581	0.0450024
Os05g0382000	2.81811	-4.0285	1.70211	-2.36677	0.0179441	0.0469686
Os01g0525500	3.77724	-3.60875	1.52668	-2.3638	0.0180888	0.047271
Os02g0597850	2.68028	-3.98011	1.68537	-2.36156	0.0181981	0.0474839
Os01g0846800	1.88112	-4.47743	1.90993	-2.3443	0.019063	0.0494258

## Sheet: Table 5
KEGG pathways in EE and LE stage
term_name	term_id	P value-EE	P value-LE
Metabolic pathways	KEGG:01100	1.25197e-16	6.93536e-09
Photosynthesis - antenna proteins	KEGG:00196	7.37389e-11	6.93624e-11
Phenylpropanoid biosynthesis	KEGG:00940	1.51073e-10	1.51194e-09
Biosynthesis of secondary metabolites	KEGG:01110	3.13516e-09	5.33175e-13
Photosynthesis	KEGG:00195	4.4558e-08	1.18778e-08
Carbon fixation in photosynthetic organisms	KEGG:00710	0.00162438	0.0154279
Amino sugar and nucleotide sugar metabolism	KEGG:00520	0.00122674	N/A
Starch and sucrose metabolism	KEGG:00500	0.014041	N/A
Plant hormone signal transduction	KEGG:04075	0.0281273	N/A
Diterpenoid biosynthesis	KEGG:00904	0.0453079	8.38191e-07

## Sheet: Table 6
EE GO terms (up)
source	term_name	term_id	adjusted_p_value	negative_log10_of_adjusted_p_value	term_size	query_size	intersection_size	effective_domain_size	intersections
GO:MF	nutrient reservoir activity	GO:0045735	2.47e-17	16.6081	82	1757	40	18501	OS02G0268300,OS12G0269200,OS02G0268100,OS03G0427300,OS02G0249600,OS05G0499100,OS02G0249800,OS01G0762500,OS07G0219300,OS07G0206400,OS10G0400200,OS02G0249000,OS07G0216700,OS02G0453600,OS02G0242600,OS07G0216600,OS07G0206500,OS09G0568700,OS07G0214600,OS03G0766100,OS02G0248800,OS06G0507200,OS07G0214100,OS02G0532500,OS09G0568500,OS02G0249900,OS06G0507100,OS08G0460000,OS03G0693900,OS02G0456100,OS05G0329…
GO:MF	tetrapyrrole binding	GO:0046906	8.08e-14	13.0924	564	1757	117	18501	OS07G0676900,OS04G0688300,OS04G0688100,OS06G0547400,OS06G0681600,OS02G0236600,OS06G0546500,OS07G0577600,OS01G0263300,OS01G0600900,OS02G0197600,OS11G0242800,OS07G0562700,OS10G0171500,OS09G0346500,OS06G0320500,OS01G0294700,OS01G0720500,OS09G0441400,OS12G0178100,OS07G0558400,OS02G0814400,OS12G0112000,OS08G0435900,OS03G0121200,OS03G0121300,OS05G0134400,OS05G0200400,OS10G0109300,OS07G0639000,OS10G0167…
GO:MF	chitinase activity	GO:0004568	7.14e-13	12.1462	46	1757	26	18501	OS11G0701800,OS11G0700900,OS11G0702100,OS11G0701100,OS11G0701400,OS08G0518800,OS08G0518900,OS11G0702200,OS11G0701000,OS11G0701200,OS04G0347200,OS06G0726200,OS04G0493400,OS01G0687400,OS06G0726100,OS02G0605900,OS11G0701900,OS05G0247800,OS11G0701500,OS04G0494100,OS04G0493600,OS01G0287600,OS03G0418000,OS10G0542900,OS06G0356800,OS03G0132900
GO:MF	hydrolase activity, hydrolyzing O-glycosyl compounds	GO:0004553	2.14e-12	11.6688	408	1757	91	18501	OS11G0701800,OS10G0493600,OS07G0209100,OS10G0370500,OS10G0492900,OS11G0539200,OS06G0675700,OS11G0700900,OS04G0474800,OS11G0702100,OS11G0701100,OS07G0539100,OS11G0701400,OS05G0542800,OS08G0518800,OS06G0573600,OS06G0247900,OS04G0497200,OS07G0480800,OS07G0656200,OS11G0673200,OS03G0854600,OS08G0237000,OS08G0518900,OS11G0658800,OS11G0702200,OS02G0765600,OS11G0701000,OS03G0792800,OS07G0538000,OS10G0465…
GO:MF	hydrolase activity, acting on glycosyl bonds	GO:0016798	6.54e-10	9.18471	469	1757	94	18501	OS11G0701800,OS10G0493600,OS07G0209100,OS10G0370500,OS10G0492900,OS11G0539200,OS06G0675700,OS11G0700900,OS04G0474800,OS11G0702100,OS11G0701100,OS07G0539100,OS11G0701400,OS05G0542800,OS08G0518800,OS06G0573600,OS06G0247900,OS04G0497200,OS07G0480800,OS07G0656200,OS11G0673200,OS03G0854600,OS08G0237000,OS08G0518900,OS11G0658800,OS11G0702200,OS02G0765600,OS11G0701000,OS03G0792800,OS07G0538000,OS10G0465…
GO:MF	peroxidase activity	GO:0004601	1.59e-09	8.79819	178	1757	49	18501	OS07G0676900,OS04G0688300,OS04G0688100,OS06G0547400,OS06G0681600,OS02G0236600,OS06G0546500,OS01G0263300,OS01G0294700,OS12G0178100,OS12G0112000,OS03G0121200,OS03G0121300,OS05G0134400,OS10G0109300,OS07G0639000,OS11G0210100,OS07G0694300,OS07G0677200,OS09G0471100,OS01G0962700,OS03G0434800,OS03G0368300,OS02G0553200,OS07G0531400,OS07G0677100,OS01G0378100,OS04G0688200,OS06G0306300,OS02G0240100,OS05G0499…
GO:MF	oxidoreductase activity, acting on peroxide as acceptor	GO:0016684	1.99e-09	8.70058	179	1757	49	18501	OS07G0676900,OS04G0688300,OS04G0688100,OS06G0547400,OS06G0681600,OS02G0236600,OS06G0546500,OS01G0263300,OS01G0294700,OS12G0178100,OS12G0112000,OS03G0121200,OS03G0121300,OS05G0134400,OS10G0109300,OS07G0639000,OS11G0210100,OS07G0694300,OS07G0677200,OS09G0471100,OS01G0962700,OS03G0434800,OS03G0368300,OS02G0553200,OS07G0531400,OS07G0677100,OS01G0378100,OS04G0688200,OS06G0306300,OS02G0240100,OS05G0499…
GO:MF	heme binding	GO:0020037	2.12e-09	8.67366	544	1757	103	18501	OS07G0676900,OS04G0688300,OS04G0688100,OS06G0547400,OS06G0681600,OS02G0236600,OS06G0546500,OS01G0263300,OS10G0171500,OS01G0294700,OS09G0441400,OS12G0178100,OS02G0814400,OS12G0112000,OS03G0121200,OS03G0121300,OS05G0134400,OS05G0200400,OS10G0109300,OS07G0639000,OS10G0167250,OS11G0289700,OS02G0185200,OS11G0210100,OS07G0694300,OS07G0519100,OS07G0677200,OS09G0471100,OS01G0858350,OS01G0962700,OS03G0434…
GO:MF	oxidoreductase activity	GO:0016491	8.44e-09	8.07357	1795	1757	253	18501	OS07G0676900,OS04G0688300,OS04G0688100,OS06G0547400,OS06G0681600,OS08G0557600,OS02G0236600,OS06G0546500,OS03G0856700,OS01G0501800,OS03G0122300,OS08G0482700,OS06G0653000,OS03G0654700,OS03G0129300,OS01G0263300,OS04G0612700,OS01G0279100,OS10G0171500,OS08G0104600,OS08G0200100,OS01G0878900,OS01G0294700,OS09G0441400,OS01G0757200,OS08G0417000,OS07G0544800,OS10G0471100,OS12G0178100,OS02G0814400,OS12G0112…
GO:MF	chlorophyll binding	GO:0016168	1.3e-08	7.887	19	1757	14	18501	OS07G0577600,OS01G0600900,OS02G0197600,OS11G0242800,OS07G0562700,OS09G0346500,OS06G0320500,OS01G0720500,OS07G0558400,OS08G0435900,OS03G0592500,OS04G0457000,OS09G0439500,OS02G0764500
GO:MF	antioxidant activity	GO:0016209	1.35e-07	6.86902	206	1757	50	18501	OS07G0676900,OS04G0688300,OS04G0688100,OS06G0547400,OS06G0681600,OS02G0236600,OS06G0546500,OS01G0263300,OS01G0294700,OS12G0178100,OS12G0112000,OS03G0121200,OS03G0121300,OS05G0134400,OS10G0109300,OS07G0639000,OS02G0618100,OS11G0210100,OS07G0694300,OS07G0677200,OS09G0471100,OS01G0962700,OS03G0434800,OS03G0368300,OS02G0553200,OS07G0531400,OS07G0677100,OS01G0378100,OS04G0688200,OS06G0306300,OS02G0240…
GO:MF	oligopeptide transmembrane transporter activity	GO:0035673	3.57218e-05	4.44707	88	1757	26	18501	OS03G0138700,OS06G0324150,OS06G0264500,OS10G0469900,OS11G0283500,OS08G0492000,OS01G0871600,OS01G0913300,OS02G0695800,OS01G0871900,OS01G0871500,OS01G0872300,OS05G0410900,OS10G0148400,OS04G0441800,OS01G0902700,OS05G0338900,OS05G0338933,OS12G0231000,OS02G0695900,OS05G0410500,OS01G0761400,OS04G0691366,OS06G0705600,OS02G0580900,OS01G0872100
GO:MF	solute:proton symporter activity	GO:0015295	6.23324e-05	4.20529	151	1757	36	18501	OS03G0138700,OS03G0197100,OS06G0264500,OS07G0106200,OS10G0469900,OS11G0283500,OS03G0594400,OS01G0871600,OS01G0913300,OS01G0871900,OS01G0871500,OS07G0559700,OS12G0514000,OS01G0872300,OS07G0582400,OS05G0410900,OS02G0229400,OS10G0148400,OS04G0441800,OS01G0902700,OS05G0338900,OS05G0338933,OS04G0679000,OS12G0231000,OS05G0410500,OS01G0761400,OS04G0452700,OS11G0594000,OS04G0691366,OS12G0438600,OS06G0705…
GO:MF	anion transmembrane transporter activity	GO:0008509	0.000117905	3.92847	508	1757	84	18501	OS02G0788800,OS03G0138700,OS02G0202400,OS11G0508600,OS01G0825800,OS03G0197100,OS06G0324150,OS06G0264500,OS08G0127100,OS04G0659800,OS03G0817200,OS07G0106200,OS06G0593100,OS06G0324300,OS10G0469900,OS11G0283500,OS03G0594400,OS08G0492000,OS01G0871600,OS01G0645900,OS02G0628200,OS01G0913300,OS01G0856500,OS02G0809800,OS02G0695800,OS06G0539400,OS01G0871900,OS06G0556000,OS01G0871500,OS12G0278700,OS07G0559…
GO:MF	solute:cation symporter activity	GO:0015294	0.000124424	3.9051	155	1757	36	18501	OS03G0138700,OS03G0197100,OS06G0264500,OS07G0106200,OS10G0469900,OS11G0283500,OS03G0594400,OS01G0871600,OS01G0913300,OS01G0871900,OS01G0871500,OS07G0559700,OS12G0514000,OS01G0872300,OS07G0582400,OS05G0410900,OS02G0229400,OS10G0148400,OS04G0441800,OS01G0902700,OS05G0338900,OS05G0338933,OS04G0679000,OS12G0231000,OS05G0410500,OS01G0761400,OS04G0452700,OS11G0594000,OS04G0691366,OS12G0438600,OS06G0705…
GO:MF	symporter activity	GO:0015293	0.00015756	3.80255	183	1757	40	18501	OS03G0138700,OS10G0444700,OS03G0197100,OS06G0264500,OS07G0106200,OS10G0469900,OS11G0283500,OS03G0594400,OS01G0871600,OS01G0913300,OS01G0856500,OS01G0871900,OS01G0871500,OS07G0559700,OS12G0514000,OS01G0872300,OS07G0582400,OS05G0410900,OS02G0229400,OS10G0148400,OS04G0441800,OS05G0447200,OS01G0902700,OS05G0338900,OS05G0338933,OS04G0679000,OS12G0231000,OS05G0410500,OS01G0761400,OS04G0452700,OS11G0594…
GO:MF	catalytic activity	GO:0003824	0.000211004	3.67571	9780	1757	1026	18501	OS11G0213000,OS07G0676900,OS11G0701800,OS04G0688300,OS10G0493600,OS04G0688100,OS11G0171300,OS07G0209100,OS10G0370500,OS06G0547400,OS06G0681600,OS10G0492900,OS03G0238600,OS08G0557600,OS02G0236600,OS01G0529800,OS11G0591100,OS06G0546500,OS03G0856700,OS01G0501800,OS03G0122300,OS02G0779200,OS01G0663400,OS11G0539200,OS06G0675700,OS08G0482700,OS03G0203200,OS06G0653000,OS03G0654700,OS04G0650000,OS05G0268…
GO:MF	serine-type endopeptidase inhibitor activity	GO:0004867	0.000495217	3.3052	49	1757	17	18501	OS01G0124100,OS07G0216700,OS07G0216600,OS01G0132000,OS07G0215500,OS01G0124200,OS07G0213800,OS07G0214300,OS07G0214600,OS07G0214100,OS07G0222000,OS07G0213600,OS01G0123900,OS01G0124600,OS01G0131900,OS11G0230700,OS12G0437800
GO:MF	peptide:proton symporter activity	GO:0015333	0.000502417	3.29894	76	1757	22	18501	OS03G0138700,OS06G0264500,OS10G0469900,OS11G0283500,OS01G0871600,OS01G0913300,OS01G0871900,OS01G0871500,OS01G0872300,OS05G0410900,OS10G0148400,OS04G0441800,OS01G0902700,OS05G0338900,OS05G0338933,OS12G0231000,OS05G0410500,OS01G0761400,OS04G0691366,OS06G0705600,OS02G0580900,OS01G0872100
GO:MF	immunoglobulin binding	GO:0019865	0.000796743	3.09868	9	1757	7	18501	OS05G0499100,OS07G0216700,OS07G0216600,OS06G0133000,OS07G0214300,OS07G0214600,OS07G0214100
GO:MF	IgE binding	GO:0019863	0.000796743	3.09868	9	1757	7	18501	OS05G0499100,OS07G0216700,OS07G0216600,OS06G0133000,OS07G0214300,OS07G0214600,OS07G0214100
GO:MF	transmembrane transporter activity	GO:0022857	0.0015861	2.79967	1296	1757	171	18501	OS02G0788800,OS03G0138700,OS10G0513200,OS02G0202400,OS01G0212400,OS11G0508600,OS01G0825800,OS10G0195000,OS03G0251500,OS02G0232900,OS01G0504500,OS10G0444700,OS03G0197100,OS06G0324150,OS06G0264500,OS08G0480000,OS08G0127100,OS04G0659800,OS02G0175400,OS04G0373400,OS03G0817200,OS09G0327550,OS09G0376900,OS07G0106200,OS06G0593100,OS06G0324300,OS10G0469900,OS03G0694500,OS08G0155400,OS02G0823100,OS11G0283…
GO:MF	enzyme inhibitor activity	GO:0004857	0.00168111	2.7744	200	1757	40	18501	OS11G0701800,OS01G0124100,OS04G0350100,OS07G0216700,OS07G0216600,OS01G0132000,OS11G0701100,OS07G0215500,OS01G0124200,OS07G0213800,OS07G0214300,OS07G0214600,OS06G0526400,OS07G0214100,OS07G0222000,OS07G0213600,OS06G0528300,OS06G0527800,OS05G0566600,OS03G0297600,OS07G0675100,OS12G0555500,OS01G0311800,OS10G0508700,OS01G0788400,OS05G0494200,OS12G0555000,OS03G0399000,OS05G0247800,OS01G0123900,OS01G0124…
GO:MF	endopeptidase inhibitor activity	GO:0004866	0.00173204	2.76144	64	1757	19	18501	OS01G0124100,OS04G0350100,OS07G0216700,OS07G0216600,OS01G0132000,OS07G0215500,OS01G0124200,OS07G0213800,OS07G0214300,OS07G0214600,OS07G0214100,OS07G0222000,OS07G0213600,OS05G0494200,OS01G0123900,OS01G0124600,OS01G0131900,OS11G0230700,OS12G0437800
GO:MF	peptidase inhibitor activity	GO:0030414	0.00173204	2.76144	64	1757	19	18501	OS01G0124100,OS04G0350100,OS07G0216700,OS07G0216600,OS01G0132000,OS07G0215500,OS01G0124200,OS07G0213800,OS07G0214300,OS07G0214600,OS07G0214100,OS07G0222000,OS07G0213600,OS05G0494200,OS01G0123900,OS01G0124600,OS01G0131900,OS11G0230700,OS12G0437800
GO:MF	endopeptidase regulator activity	GO:0061135	0.00223128	2.65145	65	1757	19	18501	OS01G0124100,OS04G0350100,OS07G0216700,OS07G0216600,OS01G0132000,OS07G0215500,OS01G0124200,OS07G0213800,OS07G0214300,OS07G0214600,OS07G0214100,OS07G0222000,OS07G0213600,OS05G0494200,OS01G0123900,OS01G0124600,OS01G0131900,OS11G0230700,OS12G0437800
GO:MF	DNA-binding transcription factor activity	GO:0003700	0.00250153	2.60179	879	1757	123	18501	OS09G0528200,OS05G0549800,OS05G0121600,OS03G0183000,OS07G0617000,OS10G0404900,OS01G0900800,OS02G0603600,OS10G0191900,OS08G0544800,OS01G0580400,OS04G0398000,OS05G0415400,OS01G0971800,OS05G0203800,OS08G0536800,OS03G0215400,OS06G0348800,OS03G0103400,OS07G0182000,OS06G0181700,OS02G0128200,OS06G0571800,OS03G0188900,OS05G0304800,OS01G0102400,OS01G0195000,OS06G0140700,OS10G0376900,OS03G0855100,OS03G0198…
GO:MF	peptidase regulator activity	GO:0061134	0.00285661	2.54415	66	1757	19	18501	OS01G0124100,OS04G0350100,OS07G0216700,OS07G0216600,OS01G0132000,OS07G0215500,OS01G0124200,OS07G0213800,OS07G0214300,OS07G0214600,OS07G0214100,OS07G0222000,OS07G0213600,OS05G0494200,OS01G0123900,OS01G0124600,OS01G0131900,OS11G0230700,OS12G0437800
GO:MF	secondary active transmembrane transporter activity	GO:0015291	0.00482943	2.3161	369	1757	61	18501	OS03G0138700,OS01G0212400,OS10G0195000,OS01G0504500,OS10G0444700,OS03G0197100,OS06G0264500,OS08G0480000,OS04G0373400,OS07G0106200,OS06G0593100,OS10G0469900,OS11G0283500,OS03G0594400,OS01G0871600,OS02G0628200,OS01G0913300,OS01G0856500,OS01G0871900,OS05G0594200,OS01G0871500,OS07G0559700,OS12G0514000,OS03G0229500,OS01G0872300,OS10G0190900,OS07G0582400,OS05G0410900,OS11G0129000,OS08G0104900,OS02G0229…
GO:MF	transporter activity	GO:0005215	0.00502871	2.29854	1349	1757	174	18501	OS02G0788800,OS03G0138700,OS10G0513200,OS02G0202400,OS01G0212400,OS11G0508600,OS01G0825800,OS10G0195000,OS03G0251500,OS02G0232900,OS01G0504500,OS10G0444700,OS03G0197100,OS06G0324150,OS06G0264500,OS08G0480000,OS08G0127100,OS04G0659800,OS02G0175400,OS04G0373400,OS03G0817200,OS09G0327550,OS09G0376900,OS07G0106200,OS06G0593100,OS06G0324300,OS10G0469900,OS03G0694500,OS08G0155400,OS02G0823100,OS11G0283…
GO:MF	oxidoreductase activity, acting on paired donors, with incorporation or reduction of molecular oxygen	GO:0016705	0.00637564	2.19548	453	1757	71	18501	OS03G0856700,OS01G0279100,OS10G0171500,OS08G0200100,OS09G0441400,OS01G0757200,OS05G0200400,OS10G0167250,OS11G0289700,OS02G0185200,OS02G0580600,OS07G0519100,OS01G0858350,OS10G0167200,OS03G0112900,OS01G0209700,OS05G0361000,OS08G0465700,OS06G0501900,OS09G0447300,OS12G0138800,OS03G0108500,OS01G0180900,OS07G0437000,OS01G0581300,OS02G0596300,OS03G0760500,OS02G0186900,OS10G0525000,OS05G0421900,OS04G0570…
GO:MF	transferase activity, transferring hexosyl groups	GO:0016758	0.00732037	2.13547	496	1757	76	18501	OS11G0539200,OS06G0194900,OS06G0133000,OS04G0320700,OS11G0441500,OS07G0480800,OS02G0723200,OS06G0593800,OS07G0694400,OS01G0620800,OS09G0433000,OS03G0854600,OS04G0451200,OS08G0160500,OS09G0432900,OS08G0237000,OS04G0565200,OS02G0744650,OS07G0502900,OS02G0206100,OS02G0275200,OS08G0488800,OS05G0179950,OS09G0572500,OS03G0757000,OS07G0148200,OS01G0877400,OS12G0561900,OS05G0149500,OS07G0503500,OS06G0696…
GO:MF	ion transmembrane transporter activity	GO:0015075	0.00770158	2.11342	856	1757	118	18501	OS02G0788800,OS03G0138700,OS02G0202400,OS01G0212400,OS11G0508600,OS01G0825800,OS03G0251500,OS03G0197100,OS06G0324150,OS06G0264500,OS08G0127100,OS04G0659800,OS02G0175400,OS03G0817200,OS09G0327550,OS09G0376900,OS07G0106200,OS06G0593100,OS06G0324300,OS10G0469900,OS11G0283500,OS07G0257200,OS03G0594400,OS08G0492000,OS01G0871600,OS01G0645900,OS02G0628200,OS01G0913300,OS01G0856500,OS02G0809800,OS02G0695…
GO:MF	peptide transmembrane transporter activity	GO:1904680	0.009052	2.04326	122	1757	27	18501	OS03G0138700,OS06G0324150,OS06G0264500,OS10G0469900,OS11G0283500,OS08G0492000,OS01G0871600,OS01G0913300,OS02G0695800,OS01G0871900,OS01G0871500,OS01G0872300,OS05G0410900,OS10G0148400,OS04G0441800,OS01G0902700,OS05G0338900,OS05G0338933,OS12G0231000,OS02G0695900,OS02G0672500,OS05G0410500,OS01G0761400,OS04G0691366,OS06G0705600,OS02G0580900,OS01G0872100
GO:MF	proton transmembrane transporter activity	GO:0015078	0.010262	1.98877	268	1757	47	18501	OS03G0138700,OS01G0212400,OS03G0251500,OS03G0197100,OS06G0264500,OS02G0175400,OS07G0106200,OS10G0469900,OS11G0283500,OS03G0594400,OS01G0871600,OS01G0913300,OS05G0156900,OS01G0871900,OS02G0750100,OS05G0594200,OS01G0871500,OS07G0559700,OS12G0514000,OS01G0872300,OS07G0582400,OS05G0410900,OS02G0229400,OS10G0148400,OS04G0441800,OS01G0902700,OS12G0121600,OS05G0338900,OS05G0338933,OS04G0679000,OS12G0231…
GO:MF	amide transmembrane transporter activity	GO:0042887	0.0109287	1.96143	130	1757	28	18501	OS03G0138700,OS06G0324150,OS06G0264500,OS10G0469900,OS11G0283500,OS08G0492000,OS01G0871600,OS01G0913300,OS02G0695800,OS01G0871900,OS01G0871500,OS01G0872300,OS05G0410900,OS10G0148400,OS04G0441800,OS01G0902700,OS05G0338900,OS05G0338933,OS12G0231000,OS02G0695900,OS02G0672500,OS05G0410500,OS01G0761400,OS10G0580400,OS04G0691366,OS06G0705600,OS02G0580900,OS01G0872100
GO:MF	active ion transmembrane transporter activity	GO:0022853	0.011197	1.9509	246	1757	44	18501	OS03G0138700,OS01G0212400,OS03G0197100,OS06G0264500,OS07G0106200,OS10G0469900,OS11G0283500,OS03G0594400,OS01G0871600,OS01G0913300,OS05G0156900,OS01G0871900,OS05G0594200,OS01G0871500,OS07G0559700,OS12G0514000,OS01G0872300,OS07G0582400,OS05G0410900,OS02G0229400,OS10G0148400,OS04G0441800,OS01G0902700,OS12G0121600,OS05G0338900,OS05G0338933,OS04G0679000,OS12G0231000,OS05G0473401,OS05G0485000,OS05G0410…
GO:MF	active transmembrane transporter activity	GO:0022804	0.0136733	1.86413	505	1757	76	18501	OS03G0138700,OS01G0212400,OS10G0195000,OS01G0504500,OS10G0444700,OS03G0197100,OS06G0264500,OS08G0480000,OS04G0373400,OS07G0106200,OS06G0593100,OS10G0469900,OS11G0283500,OS03G0594400,OS01G0871600,OS08G0398300,OS02G0628200,OS01G0913300,OS01G0856500,OS05G0156900,OS01G0871900,OS05G0594200,OS05G0137200,OS08G0384500,OS01G0871500,OS07G0559700,OS08G0167000,OS12G0514000,OS03G0229500,OS01G0872300,OS10G0190…
GO:MF	inorganic molecular entity transmembrane transporter activity	GO:0015318	0.014355	1.843	719	1757	101	18501	OS02G0788800,OS03G0138700,OS01G0212400,OS01G0825800,OS03G0251500,OS10G0444700,OS03G0197100,OS06G0264500,OS08G0127100,OS04G0659800,OS02G0175400,OS03G0817200,OS09G0327550,OS09G0376900,OS07G0106200,OS06G0324300,OS10G0469900,OS02G0823100,OS11G0283500,OS07G0257200,OS03G0594400,OS01G0871600,OS01G0645900,OS01G0913300,OS01G0856500,OS02G0809800,OS05G0156900,OS06G0539400,OS01G0871900,OS02G0750100,OS08G0528…
GO:MF	monooxygenase activity	GO:0004497	0.0237875	1.62365	397	1757	62	18501	OS01G0279100,OS10G0171500,OS09G0441400,OS08G0429800,OS05G0200400,OS02G0792800,OS10G0167250,OS11G0289700,OS02G0185200,OS02G0580600,OS07G0519100,OS12G0292400,OS10G0167200,OS03G0112900,OS05G0361000,OS08G0465700,OS12G0291100,OS06G0501900,OS09G0447300,OS12G0138800,OS03G0108500,OS07G0437000,OS02G0596300,OS03G0760500,OS02G0186900,OS04G0570500,OS03G0850200,OS03G0603100,OS12G0582000,OS09G0380300,OS11G0489…
GO:MF	amino acid transmembrane transporter activity	GO:0015171	0.0264949	1.57684	89	1757	21	18501	OS02G0788800,OS01G0825800,OS08G0127100,OS04G0659800,OS03G0817200,OS01G0856500,OS06G0539400,OS06G0556000,OS12G0278700,OS05G0586500,OS04G0565500,OS05G0447200,OS11G0155500,OS01G0607200,OS06G0556200,OS04G0470700,OS07G0100800,OS05G0364700,OS11G0195600,OS12G0194900,OS12G0181600
GO:MF	iron ion binding	GO:0005506	0.0324882	1.48827	426	1757	65	18501	OS03G0238600,OS06G0653000,OS01G0279100,OS10G0171500,OS01G0878900,OS09G0441400,OS10G0471100,OS10G0419400,OS05G0200400,OS10G0167250,OS11G0289700,OS02G0185200,OS07G0519100,OS01G0858350,OS10G0167200,OS03G0112900,OS05G0361000,OS09G0481800,OS08G0162600,OS08G0465700,OS06G0501900,OS11G0549615,OS09G0447300,OS03G0108500,OS01G0180900,OS02G0596300,OS03G0760500,OS02G0186900,OS10G0525000,OS04G0570500,OS10G0116…
GO:MF	oxidoreductase activity, acting on paired donors, with incorporation or reduction of molecular oxygen, NAD(P)H as one donor, and incorporation of one atom of oxygen	GO:0016709	0.0423302	1.37335	252	1757	43	18501	OS01G0279100,OS10G0171500,OS09G0441400,OS05G0200400,OS10G0167250,OS02G0185200,OS02G0580600,OS10G0167200,OS03G0112900,OS05G0361000,OS08G0465700,OS06G0501900,OS09G0447300,OS12G0138800,OS03G0108500,OS07G0437000,OS03G0760500,OS02G0186900,OS03G0850200,OS03G0603100,OS12G0582000,OS11G0489250,OS06G0569500,OS04G0128001,OS08G0547900,OS04G0407900,OS06G0528700,OS07G0112100,OS06G0294600,OS01G0227500,OS11G0635…
GO:MF	chitin binding	GO:0008061	0.0494318	1.30599	14	1757	7	18501	OS03G0133400,OS06G0726200,OS06G0726100,OS02G0605900,OS04G0494100,OS04G0493600,OS03G0418000
GO:BP	photosynthesis	GO:0015979	7.77e-16	15.1097	195	1578	63	16456	OS07G0141400,OS01G0501800,OS07G0577600,OS08G0560900,OS01G0600900,OS02G0197600,OS01G0773700,OS03G0306800,OS11G0242800,OS01G0279100,OS07G0562700,OS05G0560000,OS09G0346500,OS06G0320500,OS06G0326400,OS07G0435300,OS01G0720500,OS03G0778100,OS07G0544800,OS07G0558500,OS03G0333400,OS07G0558400,OS08G0435900,OS12G0420400,OS09G0481200,OS10G0496900,OS07G0556200,OS08G0200300,OS07G0148900,OS04G0678700,OS01G0303…
GO:BP	hydrogen peroxide catabolic process	GO:0042744	2.89e-12	11.5391	139	1578	47	16456	OS07G0676900,OS04G0688300,OS04G0688100,OS06G0547400,OS06G0681600,OS02G0236600,OS06G0546500,OS01G0263300,OS01G0294700,OS12G0178100,OS12G0112000,OS03G0121200,OS03G0121300,OS05G0134400,OS10G0109300,OS07G0639000,OS11G0210100,OS07G0694300,OS07G0677200,OS09G0471100,OS01G0962700,OS03G0434800,OS03G0368300,OS02G0553200,OS07G0531400,OS07G0677100,OS04G0688200,OS06G0306300,OS02G0240100,OS05G0499300,OS05G0135…
GO:BP	hydrogen peroxide metabolic process	GO:0042743	1.34e-11	10.8743	144	1578	47	16456	OS07G0676900,OS04G0688300,OS04G0688100,OS06G0547400,OS06G0681600,OS02G0236600,OS06G0546500,OS01G0263300,OS01G0294700,OS12G0178100,OS12G0112000,OS03G0121200,OS03G0121300,OS05G0134400,OS10G0109300,OS07G0639000,OS11G0210100,OS07G0694300,OS07G0677200,OS09G0471100,OS01G0962700,OS03G0434800,OS03G0368300,OS02G0553200,OS07G0531400,OS07G0677100,OS04G0688200,OS06G0306300,OS02G0240100,OS05G0499300,OS05G0135…
GO:BP	photosynthesis, light harvesting in photosystem I	GO:0009768	6.32e-11	10.1989	15	1578	14	16456	OS07G0577600,OS01G0600900,OS02G0197600,OS11G0242800,OS07G0562700,OS09G0346500,OS06G0320500,OS01G0720500,OS07G0558400,OS08G0435900,OS03G0592500,OS04G0457000,OS09G0439500,OS02G0764500
GO:BP	photosynthesis, light harvesting	GO:0009765	2.03e-09	8.69266	25	1578	17	16456	OS07G0577600,OS01G0600900,OS02G0197600,OS11G0242800,OS07G0562700,OS09G0346500,OS06G0320500,OS01G0720500,OS03G0333400,OS07G0558400,OS08G0435900,OS03G0592500,OS04G0457000,OS05G0401100,OS09G0439500,OS07G0171100,OS02G0764500
GO:BP	reactive oxygen species metabolic process	GO:0072593	3.8e-09	8.41967	171	1578	48	16456	OS07G0676900,OS04G0688300,OS04G0688100,OS06G0547400,OS06G0681600,OS02G0236600,OS06G0546500,OS01G0263300,OS01G0294700,OS12G0178100,OS12G0112000,OS03G0121200,OS03G0121300,OS05G0134400,OS10G0109300,OS07G0639000,OS11G0210100,OS07G0694300,OS07G0677200,OS09G0471100,OS01G0962700,OS03G0434800,OS03G0368300,OS02G0553200,OS07G0531400,OS07G0677100,OS04G0688200,OS06G0306300,OS02G0240100,OS05G0499300,OS05G0135…
GO:BP	photosynthesis, light reaction	GO:0019684	5.65e-09	8.24766	87	1578	32	16456	OS01G0501800,OS07G0577600,OS01G0600900,OS02G0197600,OS01G0773700,OS11G0242800,OS07G0562700,OS09G0346500,OS06G0320500,OS01G0720500,OS07G0544800,OS07G0558500,OS03G0333400,OS07G0558400,OS08G0435900,OS03G0592500,OS07G0105600,OS02G0750100,OS02G0744000,OS05G0480000,OS04G0457000,OS05G0401100,OS03G0267300,OS07G0489800,OS09G0439500,OS05G0508900,OS03G0158300,OS07G0171100,OS02G0764500,OS06G0714700,OS08G0566…
GO:BP	cell wall organization or biogenesis	GO:0071554	9.32e-09	8.03077	430	1578	87	16456	OS11G0701800,OS11G0539200,OS01G0668100,OS11G0700900,OS03G0336400,OS05G0477600,OS10G0450900,OS11G0702100,OS10G0555900,OS03G0102500,OS05G0563550,OS10G0556100,OS07G0607400,OS11G0701400,OS04G0497200,OS07G0480800,OS06G0718100,OS03G0822000,OS07G0694400,OS12G0238900,OS01G0823100,OS11G0673200,OS04G0649900,OS03G0854600,OS08G0160500,OS08G0237000,OS11G0658800,OS11G0702200,OS11G0701000,OS02G0744650,OS07G0675…
GO:BP	obsolete oxidation-reduction process	GO:0055114	1.86e-08	7.73149	1739	1578	248	16456	OS07G0676900,OS04G0688300,OS04G0688100,OS06G0547400,OS06G0681600,OS08G0557600,OS02G0236600,OS06G0546500,OS03G0856700,OS01G0501800,OS03G0122300,OS06G0653000,OS03G0654700,OS03G0129300,OS01G0263300,OS01G0895200,OS04G0612700,OS01G0895300,OS01G0279100,OS10G0171500,OS08G0104600,OS08G0200100,OS01G0878900,OS01G0294700,OS09G0441400,OS01G0757200,OS08G0417000,OS03G0765900,OS10G0471100,OS12G0178100,OS12G0112…
GO:BP	cellular detoxification	GO:1990748	2.17e-07	6.66399	215	1578	52	16456	OS07G0676900,OS04G0688300,OS04G0688100,OS06G0547400,OS06G0681600,OS02G0236600,OS06G0546500,OS01G0263300,OS01G0294700,OS12G0178100,OS12G0112000,OS03G0121200,OS03G0121300,OS05G0134400,OS10G0109300,OS07G0639000,OS11G0210100,OS07G0694300,OS07G0677200,OS09G0471100,OS01G0962700,OS03G0434800,OS03G0368300,OS02G0553200,OS07G0531400,OS07G0677100,OS01G0378100,OS04G0688200,OS06G0306300,OS02G0240100,OS05G0499…
GO:BP	cellular response to toxic substance	GO:0097237	2.17e-07	6.66399	215	1578	52	16456	OS07G0676900,OS04G0688300,OS04G0688100,OS06G0547400,OS06G0681600,OS02G0236600,OS06G0546500,OS01G0263300,OS01G0294700,OS12G0178100,OS12G0112000,OS03G0121200,OS03G0121300,OS05G0134400,OS10G0109300,OS07G0639000,OS11G0210100,OS07G0694300,OS07G0677200,OS09G0471100,OS01G0962700,OS03G0434800,OS03G0368300,OS02G0553200,OS07G0531400,OS07G0677100,OS01G0378100,OS04G0688200,OS06G0306300,OS02G0240100,OS05G0499…
GO:BP	detoxification	GO:0098754	4.41e-07	6.35583	219	1578	52	16456	OS07G0676900,OS04G0688300,OS04G0688100,OS06G0547400,OS06G0681600,OS02G0236600,OS06G0546500,OS01G0263300,OS01G0294700,OS12G0178100,OS12G0112000,OS03G0121200,OS03G0121300,OS05G0134400,OS10G0109300,OS07G0639000,OS11G0210100,OS07G0694300,OS07G0677200,OS09G0471100,OS01G0962700,OS03G0434800,OS03G0368300,OS02G0553200,OS07G0531400,OS07G0677100,OS01G0378100,OS04G0688200,OS06G0306300,OS02G0240100,OS05G0499…
GO:BP	response to toxic substance	GO:0009636	5.77e-07	6.23904	227	1578	53	16456	OS07G0676900,OS04G0688300,OS04G0688100,OS06G0547400,OS06G0681600,OS02G0236600,OS06G0546500,OS01G0263300,OS07G0562700,OS01G0294700,OS12G0178100,OS12G0112000,OS03G0121200,OS03G0121300,OS05G0134400,OS10G0109300,OS07G0639000,OS11G0210100,OS07G0694300,OS07G0677200,OS09G0471100,OS01G0962700,OS03G0434800,OS03G0368300,OS02G0553200,OS07G0531400,OS07G0677100,OS01G0378100,OS04G0688200,OS06G0306300,OS02G0240…
GO:BP	cellular oxidant detoxification	GO:0098869	7.65e-07	6.11655	203	1578	49	16456	OS07G0676900,OS04G0688300,OS04G0688100,OS06G0547400,OS06G0681600,OS02G0236600,OS06G0546500,OS01G0263300,OS01G0294700,OS12G0178100,OS12G0112000,OS03G0121200,OS03G0121300,OS05G0134400,OS10G0109300,OS07G0639000,OS11G0210100,OS07G0694300,OS07G0677200,OS09G0471100,OS01G0962700,OS03G0434800,OS03G0368300,OS02G0553200,OS07G0531400,OS07G0677100,OS01G0378100,OS04G0688200,OS06G0306300,OS02G0240100,OS05G0499…
GO:BP	cell wall macromolecule catabolic process	GO:0016998	2.16193e-06	5.66516	51	1578	21	16456	OS11G0701800,OS11G0700900,OS11G0702100,OS11G0701400,OS11G0673200,OS11G0702200,OS11G0701000,OS04G0640700,OS11G0701200,OS06G0726200,OS04G0493400,OS06G0726100,OS02G0605900,OS11G0701900,OS11G0701500,OS04G0494100,OS01G0287600,OS03G0418000,OS10G0542900,OS01G0296700,OS03G0132900
GO:BP	response to oxidative stress	GO:0006979	4.84593e-06	5.31462	281	1578	59	16456	OS07G0676900,OS04G0688300,OS04G0688100,OS06G0547400,OS06G0681600,OS02G0236600,OS06G0546500,OS01G0263300,OS01G0294700,OS12G0178100,OS12G0112000,OS03G0121200,OS02G0562700,OS03G0121300,OS05G0134400,OS10G0109300,OS07G0639000,OS05G0148700,OS02G0618100,OS11G0210100,OS07G0694300,OS07G0677200,OS09G0471100,OS01G0962700,OS03G0434800,OS03G0368300,OS02G0553200,OS11G0167800,OS07G0531400,OS08G0167000,OS07G0677…
GO:BP	defense response	GO:0006952	3.14885e-05	4.50185	661	1578	107	16456	OS11G0701800,OS04G0350100,OS08G0159500,OS11G0701100,OS03G0186900,OS03G0133400,OS07G0615200,OS09G0452200,OS04G0234600,OS02G0629800,OS01G0960500,OS03G0348900,OS01G0914300,OS02G0786900,OS03G0663400,OS07G0597200,OS04G0634700,OS07G0694300,OS03G0243900,OS02G0181300,OS10G0442000,OS10G0195600,OS11G0604900,OS09G0439200,OS11G0674400,OS12G0555500,OS10G0392400,OS01G0819700,OS04G0179700,OS04G0618700,OS02G0553…
GO:BP	carbohydrate metabolic process	GO:0005975	4.94043e-05	4.30624	1015	1578	149	16456	OS11G0701800,OS10G0493600,OS11G0171300,OS07G0209100,OS10G0370500,OS10G0492900,OS11G0591100,OS11G0539200,OS06G0675700,OS03G0129300,OS11G0700900,OS05G0121600,OS04G0474800,OS11G0702100,OS06G0194900,OS01G0633100,OS03G0306800,OS11G0701100,OS07G0539100,OS06G0133000,OS06G0326400,OS06G0608700,OS07G0607400,OS04G0234600,OS11G0701400,OS05G0542800,OS01G0687800,OS06G0573600,OS06G0247900,OS04G0497200,OS04G0459…
GO:BP	polysaccharide catabolic process	GO:0000272	5.07923e-05	4.2942	163	1578	39	16456	OS11G0701800,OS11G0700900,OS11G0702100,OS07G0607400,OS11G0701400,OS06G0247900,OS04G0497200,OS11G0673200,OS11G0702200,OS02G0765600,OS11G0701000,OS07G0675100,OS10G0465700,OS04G0640700,OS11G0701200,OS01G0311800,OS06G0726200,OS01G0788400,OS06G0726100,OS02G0605900,OS11G0701900,OS08G0473900,OS03G0399000,OS11G0701500,OS04G0494100,OS01G0287600,OS02G0738600,OS07G0667100,OS03G0418000,OS01G0220100,OS10G0542…
GO:BP	protein-chromophore linkage	GO:0018298	5.11716e-05	4.29097	32	1578	15	16456	OS07G0577600,OS01G0600900,OS02G0197600,OS11G0242800,OS07G0562700,OS09G0346500,OS06G0320500,OS01G0720500,OS07G0558400,OS08G0435900,OS03G0592500,OS04G0457000,OS04G0452100,OS09G0439500,OS02G0764500
GO:BP	cell wall macromolecule metabolic process	GO:0044036	7.72554e-05	4.11207	159	1578	38	16456	OS11G0701800,OS11G0539200,OS11G0700900,OS11G0702100,OS11G0701400,OS07G0480800,OS07G0694400,OS11G0673200,OS04G0649900,OS03G0854600,OS08G0237000,OS11G0702200,OS11G0701000,OS02G0275200,OS04G0640700,OS11G0701200,OS06G0726200,OS04G0493400,OS06G0696600,OS06G0726100,OS02G0605900,OS11G0701900,OS04G0604300,OS11G0701500,OS04G0494100,OS10G0545500,OS06G0211700,OS01G0287600,OS03G0418000,OS10G0542900,OS07G0604…
GO:BP	cell wall organization	GO:0071555	0.00018421	3.73469	317	1578	60	16456	OS11G0539200,OS03G0336400,OS05G0477600,OS10G0450900,OS10G0555900,OS03G0102500,OS10G0556100,OS07G0607400,OS04G0497200,OS07G0480800,OS06G0718100,OS03G0822000,OS07G0694400,OS12G0238900,OS01G0823100,OS03G0854600,OS08G0160500,OS08G0237000,OS11G0658800,OS02G0744650,OS07G0675100,OS02G0275200,OS10G0555600,OS01G0311800,OS02G0658800,OS09G0572500,OS04G0618700,OS04G0228400,OS01G0623600,OS01G0788400,OS06G0696…
GO:BP	defense response to other organism	GO:0098542	0.000264899	3.57692	291	1578	56	16456	OS11G0701800,OS08G0159500,OS11G0701100,OS03G0186900,OS09G0452200,OS04G0234600,OS01G0960500,OS03G0348900,OS01G0914300,OS07G0597200,OS07G0694300,OS02G0181300,OS10G0442000,OS01G0819700,OS04G0618700,OS03G0823000,OS06G0726200,OS08G0167000,OS12G0574700,OS02G0771400,OS01G0914100,OS05G0557400,OS06G0328400,OS04G0125700,OS06G0726100,OS11G0591800,OS08G0124100,OS07G0541400,OS03G0760500,OS11G0592200,OS07G0130…
GO:BP	polysaccharide metabolic process	GO:0005976	0.000325148	3.48792	382	1578	68	16456	OS11G0701800,OS11G0539200,OS11G0700900,OS05G0121600,OS11G0702100,OS01G0633100,OS06G0133000,OS07G0607400,OS04G0234600,OS11G0701400,OS06G0247900,OS04G0497200,OS07G0480800,OS07G0182000,OS08G0345800,OS07G0694400,OS11G0673200,OS04G0649900,OS03G0854600,OS08G0160500,OS08G0237000,OS11G0702200,OS02G0765600,OS11G0701000,OS07G0675100,OS02G0275200,OS10G0465700,OS04G0640700,OS11G0701200,OS01G0311800,OS06G0726…
GO:BP	external encapsulating structure organization	GO:0045229	0.000451265	3.34557	340	1578	62	16456	OS11G0539200,OS03G0336400,OS05G0477600,OS10G0450900,OS10G0555900,OS03G0102500,OS10G0556100,OS07G0607400,OS10G0471100,OS04G0497200,OS07G0480800,OS06G0718100,OS03G0822000,OS07G0694400,OS12G0238900,OS01G0823100,OS03G0854600,OS08G0160500,OS08G0237000,OS11G0658800,OS02G0744650,OS07G0675100,OS02G0275200,OS10G0555600,OS01G0311800,OS02G0658800,OS09G0572500,OS04G0618700,OS04G0228400,OS01G0623600,OS01G0788…
GO:BP	biological process involved in interspecies interaction between organisms	GO:0044419	0.000716167	3.14499	352	1578	63	16456	OS11G0701800,OS10G0493600,OS08G0159500,OS11G0701100,OS03G0186900,OS09G0452200,OS04G0234600,OS01G0960500,OS03G0348900,OS01G0914300,OS07G0597200,OS07G0694300,OS02G0181300,OS10G0442000,OS01G0819700,OS04G0618700,OS03G0823000,OS06G0726200,OS08G0167000,OS12G0574700,OS02G0771400,OS01G0914100,OS05G0557400,OS06G0328400,OS04G0125700,OS03G0229500,OS06G0726100,OS11G0591800,OS08G0124100,OS07G0541400,OS03G0760…
GO:BP	response to biotic stimulus	GO:0009607	0.000838292	3.0766	346	1578	62	16456	OS11G0701800,OS10G0493600,OS08G0159500,OS11G0701100,OS03G0186900,OS09G0452200,OS04G0234600,OS01G0960500,OS03G0348900,OS01G0914300,OS02G0786900,OS07G0597200,OS07G0694300,OS02G0181300,OS10G0442000,OS01G0819700,OS04G0618700,OS03G0823000,OS06G0726200,OS08G0167000,OS12G0574700,OS02G0771400,OS01G0914100,OS05G0557400,OS06G0328400,OS04G0125700,OS03G0229500,OS06G0726100,OS11G0591800,OS08G0124100,OS07G0541…
[truncated: 56 more rows]

## Sheet: Table 7
EE GO terms (down)
[truncated: 28 more rows]

## Sheet: Table 8
LE GO terms (up)
[truncated: 105 more rows]

## Sheet: Table 9
LE GO terms (down)
[truncated: 13 more rows]

## Sheet: Table 10
	Photosynthesis and photomorphogenesis related genes
[truncated: 83 more rows]

[truncated: 5 more sheets: Table 11, Table 12, Table 13, Table 14, Table 15]
