# Supplementary material for: Rice LEAFY COTYLEDON1 Hinders Embryo Greening During the Seed Development
Source: Front Plant Sci. 2022 May 10;13:887980. doi: 10.3389/fpls.2022.887980 (PMC9128838; doi:10.3389/fpls.2022.887980)
Supplement: Supplementary file 3 [file Table_2.xlsx]

## Sheet: Fig. 7
			Experiment 1			Experiment 2			Experiment 3			Experiment 1			Experiment 2			Experiment 3
Tissue	Gene	Name of template	Ct1	Ct2	Ct3	Ct1	Ct2	Ct3	Ct1	Ct2	Ct3	Melting temperature1	Melting temperature2	Melting temperature3	Melting temperature1	Melting temperature2	Melting temperature3	Melting temperature1	Melting temperature2	Melting temperature3	% Input	Standard deviation
embyo	OsLHCA3-A	NIP input	23.93	24	24.01	23.69	23.61	23.58	23.53	23.56	23.43	81.9	81.6	81.7	82.6	82.4	82.3	82.4	82.2	82.1
	OsLHCA3-A	NIP ChIP	23.08	23.02	23.01	22.9	22.9	22.88	22.86	22.88	22.86	81.9	81.9	81.7	82.5	82.4	82.4	82.2	82.2	82.2	0.00142	0.000369553
	OsLHCA3-A	OsLEC1 input	30.36	30.14	30.51	29.98	29.92	29.38	30.78	30.02	29.34	81.7	82.2	82.6	82.4	82.6	82.8	82.3	82.4	82.7
	OsLHCA3-A	OsLEC1 ChIP	25.91	25.89	25.81	25.49	25.67	25.46	25.63	25.56	25.52	82.8	83.1	83.3	82.8	83	83.3	82.8	82.9	83.1	0.01681	0.00122
	OsLHCA3-B	NIP input	25.79	24.99	24.69	24.48	24.36	24.34	24.44	24.58	24.33	75.1	75.1	75.2	75.4	75.4	75.4	75.3	75.1	75.2
	OsLHCA3-B	NIP ChIP	23.5	23.7	23.63	23.38	23.33	23.47	23.33	23.22	23.56	75.4	75.3	75.2	75.4	75.5	75.4	75.4	75.4	75.3	0.00113	0.00079755
	OsLHCA3-B	OsLEC1 input	30.36	30.3	29.79	29.92	31.92	29.76	29.87	30.79	29.77	75.2	75.7	76	75.7	75.6	76	75.4	75.7	76
	OsLHCA3-B	OsLEC1 ChIP	30.31	30.14	29.41	30	29.9	29.59	29.29	29.42	29.38	76.3	76.4	76.7	75.9	76.1	76.4	76.1	76.2	76.4	0.00392	0.00187
	OsLHCA3-C	NIP input	24.4	24.11	24.27	30.02	29.94	29.72	29.95	29.91	29.08	84.5	84.3	84.4	86.6	86.1	86.5	86.2	86.3	86.8
	OsLHCA3-C	NIP ChIP	23.47	23.3	23.29	28.03	28.16	28.3	27.98	27.8	28.1	84.4	84.5	84.3	87	87.1	86.9	87.1	87.2	87.2	0.00257	0.00112
	OsLHCA3-C	OsLEC1 input	29.94	30.53	29.82	37.71	38.3	37.01	36.74	36.39	37.81	84.5	85	85.4	86.8	87.3	87.6	87.1	87.6	87.8
	OsLHCA3-C	OsLEC1 ChIP	29.35	29.26	29.52	32.49	32.62	32.65	32.01	32.74	32.85	85.7	85.8	85.4	87.7	87.9	88.2	88.1	88	88.3	0.00149	0.000376785
	OsABI3-A	NIP input	27.62	27.39	27.66	27.38	27.52	27.47	27.02	26.9	26.85	89.1	89	88.9	89.1	89	88.9	89.1	89	88.9
	OsABI3-A	NIP ChIP	26.78	26.76	26.71	26.25	26.21	26.33	25.87	25.78	25.86	89.1	89.1	89.2	89	89.1	89.2	89	89.1	89.2	0.00137	0.000604621
	OsABI3-A	OsLEC1 input	34.52	33.23	33.15	34.45	33.96	33.53	33.67	34.6	33.01	89.1	89.4	89.6	89.1	89.4	89.6	89.1	89.4	89.6
	OsABI3-A	OsLEC1 ChIP	29.3	29.21	29.46	28.69	28.84	28.88	29.24	28.15	28.15	89.8	90	90.3	89.8	90	90.3	89.8	90	90.3	0.01973	0.00197
	OsABI3-B	NIP input	27.11	27.14	27.25	28.72	27.61	27.3	27.31	27.25	27.17	78.2	78.1	78.1	78.2	78.1	78.1	78.2	78.1	78.1
	OsABI3-B	NIP ChIP	26.27	26.21	26.4	26.73	26.75	26.7	26.56	26.33	26.64	78.1	78.1	78.1	78.1	78.1	78.1	78.1	78.1	78.1	0.00289	0.000804683
	OsABI3-B	OsLEC1 input	33.39	32.32	32.04	32.49	33.05	32.7	32.39	31.08	32.27	78.1	77.9	78.6	78.1	77.9	78.6	78.1	77.9	78.6
	OsABI3-B	OsLEC1 ChIP	31.96	32.08	31.55	32.18	32.5	33.2	31.74	31.14	31.84	78.7	78.8	79.1	78.7	78.8	79.1	78.7	78.8	79.1	0.00256	0.000819945
	OsABI3-C	NIP input	24.91	24.74	24.67	24.81	24.76	24.78	24.75	24.76	24.67	90.3	90.2	90.1	90	89.8	89.7	89.7	89.5	89.4
	OsABI3-C	NIP ChIP	23.89	23.94	23.85	23.88	23.95	24.79	24.01	24.03	23.85	90.2	90.2	90.1	89.9	89.9	89.9	89.6	89.6	89.5	0.00108	0.000545276
	OsABI3-C	OsLEC1 input	30.7	31.6	33.17	30.99	31.74	32.09	30.83	31.5	32.12	90.1	90.2	90.3	89.6	90	89.9	89.6	89.6	89.8
	OsABI3-C	OsLEC1 ChIP	30.06	30.27	30.03	31.05	30.28	30.63	30.22	30.6	29.56	90.5	90.5	90.5	90	90	90.5	89.8	89.9	90.3	0.00148	0.000395156
	OsLEA17-A	NIP input	24.19	24.13	24.17	24.55	24.49	24.41	24.35	24.54	24.51	90.9	90.6	90.5	90	89.9	89.9	89.8	89.5	89.6
	OsLEA17-A	NIP ChIP	23.39	23.47	23.36	23.62	23.7	23.81	23.71	23.72	23.77	90.7	90.7	90.6	90	90	89.9	89.8	89.8	89.6	0.00113168	0.000535829
	OsLEA17-A	OsLEC1 input	30.86	31.21	31.2	31.34	31.36	31.18	29.83	30.99	31.84	90.6	90.9	90.9	90	90.3	90.6	89.7	90.2	90.6
	OsLEA17-A	OsLEC1 ChIP	25.83	26.17	25.86	26.13	26.24	26.44	26.34	26.33	26.31	91	91.1	91.5	90.9	91.1	91.4	90.9	91	91.4	0.0187803	0.00105463
	OsLEA17-B	NIP input	23.67	23.61	23.67	23.93	23.8	23.78	23.84	23.83	23.78	80.4	80.3	80.2	80.4	80.2	80.2	80.1	80	79.9
	OsLEA17-B	NIP ChIP	22.92	22.95	22.92	23.05	23.13	23.13	23.1	23.21	23.1	80.3	80.3	80.2	80.3	80.3	80.2	80	80	79.9	0.00136232	0.00026527
	OsLEA17-B	OsLEC1 input	30.17	30.18	29.79	29.93	30.62	30.03	30.49	29.89	30.18	80.1	80.4	80.6	80.3	80.5	80.6	80.1	80.2	80.5
	OsLEA17-B	OsLEC1 ChIP	28.69	28.88	30.41	29.3	29.12	30.09	29.28	28.78	29.38	80.6	80.9	80.6	80.4	80.7	80.9	80.6	80.7	80.9	0.00154197	0.000535629
	OsLEA17-C	NIP input	23.78	23.71	23.7	23.95	24.17	23.98	24.05	23.99	23.94	78.7	78.5	78.4	77.7	77.5	77.7	77.7	77.7	77.8
	OsLEA17-C	NIP ChIP	22.85	22.98	23	23.15	23.15	23.16	23.24	23.16	23.27	78.6	78.6	78.5	77.9	77.9	77.7	77.9	77.9	77.8	0.00186661	0.000521832
	OsLEA17-C	OsLEC1 input	29.3	29.39	29.9	30.1	29.64	29.8	29.64	30.56	30.49	78.6	78.9	79	77.8	78.4	79	77.9	78.5	79.1
	OsLEA17-C	OsLEC1 ChIP	29.3	28.8	28.96	28.56	29.75	28.74	29.38	29.08	29.42	79	79.1	79.3	79.2	79.5	79.7	79.4	79.8	79.8	0.00178651	0.000471222
callus	OsLHCA3-A	NIP input	23.84	23.7	23.65	24.87	24.88	24.88	23.63	23.57	23.5	80.5	80.5	80.5	80.5	80.5	80.5	80.5	80.5	80.5
	OsLHCA3-A	NIP ChIP	33.27	33.51	33.25	N/A	N/A	N/A	34.03	33.39	33.82	80	80	80	N/A	N/A	N/A	80	80	80	2.91029e-05	2.35643e-05
	OsLHCA3-A	OsLEC1 input	23.12	23.18	23.1	22.8	23.03	22.79	23.89	23.99	23.87	81	80.5	80.5	80.5	80.5	80.5	80.5	80.5	80.5
	OsLHCA3-A	OsLEC1 ChIP	24.6	24.68	24.8	24.62	24.69	24.84	26.49	26.71	26.59	80.5	80.5	80.5	80.5	80.5	80.5	80.5	80.5	80.5	0.0125349	0.00178059
	OsLHCA3-B	NIP input	23.73	23.69	23.71	25.1	25.07	25.05	23.67	23.66	23.7	74.5	74.5	74.5	74.5	74.5	74.5	74.5	74.5	74.5
	OsLHCA3-B	NIP ChIP	33.23	33.23	33.69	N/A	37.16	N/A	34.09	33.22	34.62	74.5	74.5	74.5	N/A	74.5	N/A	74	74	74	3.17523e-05	2.32074e-05
	OsLHCA3-B	OsLEC1 input	23	23.01	23.05	22.97	22.97	23.04	23.68	23.79	23.75	74.5	74.5	74.5	74.5	74.5	74.5	74.5	74.5	74.5
	OsLHCA3-B	OsLEC1 ChIP	27.14	27.14	27.27	28.82	28.51	28.52	28.47	28.56	28.36	74.5	74.5	74.5	74.5	74.5	74.5	74.5	74.5	74.5	0.00153788	0.000625701
	OsLHCA3-C	NIP input	23.69	23.75	23.65	24.94	24.95	24.8	23.72	23.65	23.63	83	83	83	83.5	83	83	83.5	83.5	83
	OsLHCA3-C	NIP ChIP	33.13	32.77	32.48	N/A	N/A	N/A	33.18	32.98	32.93	83	83	83	N/A	N/A	N/A	83	83	83	4.54588e-05	3.54966e-05
	OsLHCA3-C	OsLEC1 input	23.06	23.08	23.07	22.73	22.76	22.75	24.02	24.13	24.04	83.5	83.5	83	83.5	83.5	83	83.5	83	83
	OsLHCA3-C	OsLEC1 ChIP	26.6	26.74	26.7	27.54	27.67	27.82	28.22	28.45	28.4	83	83	83	83	83	83.5	83	83	83	0.00223493	0.000875208
	OsABI3-A	NIP input	25.32	25.31	25.31	26.63	26.63	26.48	25.39	25.33	25.24	87.5	87.5	87.5	87.5	87.5	87	87.5	87.5	87.5
	OsABI3-A	NIP ChIP	37.9	N/A	N/A	N/A	N/A	N/A	37.97	N/A	38.81	N/A	N/A	N/A	N/A	N/A	N/A	N/A	N/A	N/A	1.83601e-06	2.91199e-06
	OsABI3-A	OsLEC1 input	24.37	24.39	24.45	24.74	24.7	24.79	25.25	25.31	25.32	87.5	87.5	87.5	87.5	87.5	87.5	87.5	87.5	87.5
	OsABI3-A	OsLEC1 ChIP	25.58	25.5	25.54	26.51	26.67	26.65	27.81	27.93	28.01	87.5	87.5	87.5	87	87.5	87.5	87	87	87.5	0.0147462	0.00405651
	OsABI3-B	NIP input	24.71	24.59	24.56	25.87	25.82	25.83	24.58	24.56	24.53	76.5	76.5	76.5	76.5	76.5	76.5	76.5	76.5	76.5
	OsABI3-B	NIP ChIP	35.05	35.98	35.58	N/A	N/A	N/A	35.91	34.46	36.2	76	76	76	N/A	N/A	N/A	76	76	76	1.51224e-05	1.46163e-05
	OsABI3-B	OsLEC1 input	23.9	23.88	23.96	23.77	23.87	23.85	24.67	24.69	24.68	76.5	76.5	76.5	76.5	76.5	76.5	76.5	76.5	76.5
	OsABI3-B	OsLEC1 ChIP	26.98	27.07	27.18	28.62	28.68	28.58	28.53	28.57	28.49	76.5	76.5	76.5	76.5	76.5	76.5	76.5	76.5	76.5	0.00292438	0.00133407
	OsABI3-C	NIP input	23.58	23.54	23.65	23.58	23.57	23.55	24.26	24.26	24.28	87.5	87.5	87.5	87.5	87.5	87.5	87.5	87.5	87.5
	OsABI3-C	NIP ChIP	26.91	26.84	27.02	28.17	28.22	28.18	27.87	28.07	28.05	87	87.5	87.5	N/A	N/A	N/A	87	87	87	3.7297e-05	2.36233e-05
	OsABI3-C	OsLEC1 input	24.37	24.31	24.36	25.59	25.64	25.59	24.25	24.25	24.29	88	88	87.5	88	88	87.5	88	88	87.5
	OsABI3-C	OsLEC1 ChIP	33.83	34.28	33.85	38.54	N/A	36.88	33.93	33.72	33.83	87.5	87.5	87.5	87.5	87.5	87.5	87.5	87.5	87.5	0.00290053	0.00104016
	OsLEA17-A	NIP input	25.39	25.37	25.35	26.7	26.81	26.64	25.37	25.33	25.3	88.5	88.5	88.5	88.5	88.5	88.5	88.5	88.5	88.5
	OsLEA17-A	NIP ChIP	33.64	33.08	32.91	34.07	33.87	34.23	33.34	33.18	33.36	88.5	88.5	88.5	88.5	88.5	88.5	88.5	88.5	88.5	0.000198845	5.24293e-05
	OsLEA17-A	OsLEC1 input	24.77	24.73	24.78	24.43	24.47	24.43	25.89	25.96	25.9	88.5	88.5	88.5	88.5	88.5	88.5	88.5	88.5	88.5
	OsLEA17-A	OsLEC1 ChIP	25.37	25.44	25.38	25.32	25.34	25.37	27.14	27.25	27.5	88.5	88.5	88.5	88.5	88.5	88.5	88.5	88.5	88.5	0.0220672	0.0039048
	OsLEA17-B	NIP input	24.32	24.3	23.48	25.73	25.61	25.53	24.34	24.3	24.31	78.5	78.5	78.5	78.5	78.5	78.5	78.5	78.5	78.5
	OsLEA17-B	NIP ChIP	32.47	32.18	N/A	32.74	33.29	32.57	32.21	32.16	31.79	78	78	N/A	78	78	78	78	78	78.5	0.000213081	6.46549e-05
	OsLEA17-B	OsLEC1 input	24.32	24.01	24.01	23.41	23.35	23.37	24.9	24.92	24.91	78.5	78.5	78.5	78.5	78.5	78.5	78.5	78.5	78.5
	OsLEA17-B	OsLEC1 ChIP	27.14	27.21	27.37	27.81	28.03	28.07	28.39	28.35	28.54	78.5	78.5	78.5	78	78	78	78	78	78	0.00330152	0.00140128
	OsLEA17-C	NIP input	24.62	24.6	24.54	25.98	26	26.02	24.44	24.46	24.47	77	77	77	77	77	77	77	77	77
	OsLEA17-C	NIP ChIP	32.31	32.8	32.84	34.49	35.07	33.45	32.43	32.63	32.36	77	77	77	76.5	76.5	77	76.5	76.5	77	0.00015016	4.68434e-05
	OsLEA17-C	OsLEC1 input	24.04	24.07	24.11	23.69	23.62	23.71	25.06	25.08	25.03	77	77	77	77	77	77	77	77	77
	OsLEA17-C	OsLEC1 ChIP	27.67	27.96	27.89	28.61	28.51	28.55	28.98	29.22	29.07	77	77	77	77	77	77	77	77	77	0.00227337	0.000731276

## Sheet: Figure.S10
		Experiment 1			Experiment 2			Experiment 3			Experiment 1			Experiment 2			Experiment 3
Gene	Name of template	Ct1	Ct2	Ct3	Ct1	Ct2	Ct3	Ct1	Ct2	Ct3	Melting temperature1	Melting temperature2	Melting temperature3	Melting temperature1	Melting temperature2	Melting temperature3	Melting temperature1	Melting temperature2	Melting temperature3	Averaged relative expression level	Standard deviation
UBQ5	NIP EE	16.79	16.85	16.91	16.98	16.86	16.89	16.99	16.93	16.96	85.9	85.7	85.7	85.6	85.5	85.4	85.4	85.2	85.2
UBQ5	NIP LE	17.65	17.64	17.52	24.13	18.1	17.94	17.76	17.84	17.83	84	84	84.5	N/A	84	84.6	85.8	85.8	85.7
UBQ5	LEC1 EE	16.85	16.73	16.75	16.74	16.72	16.62	17.08	17.09	16.9	85.2	85.1	85.1	85.1	84.9	84.9	84.7	84.5	84.6
UBQ5	LEC1 LE	17.82	17.68	17.7	17.69	17.78	17.76	17.77	17.75	17.77	85.5	85.5	85.3	85.4	85.3	85.2	85.1	85.1	85.1
OsPSAN	NIP EE	30.26	30.29	30.68	30	29.78	30.55	30.6	30.53	30.84	85.3	85.2	85.1	85.1	84.8	84.8	84.8	84.6	84.5	8.92465e-05	2.14975e-05
OsPSAN	NIP LE	34.26	32.14	31.33	23.09	33.78	32.78	31.45	31.45	31.59	83.1	83.2	83.5	N/A	83.1	83.5	85.1	85.1	85	5.04569e-05	2.74815e-05
OsPSAN	LEC1 EE	22.49	22.41	22.26	22.71	22.66	22.64	22.92	22.88	22.79	84.7	84.5	84.4	84.4	84.2	84.1	84	83.8	83.9	0.0179499	0.00216327
OsPSAN	LEC1 LE	22.76	22.74	22.91	23	23.2	23.08	23.09	23.11	22.98	85	85	84.8	84.8	84.8	84.7	84.5	84.6	84.6	0.0266187	0.00295604
OsPSBW	NIP EE	26.11	26.28	26.09	25.59	25.61	25.65	26.17	26.18	26.33	85.7	85.9	86.1	85.4	85.8	85.9	85.3	85.4	85.6	0.00186719	0.000412871
OsPSBW	NIP LE	25.81	25.67	25.75	26.31	26.54	26.32	25.27	25.4	25.4	84.9	85.6	85.9	85.1	85.7	86	86.3	86.4	86.5	0.00407272	0.00109759
OsPSBW	LEC1 EE	20.01	19.96	19.93	19.74	19.71	19.78	19.84	19.86	19.77	85.4	85.7	85.8	85.4	85.7	85.8	85.2	85.7	85.9	0.124729	0.0158756
OsPSBW	LEC1 LE	20.2	20.25	20.24	20.45	20.51	20.54	20.3	20.29	20.36	86.1	86.2	86.4	86	86	86.3	85.9	86	86.2	0.165285	0.0149664
OsABI3	NIP EE	22.67	22.68	22.71	23.03	22.74	22.7	23.24	22.86	22.87	89.3	89.2	89.1	89.1	88.9	88.8	88.8	88.6	88.5	0.0165085	0.00153217
OsABI3	NIP LE	23.89	21.76	22.49	30.1	24.5	24.63	25.74	25.67	25.65	87.7	87.3	87.6	N/A	87.6	87.7	89.1	89.2	89.1	0.010554	0.00234284
OsABI3	LEC1 EE	25.57	25.07	25.12	24.9	24.3	24.12	25.02	23.23	23.68	88.6	88.3	88.3	88.3	88.1	88.1	87.9	87.7	87.7	0.00407126	0.00108132
OsABI3	LEC1 LE	26.21	26.22	26.26	27.03	27.18	26.99	26.46	26.58	26.37	88.9	88.9	88.8	88.7	88.7	88.6	88.4	88.5	88.5	0.00224462	0.000554277
OsLHCA3	NIP EE	27.94	27.4	27.79	27.52	27.21	27.36	27.86	27.84	27.68	91.5	91.4	91.4	91.3	91.1	91	91	90.7	90.6	0.000603056	0.00010571
OsLHCA3	NIP LE	24.67	24.66	24.42	32.75	26.45	25.04	24.36	24.23	25.55	89.8	89.3	89.6	N/A	89.2	89.8	91.5	91.5	91.2	0.00829256	0.00229327
OsLHCA3	LEC1 EE	20.65	20.45	21.29	20.62	20.51	20.45	20.69	20.66	20.64	90.8	90.6	90.3	90.5	90.2	90.2	90.1	89.9	89.9	0.0748944	0.00563998
OsLHCA3	LEC1 LE	19.82	19.76	20.04	20.14	20.27	20.22	20.06	20.09	19.99	91.2	91.2	91	91	91	90.9	90.6	90.7	90.7	0.204824	0.0249405
OsPORB	NIP EE	24.33	24.4	24.35	24.52	24.33	24.37	24.49	24.49	24.57	91.3	91.5	91.6	91	91.2	91.3	90.8	91.1	91.2	0.00544726	0.000199135
OsPORB	NIP LE	24.45	24.25	24.37	25	24.95	25	24.79	24.93	24.91	90.6	91.1	91.2	90.8	91.2	91.5	91.7	91.8	91.9	0.00830322	0.00102099
OsPORB	LEC1 EE	22.07	22.16	22.06	21.62	21.59	21.57	22.13	22.11	22.1	90.8	90.9	91.1	90.7	90.9	91.1	90.6	91	91.2	0.0293281	0.00391472
OsPORB	LEC1 LE	21.36	21.43	21.5	21.67	21.76	21.69	21.59	21.56	21.68	91.3	91.4	91.7	91.2	91.3	91.6	91.2	91.3	91.6	0.070341	0.0070492
OsLEA1	NIP EE	15.97	16.17	15.92	16.5	16.49	16.38	16.05	16.04	16.13	83.5	83.5	83.7	83.2	83.4	83.6	83.1	83.2	83.4	1.66825	0.249861
OsLEA1	NIP LE	15.98	16.04	16.03	16.6	16.52	16.51	16.39	16.35	16.33	82.8	83.2	83.5	82.9	83.3	83.7	83.8	83.9	83.9	2.90628	0.16764
OsLEA1	LEC1 EE	19.4	19.36	19.38	19.62	19.67	19.68	19.35	19.46	19.42	82.9	83.2	83.3	82.9	83.2	83.3	82.8	83.2	83.4	0.161569	0.0291324
OsLEA1	LEC1 LE	17.18	17.24	17.27	17.02	17.12	17.24	17.61	17.66	17.73	83.6	83.6	83.9	83.5	83.5	83.8	83.3	83.5	83.7	1.34189	0.223695
OsGA2ox3	NIP EE	25.89	25.9	26.18	25.51	25.59	25.34	26.24	26.15	26.28	85	85.4	85.4	84.5	85.1	85.1	84.7	85	85.1	0.00201472	0.000496397
OsGA2ox3	NIP LE	27.11	27.11	26.89	27.4	N/A	26.19	24.52	24.44	24.51	85.1	85.2	85.4	84.7	N/A	85.1	84.7	85	85.1	0.00209269	0.000836496
OsGA2ox3	LEC1 EE	21.3	21.17	21.16	20.14	20.01	20.06	20.74	20.7	20.65	84.7	84.6	85	84.6	84.7	85	84.7	84.3	85	0.073701	0.0222176
OsGA2ox3	LEC1 LE	21.7	21.74	21.73	21.48	21.5	21.37	21.31	21.42	21.36	84.6	84.7	85	84.6	84.7	85	84.3	84.7	85	0.0825451	0.00908897
OsGA2ox9	NIP EE	30.33	29.95	29.84	29.38	29.35	29.14	30.5	30.26	30.34	88.3	88.2	88.2	88.1	87.9	87.8	87.8	87.6	87.5	0.000129642	4.65738e-05
OsGA2ox9	NIP LE	27.38	27.26	26.95	N/A	25.83	25.59	23.35	23.41	23.42	88.5	88.6	88.6	N/A	88.4	88.6	88.2	88.3	88.5	0.00141277	0.000271211
OsGA2ox9	LEC1 EE	27.15	27.02	26.92	25.14	25.07	24.99	25.9	25.96	25.81	87.6	87.5	87.4	87.4	87.2	87.2	87.1	86.9	86.9	0.00199295	0.000958671
OsGA2ox9	LEC1 LE	24.86	25.08	25.05	22.66	22.79	22.84	22.81	22.85	23.4	88.1	88.3	88.5	88.1	88.3	88.5	88.1	88.3	88.5	0.0335584	0.00607298
OsLEA17	NIP EE	18.65	18.63	18.67	18.63	18.12	18.01	17.51	16.3	16.25	89.8	89.7	89.6	89.6	89.3	89.2	89.2	89	88.9	0.343031	0.0766627
OsLEA17	NIP LE	18.06	18.07	18.03	19.39	18.4	18.43	21.15	21.15	20.87	87.8	87.7	88	86.8	87.8	88.1	89.6	89.6	89.6	0.744277	0.0433104
OsLEA17	LEC1 EE	20.32	20.18	20.16	19.98	19.97	19.91	20.34	20.32	20.22	89	88.7	88.7	88.6	88.5	88.5	88.3	88.1	88.2	0.100013	0.00642459
OsLEA17	LEC1 LE	21.07	21.05	20.61	20.61	20.67	19.1	19.19	19.29	19.24	89.4	89.5	89.3	89.1	89.2	89.1	88.8	88.9	89	0.120382	0.0180426

## Sheet: Fig.S5B
		Experiment 1			Experiment 2			Experiment 3			Experiment 1			Experiment 2			Experiment 3
Gene	Name of template	Ct1	Ct2	Ct3	Ct1	Ct2	Ct3	Ct1	Ct2	Ct3	Melting temperature1	Melting temperature2	Melting temperature3	Melting temperature1	Melting temperature2	Melting temperature3	Melting temperature1	Melting temperature2	Melting temperature3	Averaged relative expression level	Standard deviation
UBQ5	embryo	21.16	21.07	21.02	21.06	21.01	21.02	21.09	21.07	21.08	83.5	83.5	83.5	83.5	83.5	83.5	83.5	83.5	83.5
UBQ5	endosperm	23.97	23.92	23.86	24.32	24.27	24.28	22.26	22.21	22.23	83.5	83.5	83.5	83.5	83.5	83.5	83.5	83.5	83.5
UBQ5	glume	23.24	23.2	23.18	22.96	22.93	22.96	22.96	22.91	22.81	83.5	83.5	83.5	83.5	83.5	83.5	83.5	83.5	83.5
OsLEC1	embryo	29.34	29.24	29.34	29.39	29.1	29.14	29.46	29.41	29.34	87.5	87.5	87.5	87.5	87.5	87.5	87.5	87.5	87.5	0.00312358	0.00012406
OsLEC1	endosperm	36.46	37.62	35.86	36.35	35.42	36.07	33.68	34.03	33.93	86.5	87.5	86.5	86.5	86.5	87	87.5	87.5	87.5	0.000266311	0.000104754
OsLEC1	glume	34.32	34.27	34.3	36.27	36.65	34.73	34.69	35.41	36.01	87.5	87.5	87.5	87.5	87.5	87.5	87.5	87	87	0.000267623	0.000162779
